# Supplementary material for: Transcriptional regulatory logic orchestrating lymphoid and myeloid cell fate decisions
Source: Front Immunol. 2025 May 29;16:1544483. doi: 10.3389/fimmu.2025.1544483 (PMC12158994; doi:10.3389/fimmu.2025.1544483)
Supplement: Supplementary file 1 [file Table1.xlsx]

## Sheet: S1. filtered gene count table
GeneSymbol	LTHSC.34-.BM#1	LTHSC.34-.BM#2	LTHSC.34+.BM#1	LTHSC.34+.BM#2	STHSC.150-.BM#1	STHSC.150-.BM#2	MMP3.48+.BM#1	MMP3.48+.BM#2	MMP4.135+.BM#1	MMP4.135+.BM#2	proB.CLP.BM#1	proB.CLP.BM#2	proB.FrA.BM#1	proB.FrA.BM#2	proB.FrBC.BM#1	proB.FrBC.BM#2	B.FrE.BM#1	B.FrE.BM#2	B.Fem.Sp#1	B.Sp#4	B.T1.Sp#2	B.T2.Sp#1	B.T2.Sp#2	B.T3.Sp#2	B.MZ.Sp#1	B.MZ.Sp#2	B.Fo.Sp#1	B.Fo.Sp#2	B.Fo.Sp#3	B.Fo.Sp#4	B.GC.CB.Sp#1	B.GC.CB.Sp#2	B.GC.CB.Sp#3	B.GC.CC.Sp#1	B.GC.CC.Sp#2	B.GC.CC.Sp#3	B.PB.Sp#1	B.PB.Sp#2	B.mem.Sp#1	B.PC.BM#1	B.PC.Sp#2	preT.DN1.Th#1	preT.DN1.Th#2	preT.DN2a.Th#2	preT.DN2b.Th#1	preT.DN2b.Th#2	preT.DN3.Th#1	preT.DN3.Th#2	T.DN4.Th#1
edgeR_IDs_cells	Stem cell	Stem cell	Stem cell	Stem cell	Stem cell	Stem cell	Stem cell	Stem cell	Stem cell	Stem cell	proB_cells	proB_cells	proB_cells	proB_cells	proB_cells	proB_cells	B cells	B cells	B cells	B cells	B cells	B cells	B cells	B cells	B cells	B cells	B cells	B cells	B cells	B cells	B cells	B cells	B cells	B cells	B cells	B cells	B cells	B cells	B cells	B cells	B cells	preT_cells	preT_cells	preT_cells	preT_cells	preT_cells	preT_cells	preT_cells	preT_cells
!Sample_source_name_ch1	Bone Marrow	Bone Marrow	Bone Marrow	Bone Marrow	Bone Marrow	Bone Marrow	Bone Marrow	Bone Marrow	Bone Marrow	Bone Marrow	Bone Marrow	Bone Marrow	Bone Marrow	Bone Marrow	Bone Marrow	Bone Marrow	Bone Marrow	Bone Marrow	Spleen	Spleen	Spleen	Spleen	Spleen	Spleen	Spleen	Spleen	Spleen	Spleen	Spleen	Spleen	Spleen	Spleen	Spleen	Spleen	Spleen	Spleen	Spleen	Spleen	Spleen	Bone Marrow	Splenic	Thymus	Thymus	Thymus	Thymus	Thymus	Thymus	Thymus	Thymus
0610005C13Rik	5	6	2	11	6	5	7	0	1	2	1	3	1	5	0	7	7	2	1	8	7	3	4	0	2	0	2	7	14	0	5	0	0	6	0	6	6	0	11	0	0	3	4	4	0	1	0	5	0
0610006L08Rik	0	0	0	0	0	0	0	0	2	0	1	0	0	2	0	0	0	0	0	0	0	0	0	0	0	0	0	0	0	0	0	0	0	0	0	0	0	0	0	0	0	0	0	0	0	0	0	0	0
0610009B22Rik	216	109	195	153	232	84	186	62	224	128	237	173	437	264	204	131	127	113	89	78	85	68	46	21	103	66	66	38	118	36	47	50	92	115	32	47	64	92	58	51	60	122	158	108	217	135	150	91	125
0610009E02Rik	7	9	6	11	22	4	11	4	9	12	13	7	13	8	7	7	6	8	5	3	5	0	1	1	8	0	4	0	4	1	3	3	9	0	1	3	4	8	2	2	2	8	13	6	10	6	17	10	4
0610009L18Rik	41	20	52	56	81	25	43	13	66	34	28	27	55	28	10	0	16	8	16	15	30	44	41	22	33	21	10	18	23	21	14	9	1	25	14	12	2	0	22	3	1	47	22	14	25	22	21	6	1
0610010F05Rik	277	100	262	432	337	162	392	176	388	343	232	195	506	347	268	254	62	46	75	102	53	115	62	80	94	31	98	60	117	67	44	38	92	54	45	47	82	39	55	38	8	256	365	351	454	192	366	170	279
0610010K14Rik	67	29	31	42	33	15	34	18	31	30	34	45	92	63	22	34	66	17	49	48	48	72	28	36	63	35	63	29	69	19	6	5	6	24	17	38	16	7	50	22	0	29	34	22	36	38	31	18	10
0610012D04Rik	5	1	5	3	6	1	1	4	3	5	1	6	0	7	4	3	5	14	8	26	5	9	2	4	4	3	0	14	0	9	0	1	6	1	4	9	1	2	5	0	0	5	10	5	6	1	4	1	0
0610012G03Rik	358	153	306	234	329	119	384	98	313	202	374	272	886	342	413	355	237	161	224	217	265	307	231	148	246	149	229	148	248	175	107	67	112	241	161	156	159	76	261	125	75	261	256	188	418	177	561	199	265
0610025J13Rik	1	0	0	0	0	0	0	0	0	0	0	0	0	0	0	0	0	0	0	1	0	0	0	1	0	0	0	0	0	2	0	0	0	0	0	0	0	0	0	0	0	0	0	0	0	0	0	0	0
0610030E20Rik	598	199	426	376	688	240	454	93	380	267	306	231	801	330	404	327	749	610	660	517	769	930	462	341	510	292	810	398	782	399	167	88	290	420	273	280	203	159	802	184	88	195	274	175	339	180	550	197	193
0610031O16Rik	0	1	0	0	1	0	1	0	0	0	0	0	0	0	0	0	0	1	0	0	0	0	0	0	0	0	0	0	0	0	0	0	0	4	0	0	0	0	0	0	0	0	0	0	0	0	0	0	0
0610033M10Rik	3	0	0	0	0	0	0	0	1	0	1	0	0	0	0	0	0	0	0	0	0	0	0	0	0	0	0	0	0	0	0	1	0	0	0	0	0	0	0	0	0	0	0	0	0	0	0	0	0
0610038B21Rik	10	1	1	11	10	0	14	5	1	2	13	9	37	8	7	7	0	2	6	0	1	0	0	2	2	3	0	0	10	5	0	1	1	6	0	0	1	1	0	1	0	12	11	7	24	5	24	12	5
0610039K10Rik	0	0	2	0	4	3	3	4	0	4	5	7	11	4	9	3	19	9	1	7	6	4	6	6	4	3	4	13	2	4	4	6	3	4	16	3	1	0	16	2	0	2	0	0	6	0	5	0	0
0610040B10Rik	38	7	20	22	23	10	21	4	22	18	18	16	57	32	22	20	22	9	66	20	33	58	23	23	52	44	19	17	44	34	14	3	6	34	31	15	29	11	35	5	17	9	18	11	16	14	24	11	7
0610040F04Rik	1	0	0	0	0	1	0	0	0	0	0	0	0	0	0	0	0	0	0	0	0	2	0	1	0	0	2	0	0	0	0	0	0	1	0	0	0	0	0	0	2	0	0	0	0	0	0	0	0
0610040J01Rik	27	8	3	3	3	0	3	0	5	0	68	25	5	14	0	3	5	0	2	2	1	5	5	1	1	0	0	0	2	0	1	1	0	0	0	0	45	2	0	5	0	5	2	0	0	0	5	0	1
0610043K17Rik	18	3	7	7	8	4	5	2	3	2	0	3	0	0	0	1	1	0	1	6	1	6	3	1	2	1	1	8	1	6	0	0	0	0	0	0	1	0	1	0	0	3	5	0	1	2	6	2	0
0710001A04Rik	0	0	0	0	0	0	0	0	0	0	0	0	0	0	0	0	0	0	0	0	0	0	0	0	0	0	0	0	0	0	0	0	0	0	0	0	0	0	0	0	0	0	0	1	0	0	0	0	0
1010001B22Rik	20	3	4	6	8	6	9	1	8	5	7	15	16	4	5	2	1	6	4	0	1	3	0	2	3	2	0	1	3	0	0	1	2	2	0	1	2	3	0	2	1	6	7	3	1	0	0	0	0
1100001I12Rik	0	0	1	0	0	0	0	0	0	0	0	0	2	0	0	0	3	0	0	0	0	0	0	0	0	0	0	0	0	1	0	0	0	0	0	0	0	0	0	0	0	0	0	0	0	0	0	0	1
1110002E22Rik	0	0	0	0	0	0	2	0	0	3	1	0	3	1	1	0	1	0	0	0	0	3	0	0	0	1	1	0	4	0	0	0	0	0	0	6	0	0	0	0	0	1	0	0	0	0	0	0	0
1110002J07Rik	0	0	0	0	0	0	0	0	1	0	2	0	1	0	0	2	4	0	2	0	0	0	0	0	2	3	0	0	0	0	0	0	0	0	0	6	1	1	0	0	2	0	0	0	2	0	0	0	0
1110002L01Rik	75	27	38	25	40	28	24	9	34	31	22	24	104	30	34	56	71	64	83	55	60	68	48	43	42	33	58	33	50	45	10	10	11	32	32	27	9	18	51	0	6	47	45	35	36	23	52	19	40
1110002O04Rik	0	0	1	0	0	0	0	0	2	0	0	0	0	0	0	0	0	0	0	0	0	0	4	0	0	0	0	0	0	0	0	0	0	0	3	0	0	0	0	0	0	0	1	0	0	1	0	0	0
1110003F10Rik	13	3	10	3	5	2	5	1	10	4	3	0	15	12	4	3	0	18	9	6	1	5	8	5	7	18	3	13	6	5	3	2	7	4	3	5	8	2	6	6	4	5	2	4	11	5	7	3	1
1110004F10Rik	1221	577	1047	957	1101	541	1093	356	970	746	909	729	1793	1075	1327	1220	623	471	679	587	497	786	686	380	552	469	695	433	799	439	153	214	405	598	442	472	264	287	734	360	186	726	824	724	1203	721	1500	852	1046
1110006O24Rik	25	6	24	10	7	4	7	1	14	4	25	18	65	13	35	27	19	11	30	30	13	47	17	20	52	6	21	22	34	21	37	11	4	30	22	19	13	5	15	4	5	8	9	5	31	8	18	8	3
1110008E08Rik	0	0	0	0	0	0	0	0	0	0	0	0	0	0	0	0	0	0	0	0	0	0	0	0	0	0	3	0	0	0	0	0	0	0	0	0	4	0	0	0	0	0	0	0	0	0	0	0	0
1110008P14Rik	33	5	12	15	37	9	20	9	17	15	55	17	54	90	71	83	278	248	173	202	227	279	201	168	171	155	189	146	217	157	58	56	103	108	161	139	198	262	354	108	163	22	40	27	28	30	64	11	34
1110012L19Rik	243	63	96	96	151	78	136	44	114	70	90	101	292	120	101	103	99	82	102	72	67	114	91	41	113	61	123	55	234	62	29	32	91	79	42	75	47	47	131	29	32	110	104	63	73	65	102	55	52
1110013H19Rik	5	1	2	3	3	2	0	5	1	9	3	2	1	0	4	3	0	0	0	6	2	8	2	0	4	1	6	1	4	2	7	0	0	0	0	3	4	3	14	0	0	1	8	1	5	0	5	3	0
1110015O18Rik	0	0	0	0	0	0	0	0	0	0	0	0	0	0	0	0	0	6	0	0	0	0	0	0	1	2	0	0	0	0	5	0	0	0	0	0	0	0	1	0	1	0	0	0	0	0	1	0	0
1110017D15Rik	1	2	0	0	0	0	0	0	0	0	0	0	0	2	2	0	2	0	0	0	0	0	0	0	0	0	3	0	0	0	1	0	0	2	0	0	1	1	0	0	0	0	1	0	0	0	0	0	0
1110018N20Rik	0	0	0	0	0	0	8	0	1	0	0	2	0	0	0	0	0	0	0	3	0	0	1	2	0	0	9	7	0	0	2	0	0	1	0	2	0	0	4	0	0	0	0	0	1	0	0	0	0
1110019B22Rik	0	0	0	0	0	0	0	0	1	0	0	0	0	0	5	1	1	0	0	0	0	0	0	0	1	2	0	0	0	0	0	0	0	0	0	0	0	0	0	0	0	0	0	0	0	0	0	0	0
1110019D14Rik	43	30	45	31	36	18	30	13	39	17	21	31	27	13	35	34	28	13	16	14	16	1	7	3	21	32	10	17	23	10	9	4	32	17	11	17	16	13	19	21	14	27	35	16	11	5	12	3	16
1110020A21Rik	9	9	14	10	9	4	16	6	9	5	9	8	23	23	13	11	5	10	1	4	3	4	5	8	7	10	2	4	8	8	3	2	17	3	4	4	4	1	5	9	3	9	9	6	5	7	1	6	1
1110025L11Rik	0	0	0	0	0	0	0	0	0	0	0	0	0	0	0	0	0	0	0	0	0	0	0	0	0	0	0	0	0	0	0	0	0	0	0	0	0	0	0	0	0	0	0	0	0	0	0	0	0
1110025M09Rik	1	3	0	4	15	1	3	2	2	4	3	2	5	5	0	5	3	0	6	4	2	5	5	0	4	4	8	4	10	4	4	6	1	2	1	2	5	0	4	4	0	3	2	1	0	1	0	0	0
1110028F11Rik	9	1	8	4	8	1	2	1	0	0	0	0	1	0	0	0	0	0	0	0	0	0	0	2	1	2	0	0	0	0	1	0	3	3	9	10	0	0	0	0	0	0	0	0	0	0	0	0	0
1110028F18Rik	0	0	1	0	0	0	2	0	2	1	0	0	0	0	0	0	0	0	0	0	0	0	0	0	0	0	11	0	0	0	0	0	0	2	0	0	0	0	0	0	0	0	0	0	0	0	0	0	0
1110032A03Rik	351	115	154	147	247	134	212	55	208	133	141	101	344	189	104	68	73	68	91	114	85	98	38	42	109	111	155	34	105	67	44	34	69	80	40	53	73	50	125	40	64	137	152	98	102	63	100	70	32
1110032F04Rik	0	0	0	0	0	0	1	0	0	0	0	0	0	0	0	5	0	0	0	0	0	7	0	0	0	0	0	0	0	0	0	0	0	0	0	0	0	0	0	2	0	4	0	3	0	1	10	26	6
1110035H17Rik	8	2	6	11	19	9	10	3	7	2	17	5	20	9	3	8	21	22	22	9	17	34	8	9	10	6	16	9	13	6	3	5	0	4	6	2	8	2	19	6	0	6	7	9	5	2	1	1	1
1110038B12Rik	724	291	524	574	739	272	869	291	701	506	777	719	1739	822	939	1143	355	285	398	216	173	468	290	195	272	243	252	193	206	144	162	148	168	265	303	291	63	58	189	258	26	809	622	493	709	399	1428	695	817
1110038F14Rik	391	145	224	220	275	142	279	87	214	183	161	198	635	273	354	269	286	281	227	167	248	261	264	182	215	155	284	191	309	181	80	63	183	250	156	181	97	99	277	129	64	143	170	128	259	114	255	134	170
1110046J04Rik	15	6	8	3	7	2	0	0	0	1	2	0	1	1	2	0	3	3	1	8	11	6	0	7	0	7	5	9	0	3	0	0	0	4	2	2	15	0	18	0	0	1	2	0	0	0	1	0	0
1110051M20Rik	572	202	257	331	463	182	255	91	278	246	147	191	438	192	108	109	59	83	98	71	69	92	36	44	138	82	129	63	84	41	52	25	36	81	45	56	66	27	72	15	31	156	167	83	136	76	218	84	94
1110057P08Rik	0	0	0	0	0	0	0	0	0	0	0	0	0	0	0	0	0	0	0	0	0	0	0	0	0	0	0	0	0	0	0	0	4	0	0	0	0	0	0	0	0	0	0	0	0	0	0	0	0
1110059E24Rik	486	151	261	238	375	204	439	140	405	299	500	503	770	698	610	418	604	488	891	900	703	825	635	617	1086	691	1193	675	1398	904	303	375	754	722	376	455	239	335	958	260	247	281	277	199	309	222	299	243	256
1110059G10Rik	230	116	189	234	209	109	201	46	170	129	213	146	317	239	239	190	205	115	173	174	173	197	184	121	125	129	227	113	229	136	51	58	101	109	102	168	78	62	254	111	57	144	151	76	211	142	169	116	118
1110060G06Rik	0	0	0	0	0	0	0	0	0	0	0	0	0	0	0	0	4	0	0	0	0	0	0	0	1	0	0	0	0	0	0	0	0	0	0	0	0	0	0	0	0	0	0	0	0	0	0	0	0
1110065P20Rik	32	7	26	23	28	6	35	14	19	15	14	18	47	15	7	18	8	0	19	19	23	14	19	13	22	5	25	13	19	7	9	5	15	28	22	18	9	12	36	10	11	7	20	4	30	9	34	10	18
1190001M18Rik	9	0	0	2	15	3	4	0	0	0	1	2	0	4	6	0	0	0	0	0	0	0	0	0	9	0	0	0	0	3	0	0	0	1	0	0	1	0	0	8	1	2	2	0	1	4	4	2	0
1190005I06Rik	3	1	6	5	7	3	1	0	3	6	0	0	9	1	1	3	0	2	0	0	3	2	1	0	1	0	0	0	1	0	2	0	0	4	0	2	0	1	1	0	0	3	5	1	3	2	0	0	0
1190007I07Rik	237	85	151	130	171	68	194	56	136	123	133	90	281	146	172	173	66	33	75	98	67	104	94	47	138	67	66	68	98	62	12	22	27	37	34	42	23	37	92	35	17	113	92	71	159	97	211	100	143
1190028D05Rik	0	0	0	0	0	0	0	0	0	0	0	0	0	0	0	0	0	0	0	0	0	0	0	0	0	0	4	0	0	0	1	0	4	0	0	0	0	0	0	0	0	0	0	0	0	0	0	0	0
1200007C13Rik	1	0	0	0	5	0	0	0	0	0	0	0	1	0	0	0	0	0	0	1	0	0	0	0	0	0	0	0	0	0	0	0	0	0	0	0	0	0	0	0	0	0	0	0	0	0	0	0	0
1300002E11Rik	215	92	109	163	92	57	55	23	57	56	61	67	168	96	168	133	236	234	247	209	227	226	166	116	208	205	195	165	307	100	68	81	138	194	117	129	70	92	325	82	61	84	74	52	209	157	386	174	152
1300014J16Rik	31	19	10	19	23	15	15	1	30	20	7	23	48	35	7	5	36	35	69	101	149	119	63	72	83	98	123	113	196	79	21	18	22	39	53	40	3	4	42	1	3	2	13	4	27	10	31	7	4
1300017J02Rik	3	1	3	4	3	0	4	0	0	6	1	4	4	3	1	7	7	5	6	0	3	2	0	3	0	3	3	3	4	1	1	0	7	2	10	4	0	0	12	11	1	6	1	0	4	4	9	0	0
1500002C15Rik	74	25	45	49	46	31	37	13	31	29	14	26	52	37	11	11	18	24	21	32	21	33	20	3	52	13	67	16	24	30	10	12	3	6	9	19	10	14	36	20	25	24	39	30	29	8	20	20	10
1500002F19Rik	14	2	1	1	2	4	3	0	9	1	1	1	3	0	9	17	1	0	2	3	1	5	0	0	8	2	4	0	0	2	1	0	2	0	1	0	3	0	0	1	4	1	1	2	2	2	7	2	0
1500004A13Rik	57	31	35	36	78	15	36	4	31	16	13	30	71	25	19	20	19	24	48	13	31	55	27	12	40	30	50	33	20	21	21	16	32	34	21	38	11	9	35	11	1	13	34	19	29	17	21	12	16
1500005C15Rik	3	1	6	4	0	2	3	4	0	1	1	6	0	4	0	0	3	0	0	0	0	0	0	0	0	0	0	0	0	0	0	0	1	3	0	0	0	0	0	0	0	10	0	4	5	0	0	0	0
1500009C09Rik	0	0	0	0	3	0	0	0	0	0	0	0	0	0	0	0	0	0	1	0	4	0	5	0	1	0	0	0	0	0	1	0	0	1	2	5	0	0	2	0	0	0	0	0	0	0	0	0	0
1500009L16Rik	213	64	149	120	159	91	205	42	102	70	63	58	115	135	59	45	0	0	0	0	1	0	0	0	0	0	2	0	0	0	0	0	0	1	0	0	0	0	0	0	0	86	113	404	1236	799	1076	559	542
1500011B03Rik	682	255	470	395	544	197	514	173	448	300	359	363	1017	394	259	268	324	250	250	244	262	376	231	172	265	185	248	183	388	211	90	89	128	235	163	243	238	209	373	142	71	311	321	221	388	212	269	153	139
1500012K07Rik	9	0	0	0	2	0	0	0	0	0	0	0	3	0	0	0	0	0	0	4	0	1	0	0	0	0	0	0	0	6	0	0	0	9	1	0	0	0	0	0	1	0	0	0	0	0	0	0	0
1500015A07Rik	177	77	97	83	91	61	100	50	87	87	40	69	207	158	64	84	84	101	99	132	129	113	88	45	76	87	72	65	78	90	46	28	29	60	41	44	38	30	87	27	31	64	93	55	102	59	181	82	47
1500015L24Rik	0	1	0	0	3	3	0	0	0	0	0	0	0	0	0	0	0	0	0	0	0	0	0	0	1	1	1	0	0	2	0	0	0	1	0	0	0	0	0	0	0	1	0	0	1	0	1	0	0
1500026H17Rik	5	10	3	4	5	0	4	1	3	1	3	1	2	1	0	0	0	0	0	3	0	0	0	0	0	0	0	0	0	0	0	0	0	0	0	0	1	0	0	2	0	0	1	0	0	0	0	0	0
1500032F14Rik	1	1	0	3	3	0	3	0	2	0	1	0	4	10	3	0	0	5	0	0	0	0	0	0	0	0	0	0	0	0	0	0	0	0	0	0	0	0	0	0	0	1	0	0	2	1	0	0	0
1500035N22Rik	30	32	25	31	53	34	14	14	14	39	6	7	9	6	0	0	4	8	0	3	0	0	0	0	0	5	0	0	0	0	0	1	0	0	3	2	0	0	0	1	1	20	22	2	8	8	26	6	2
1520401A03Rik	0	0	1	0	0	0	2	0	0	0	0	0	0	1	3	0	1	0	0	0	2	0	0	0	1	2	1	0	0	2	1	3	5	0	0	0	0	0	0	1	1	0	0	0	3	0	0	0	0
1600002D24Rik	1	0	0	0	0	0	0	0	0	0	0	0	0	0	0	2	3	0	0	0	0	0	1	0	0	0	0	0	0	0	0	0	0	1	1	0	2	0	3	0	0	0	0	0	0	0	0	0	0
1600010M07Rik	7	3	0	3	5	1	2	0	4	2	1	6	9	2	1	3	1	1	0	2	0	0	4	1	5	2	9	1	0	2	0	0	0	8	5	3	31	1	6	2	0	5	8	1	1	3	7	0	1
1600012H06Rik	366	94	140	235	227	140	209	78	216	189	186	203	511	292	293	183	518	648	508	408	554	374	401	317	419	344	467	321	640	327	116	144	228	238	160	316	228	256	654	130	160	213	215	190	353	178	313	138	91
1600012P17Rik	0	0	0	0	0	0	1	0	0	0	0	1	0	0	0	0	0	0	1	0	0	0	0	2	4	0	1	0	0	0	0	0	0	2	0	0	0	0	27	0	0	1	1	0	1	0	0	0	0
1600014C10Rik	400	159	281	361	376	166	401	166	380	369	486	495	1547	603	359	441	389	306	358	236	403	435	293	191	309	177	284	276	559	192	10	22	42	74	50	129	62	34	511	83	38	396	523	317	497	395	547	223	180
1600014C23Rik	0	0	0	0	0	0	0	0	0	0	0	0	0	0	0	0	0	0	0	0	0	0	0	0	0	0	0	0	0	0	0	0	0	0	0	0	0	0	0	0	0	0	0	0	0	0	0	0	0
1600017P15Rik	6	2	2	1	0	3	1	0	2	0	0	0	1	0	3	0	0	0	0	0	0	0	2	0	0	0	3	0	0	0	0	0	0	0	0	0	5	0	0	3	0	0	0	0	0	0	0	0	0
1600019K03Rik	0	0	0	0	0	0	0	0	0	0	0	0	3	0	0	0	1	0	0	0	0	0	0	0	0	0	0	0	1	0	0	0	0	0	0	0	0	0	1	0	0	0	0	0	0	0	0	0	0
1600020E01Rik	254	72	132	159	227	149	222	75	228	116	128	169	523	241	212	196	356	307	448	439	449	456	393	258	374	211	598	348	776	399	162	77	211	244	205	209	90	109	419	83	104	164	153	110	335	110	355	105	117
1600022D10Rik	0	0	0	0	2	1	0	0	2	0	0	0	1	0	2	4	0	0	0	1	0	0	0	0	0	0	0	0	0	0	22	2	15	2	0	8	2	9	0	2	3	0	0	4	0	0	1	0	0
1600023N17Rik	26	12	28	15	14	11	8	5	16	19	7	9	27	11	8	12	2	4	8	4	1	8	3	11	15	10	19	1	15	10	9	7	1	3	4	2	3	5	11	7	1	8	11	5	5	4	13	5	8
1600025M17Rik	0	0	0	0	0	0	0	0	0	0	0	0	0	0	0	0	0	0	0	0	0	0	0	0	0	0	0	0	0	0	5	0	0	0	0	0	0	0	0	0	0	0	0	0	0	0	0	0	0
1600027J07Rik	0	0	0	0	4	0	0	0	0	0	0	0	0	0	0	0	2	0	0	0	0	5	0	0	0	0	0	0	0	0	1	0	0	0	3	1	0	0	0	0	0	0	3	0	0	0	0	0	0
1600029O15Rik	15	9	18	18	5	5	9	1	16	6	13	7	29	10	15	15	20	4	11	7	13	18	11	3	12	9	22	11	12	4	7	3	15	8	14	8	3	9	22	9	3	12	9	4	9	5	11	6	3
1700001C19Rik	64	17	27	38	55	24	22	5	27	12	38	31	169	33	4	0	0	0	0	0	0	0	2	0	0	0	0	0	0	0	0	0	0	0	2	1	0	0	3	0	0	18	11	9	2	8	5	0	0
1700001D01Rik	9	0	3	7	1	0	4	4	2	11	0	8	11	32	7	2	0	4	1	5	3	1	2	5	1	0	0	0	1	0	2	3	3	0	0	3	1	3	4	3	6	3	5	3	0	3	2	1	5
1700001F09Rik	0	1	0	0	0	0	0	0	0	0	0	0	0	0	0	0	0	0	0	0	0	0	0	0	0	3	0	0	0	0	0	0	0	0	0	1	0	0	0	0	0	0	0	0	0	0	0	0	0
1700001G01Rik	0	0	0	4	0	0	0	0	0	0	0	0	0	1	0	0	4	1	0	0	0	0	0	0	0	2	4	0	0	0	2	0	1	2	0	1	0	0	2	7	0	0	0	2	0	0	0	0	0
1700001G11Rik	2	0	2	0	3	0	3	3	6	2	0	7	0	6	3	0	5	1	10	21	4	1	5	2	14	15	5	2	13	9	13	14	13	23	20	17	4	2	2	2	6	3	2	3	4	5	5	1	5
1700001G17Rik	1	2	6	14	14	0	6	5	7	5	2	6	28	3	4	6	0	13	1	3	19	17	0	1	6	3	0	2	12	7	7	1	0	4	2	5	3	0	0	2	0	3	3	0	10	7	3	1	3
1700001J03Rik	9	2	0	1	6	5	3	0	0	1	3	0	0	0	0	1	0	7	0	1	0	5	3	4	5	6	3	1	0	3	2	0	5	0	2	0	0	0	0	1	1	12	0	0	0	1	0	0	2
1700001J04Rik	0	0	0	0	0	0	0	0	0	0	0	0	0	0	0	0	0	1	0	0	0	0	0	0	1	0	0	0	0	0	0	0	0	0	0	0	0	0	0	0	0	0	4	0	0	0	0	0	0
1700001J11Rik	0	2	0	0	1	0	0	0	1	0	0	0	3	0	0	0	0	0	0	0	1	0	8	0	2	0	0	0	0	0	0	0	0	0	1	3	0	0	0	0	0	0	0	0	0	0	0	0	0
1700001K19Rik	3	5	0	5	6	1	3	0	0	4	1	0	12	3	0	0	2	0	1	0	0	0	0	0	0	0	0	3	13	0	2	1	0	1	1	1	2	0	0	1	0	1	1	0	0	0	2	0	1
1700001K23Rik	0	0	0	0	0	0	3	1	0	1	1	1	0	2	0	0	7	0	15	15	5	31	6	2	27	2	22	19	10	19	1	4	2	1	10	3	2	0	5	1	1	1	1	0	5	0	1	0	1
1700001L05Rik	76	28	83	50	42	20	85	19	21	34	9	46	87	46	56	46	29	7	30	15	18	54	18	1	20	12	39	12	13	1	8	7	19	29	8	47	0	2	32	35	1	20	22	26	35	23	50	33	13
1700001L19Rik	0	0	1	0	0	0	3	0	0	0	0	0	0	0	0	0	0	0	0	0	0	0	0	0	0	0	0	0	0	0	0	0	0	0	2	0	0	0	0	0	0	0	0	0	0	0	2	0	0
1700001N15Rik	0	0	0	0	0	0	0	0	0	0	0	0	0	0	0	0	0	0	0	0	0	0	2	0	0	0	0	0	0	0	1	0	0	0	0	0	0	0	0	0	0	0	0	0	0	0	0	0	0
1700001O22Rik	8	2	14	11	10	5	43	7	28	11	38	38	149	41	11	3	0	0	0	0	2	0	0	0	0	0	0	0	0	0	3	0	0	2	5	0	0	0	4	0	0	22	28	19	101	25	65	21	52
1700001P01Rik	2	1	0	5	4	1	0	1	1	0	1	1	13	0	8	4	9	1	4	1	0	4	0	4	5	8	0	3	0	0	2	1	5	5	7	1	0	0	10	0	0	4	3	2	11	1	5	2	5
1700003C15Rik	1	0	0	0	4	0	0	0	11	12	6	4	1	0	0	0	1	0	0	0	0	0	1	0	0	0	0	0	0	0	0	0	0	0	0	0	0	2	1	0	0	1	11	0	0	0	0	0	0
1700003D09Rik	0	0	0	0	0	0	0	0	0	0	0	0	0	0	0	0	0	0	0	1	0	0	0	0	0	0	0	0	0	0	0	0	0	0	0	0	0	0	0	0	0	0	0	0	0	0	0	0	0
1700003E16Rik	24	22	5	11	7	1	0	0	3	0	0	0	0	0	3	0	0	0	0	0	0	0	0	1	0	0	0	0	0	0	0	0	0	0	0	0	0	0	0	0	0	0	0	0	0	0	4	0	0
1700003E24Rik	0	0	0	0	0	0	0	0	0	0	0	0	0	0	0	0	0	0	0	0	0	0	0	0	0	0	0	0	0	0	0	0	0	0	0	0	0	0	0	0	0	0	0	0	0	0	0	0	0
1700003F12Rik	0	1	1	0	0	1	0	0	1	0	2	0	9	1	3	0	4	1	1	0	0	0	0	0	0	0	0	1	0	0	3	0	1	1	1	1	2	0	0	0	0	0	0	0	1	2	5	1	1
1700003G18Rik	5	0	0	4	7	0	3	0	3	0	0	5	0	0	2	6	0	0	0	1	2	0	2	1	3	0	0	0	0	1	0	1	0	1	3	3	0	0	2	3	0	3	6	0	4	2	3	3	1
1700003H04Rik	0	0	0	0	0	0	0	0	0	0	0	0	0	0	2	0	0	0	0	0	0	0	0	4	4	0	6	1	4	0	2	0	0	2	3	0	0	0	0	1	0	1	0	0	0	0	0	0	1
1700003I16Rik	0	0	0	0	0	0	0	0	0	0	0	1	0	0	2	0	2	2	0	2	0	0	2	1	0	0	0	0	0	0	1	0	0	0	0	0	0	1	0	0	0	0	0	0	0	0	0	0	0
1700003I22Rik	0	0	0	0	0	0	0	0	0	0	0	0	0	0	0	0	0	0	0	0	0	0	0	0	0	0	0	0	0	0	0	0	0	0	0	0	0	0	1	0	0	0	0	0	0	0	0	0	0
1700003L19Rik	0	0	0	0	1	0	0	0	0	0	0	0	0	0	0	0	0	0	0	0	0	0	0	0	0	0	2	0	0	0	0	4	0	4	0	0	0	0	0	0	0	0	0	0	0	0	0	0	0
1700003M07Rik	0	0	0	0	0	0	0	0	0	0	0	0	0	0	0	0	0	0	0	1	0	0	0	0	0	0	0	0	0	0	0	0	0	2	0	0	0	0	0	0	0	2	0	0	0	0	0	0	0
1700003N22Rik	0	0	0	0	1	0	1	0	0	0	0	1	0	0	0	0	0	0	0	0	0	0	0	0	0	0	0	0	0	0	0	0	2	0	0	0	0	0	0	0	0	0	0	0	0	0	0	0	0
1700003O11Rik	0	0	0	0	0	0	1	0	0	0	0	0	0	0	0	0	0	0	0	0	1	0	0	0	0	0	0	0	0	0	0	2	0	0	0	0	3	0	3	0	0	0	0	0	0	0	0	0	0
1700003P14Rik	0	0	0	0	0	0	0	0	0	4	2	0	1	0	0	0	0	0	0	0	0	0	0	0	0	0	2	0	0	0	3	2	0	0	1	0	0	0	0	0	0	0	6	0	0	0	0	0	0
1700006A11Rik	0	3	3	0	2	0	0	0	0	0	0	0	1	0	2	0	0	0	0	0	0	1	0	0	0	0	9	0	0	0	0	0	1	0	0	0	0	0	0	0	0	1	0	0	0	0	0	0	1
1700006F04Rik	0	0	0	0	7	0	0	0	0	0	0	0	0	0	0	0	5	4	0	0	0	1	0	0	4	0	0	0	0	0	0	1	0	0	2	0	0	0	5	0	0	0	0	0	0	0	0	0	0
1700006H21Rik	0	0	0	0	0	0	0	0	0	0	0	0	2	0	0	0	0	0	0	0	0	0	0	0	0	0	0	0	0	1	0	0	0	0	0	0	0	0	0	0	0	0	0	0	0	0	1	0	0
1700006J14Rik	17	2	5	20	9	8	13	11	26	12	24	24	38	11	1	3	1	0	0	0	0	0	5	0	0	0	0	0	0	0	0	1	0	0	0	4	2	0	0	27	0	9	10	1	1	0	4	2	1
1700006P03Rik	0	0	1	0	0	0	0	0	0	0	0	0	0	0	0	0	0	0	0	0	0	0	0	0	0	0	0	0	0	0	2	0	0	0	0	0	0	0	0	2	0	0	0	0	0	0	0	0	1
1700007E05Rik	0	0	1	0	0	0	0	0	4	0	0	0	0	0	0	0	0	0	0	0	0	0	0	0	0	0	1	0	0	0	0	0	0	0	2	0	0	0	0	0	0	0	0	0	3	0	1	0	0
1700007F19Rik	0	0	0	0	2	0	0	0	0	0	0	0	0	0	0	0	0	0	0	0	0	0	0	0	0	0	0	0	0	0	0	0	0	0	0	0	0	0	0	0	0	0	0	0	0	0	0	0	0
1700007H22Rik	0	0	0	0	0	0	0	0	0	0	0	0	0	0	0	0	0	0	0	0	0	4	0	0	0	0	0	0	0	0	0	0	0	0	0	0	0	0	0	0	0	0	0	0	0	0	0	0	0
1700007J10Rik	3	3	5	1	7	2	1	1	5	4	0	5	13	1	9	4	0	4	2	3	1	9	1	2	1	1	1	7	1	6	9	4	8	14	3	2	0	0	3	2	1	0	6	4	7	1	4	1	2
1700007K13Rik	0	0	0	0	0	0	0	0	0	0	0	2	0	0	0	0	2	0	0	0	0	0	0	0	0	0	1	0	0	0	0	0	0	0	0	0	0	0	0	0	0	0	2	0	0	0	0	0	0
1700007L15Rik	21	12	23	12	27	10	10	6	23	15	26	23	68	37	33	31	17	24	33	35	11	45	37	7	30	10	25	33	27	9	9	15	23	28	37	11	23	42	23	23	39	15	10	10	5	10	14	13	10
1700007M16Rik	1	0	0	0	0	0	0	0	0	0	0	0	1	0	0	0	0	0	0	0	0	0	0	0	0	0	0	0	0	0	0	1	0	0	0	0	0	0	0	0	0	0	0	0	0	0	0	0	0
1700007P06Rik	0	0	0	0	0	0	0	0	0	0	0	0	0	0	0	0	0	0	0	0	5	0	0	0	0	0	0	0	0	0	0	0	0	0	0	0	0	0	2	0	0	0	0	0	0	0	0	0	0
1700008A23Rik	0	0	4	0	0	0	0	0	0	0	0	0	0	0	0	0	0	0	0	0	0	0	0	0	0	0	0	0	0	2	0	0	0	0	0	0	0	0	0	2	0	0	0	0	0	0	0	0	0
1700008B11Rik	4	0	0	0	0	0	0	0	0	0	0	1	0	0	0	0	4	5	6	1	0	0	1	1	0	4	0	0	9	0	0	0	0	0	7	1	0	0	16	1	0	0	0	0	0	0	3	0	0
1700008C04Rik	0	0	0	0	0	0	0	0	0	0	0	0	0	0	0	0	0	0	0	0	0	0	0	0	0	0	0	0	0	0	0	0	0	0	0	0	0	0	0	0	0	0	1	0	0	0	0	0	0
1700008H02Rik	1	0	0	0	0	0	0	0	0	0	0	0	0	0	0	0	0	0	0	0	0	0	0	0	0	0	0	0	0	0	0	0	0	0	0	3	0	0	0	0	0	0	0	0	1	0	0	0	2
1700008J07Rik	31	9	47	29	47	22	63	12	54	39	23	35	91	57	44	45	17	22	29	21	35	38	41	30	26	12	38	9	60	28	16	4	14	20	25	11	12	13	9	5	20	21	19	13	37	24	48	11	12
1700008K24Rik	0	0	0	0	0	0	0	0	0	0	0	0	0	1	0	0	0	0	0	0	0	0	0	0	0	0	0	0	0	0	0	0	0	0	0	0	0	0	0	0	0	0	0	0	0	0	0	0	0
1700008N11Rik	0	0	0	0	0	0	0	0	0	0	0	0	0	0	0	0	0	0	0	0	0	0	0	0	0	0	2	0	0	0	0	0	1	0	0	0	0	0	0	0	0	0	0	0	0	1	0	0	0
1700008O03Rik	11	3	8	12	18	4	8	5	6	6	3	1	16	6	0	3	0	0	0	0	1	4	3	3	0	1	3	0	2	0	0	0	0	2	0	0	0	0	0	0	0	3	4	5	3	1	1	0	4
1700008P02Rik	0	0	0	0	0	0	0	0	0	0	0	0	0	0	0	0	0	0	0	1	0	0	0	0	0	0	10	0	0	0	0	0	0	0	0	1	0	0	0	0	0	0	0	0	0	0	0	0	0
1700009C05Rik	0	0	0	0	0	0	2	0	0	0	0	0	0	0	0	0	0	0	0	2	0	4	0	1	0	0	0	0	0	0	1	1	0	0	0	0	0	0	0	0	0	1	0	0	0	0	0	0	0
1700009J07Rik	0	0	0	0	0	0	0	0	0	0	0	0	0	0	0	0	0	0	0	0	0	0	2	0	0	0	0	0	0	0	0	2	0	7	9	3	0	0	0	0	0	0	0	0	0	0	0	0	0
1700009N14Rik	0	0	0	0	0	0	0	0	0	0	0	0	0	0	0	0	0	0	0	0	0	0	0	0	0	0	2	0	0	0	0	1	0	0	0	0	0	0	0	0	0	0	0	0	0	0	2	0	1
1700010B08Rik	1	0	0	0	0	0	0	0	0	0	0	0	0	0	0	0	0	0	0	0	0	0	0	0	0	0	0	0	0	0	0	0	2	0	0	0	0	0	0	0	0	0	0	0	0	0	0	0	0
1700010B13Rik	0	0	3	0	0	2	0	0	1	0	0	0	0	1	0	0	0	0	0	0	0	11	0	0	0	0	1	0	0	0	0	0	0	0	0	0	0	0	0	0	0	0	0	0	0	0	0	0	0
1700010D01Rik	0	0	0	0	0	0	0	0	0	0	0	0	1	0	0	0	0	0	0	0	0	0	0	0	0	0	0	0	0	0	0	0	0	0	0	0	0	0	0	0	0	0	0	0	0	0	0	1	1
1700010G06Rik	6	0	1	0	4	0	0	0	0	0	0	0	0	3	1	1	5	0	0	3	0	0	0	0	0	0	0	0	0	4	2	2	0	0	0	4	0	0	4	1	0	0	0	1	0	1	0	0	0
1700010H22Rik	0	0	0	0	0	0	0	0	0	0	0	0	0	0	0	0	0	0	0	0	1	0	0	0	0	0	0	0	0	0	0	0	0	0	0	0	0	0	0	0	0	0	0	0	0	0	0	0	0
1700010I02Rik	0	0	0	0	0	0	0	0	0	0	0	0	1	0	0	0	0	0	0	0	0	0	0	0	0	0	0	0	0	0	0	0	0	0	0	0	0	0	1	4	0	0	0	0	0	0	0	0	0
1700010I14Rik	3	2	24	26	11	6	20	4	18	4	18	76	168	66	59	69	29	59	37	32	39	71	40	32	47	32	38	9	33	20	50	47	55	78	50	30	11	10	81	9	5	21	26	18	84	38	48	18	12
1700010J16Rik	0	1	0	0	0	0	0	0	0	0	0	0	0	0	0	0	0	0	0	1	0	0	0	0	0	0	1	0	0	0	0	0	0	3	1	0	1	0	3	0	0	0	0	0	0	0	0	0	0
1700010K23Rik	0	0	0	0	0	0	0	0	0	0	0	0	0	0	0	0	0	0	0	0	0	0	0	0	0	0	0	0	0	0	0	0	0	0	0	0	0	0	0	0	0	0	0	0	0	0	0	0	0
1700010K24Rik	0	0	1	0	0	3	0	1	0	1	3	0	13	2	3	0	1	4	5	5	6	4	2	1	4	5	2	2	0	0	3	1	0	0	0	2	2	0	3	0	0	0	1	0	4	4	6	2	1
1700010L04Rik	0	1	7	0	6	2	2	1	0	1	4	0	0	0	1	5	1	2	0	0	0	0	1	2	0	0	8	0	0	0	1	0	1	0	0	0	0	0	0	0	0	0	1	4	0	0	1	0	2
1700010N08Rik	0	0	0	0	0	0	0	0	0	0	0	0	0	0	0	0	0	0	0	0	0	0	0	0	0	0	0	0	0	0	0	0	0	0	0	4	0	0	0	0	0	0	0	0	0	0	0	0	0
1700011B04Rik	0	1	0	0	0	0	0	0	0	0	0	0	2	0	0	0	8	0	0	0	2	4	0	0	0	0	0	0	0	0	6	0	0	0	0	2	1	0	0	0	0	0	0	0	2	0	0	0	0
1700011C11Rik	0	0	0	0	0	0	0	0	0	0	0	0	0	0	0	0	2	0	0	0	0	0	0	0	0	0	0	0	0	0	0	0	0	0	0	0	0	0	0	0	0	0	0	0	0	0	0	0	0
1700011D18Rik	0	0	0	0	0	0	0	0	0	0	0	1	0	0	0	0	0	0	0	0	0	0	0	0	0	0	0	0	0	1	0	0	0	0	0	0	0	0	0	0	0	0	0	0	0	0	0	0	0
1700011L03Rik	0	0	0	0	0	0	0	0	0	0	1	0	0	2	1	5	1	0	0	0	0	0	0	1	0	0	0	0	0	0	1	0	1	4	0	1	0	4	0	0	2	0	0	0	0	0	0	0	0
1700011L22Rik	0	0	2	0	0	0	0	0	0	0	0	0	0	0	0	0	3	0	0	0	0	0	0	0	0	0	0	0	0	0	2	0	0	0	0	0	1	0	0	0	0	0	0	0	0	0	0	0	0
1700011M02Rik	0	0	0	0	0	0	0	0	0	0	0	0	0	0	0	0	0	0	0	0	0	0	0	0	0	0	0	0	0	0	0	0	0	0	0	0	0	0	0	0	0	0	0	0	0	0	0	0	0
1700012A03Rik	0	0	0	0	0	0	0	0	0	0	0	0	0	0	0	0	0	0	0	0	0	0	0	0	0	0	0	0	0	0	0	0	0	0	0	0	1	0	0	0	0	0	0	0	0	0	0	0	0
1700012B07Rik	0	0	0	0	0	0	1	0	0	0	0	0	0	0	0	0	1	0	0	0	0	0	0	0	0	0	0	0	0	0	0	0	0	5	0	0	0	0	0	0	0	1	0	0	0	0	0	0	0
1700012B09Rik	0	0	0	0	1	0	4	0	1	0	9	2	0	0	0	0	2	2	0	0	0	0	0	0	0	0	1	0	0	0	0	0	1	0	1	0	5	2	0	1	0	0	1	0	0	0	0	0	0
1700012C08Rik	0	0	0	0	0	0	0	0	0	0	0	0	0	0	0	0	0	0	0	0	0	0	0	0	0	0	0	0	0	0	0	0	0	0	0	0	0	0	0	0	0	0	0	0	0	0	0	0	0
1700012C14Rik	4	1	0	2	0	0	0	0	0	2	0	0	0	0	0	0	0	0	0	0	0	0	0	0	0	0	1	0	0	2	0	0	0	0	0	0	0	0	0	0	0	0	0	0	0	0	0	0	0
1700012D14Rik	186	67	65	64	114	79	78	24	76	71	66	36	130	101	69	47	76	67	77	103	81	69	95	63	95	73	88	109	89	87	49	14	48	25	46	16	31	14	87	30	30	42	67	32	48	32	59	49	37
1700012D16Rik	0	2	0	0	5	0	0	2	1	0	1	0	0	0	0	0	0	1	0	2	1	0	0	0	5	1	3	1	0	1	0	0	0	0	2	1	1	0	3	0	0	3	0	1	0	0	0	0	0
1700012E03Rik	0	1	0	0	0	0	3	0	0	0	0	0	0	0	0	0	0	0	0	4	0	0	0	0	0	0	0	0	1	0	0	0	0	0	0	0	0	0	5	0	0	0	0	0	0	0	1	0	0
1700012I11Rik	3	5	7	5	1	1	0	1	0	0	0	2	1	0	4	0	0	0	0	0	1	4	0	0	0	0	0	0	0	0	0	2	6	8	2	1	0	0	0	2	0	0	4	0	0	0	0	0	0
1700012J15Rik	0	0	0	0	0	0	0	0	0	0	0	0	1	0	0	0	0	0	0	0	0	0	0	0	0	0	0	0	0	0	0	0	0	0	0	0	0	0	0	0	0	0	0	0	0	0	0	0	0
1700012J22Rik	0	0	0	0	0	0	0	0	0	0	0	0	0	0	0	1	0	0	0	0	0	0	0	0	0	0	0	0	0	0	0	0	0	2	0	0	0	0	0	0	0	0	0	0	0	0	0	0	0
1700012P22Rik	0	0	0	0	0	0	0	0	0	0	0	0	0	0	0	0	0	0	0	0	0	0	0	0	0	0	0	0	0	0	0	0	0	0	0	0	0	0	0	0	0	0	0	0	0	0	0	0	0
1700013A02Rik	0	0	0	0	0	0	0	0	0	0	0	0	0	0	0	0	0	0	0	0	0	9	0	1	0	0	0	0	0	0	0	0	0	0	0	0	0	0	0	0	0	0	0	0	0	0	0	0	0
1700013D24Rik	0	0	0	0	0	0	0	0	0	0	0	0	0	0	0	0	0	0	0	1	0	0	0	0	0	0	0	0	0	0	0	0	0	0	3	0	0	0	4	0	0	0	0	0	0	0	0	0	0
1700013F07Rik	0	2	0	0	0	0	0	0	0	0	0	2	0	1	1	0	1	0	0	1	1	0	0	1	10	0	0	0	0	0	2	3	0	5	0	1	0	1	5	0	1	0	2	0	0	0	4	0	1
1700013G24Rik	0	0	0	0	0	0	0	0	0	0	0	0	0	0	0	0	0	0	0	0	0	0	0	0	0	0	0	0	0	0	0	0	0	0	0	0	0	3	0	0	0	0	0	0	0	0	0	0	0
1700013H16Rik	0	0	0	0	0	0	0	0	0	0	0	0	0	0	0	0	0	0	0	0	0	0	0	0	0	0	0	0	0	0	0	1	0	0	0	0	0	0	0	0	0	0	0	0	0	0	0	0	0
1700013M08Rik	0	0	0	0	0	0	0	0	0	0	0	0	0	0	0	0	9	16	4	6	11	6	8	3	1	2	7	3	0	1	0	0	1	0	2	0	0	0	8	0	0	0	0	0	0	0	0	0	0
1700013N06Rik	0	0	0	0	0	0	0	0	0	0	0	0	2	0	1	0	0	0	0	0	0	0	1	0	0	0	2	0	0	0	0	0	0	0	0	0	0	0	1	1	0	0	0	0	0	0	0	0	0
1700014D04Rik	1	2	0	0	0	0	1	0	0	0	0	0	0	0	0	0	0	0	0	0	0	0	0	0	0	0	0	0	0	0	0	0	0	0	0	0	0	0	0	0	0	0	0	0	0	0	0	0	1
1700014F14Rik	0	0	0	0	0	0	0	0	0	0	0	0	0	0	0	0	0	0	0	0	0	0	0	0	0	0	0	0	0	0	0	0	0	0	0	0	0	0	0	0	0	1	0	0	0	0	0	0	0
1700014L14Rik	0	0	0	0	0	0	0	0	0	0	0	0	0	0	0	0	1	0	0	0	0	0	0	0	0	0	0	0	0	0	0	0	0	0	0	0	1	0	11	0	0	0	0	0	0	0	0	0	0
1700015C15Rik	0	0	0	0	0	0	1	0	0	0	0	0	0	0	0	0	5	0	0	0	0	0	1	0	0	0	2	0	0	0	0	0	0	0	0	0	0	0	1	0	0	0	0	0	0	0	2	0	0
1700015C17Rik	4	0	1	0	1	0	0	1	2	0	2	0	0	1	0	0	0	0	0	0	0	1	0	0	3	0	0	0	0	0	0	0	0	0	1	1	0	0	1	0	0	0	1	0	0	0	0	0	0
1700015F17Rik	1	0	0	0	0	0	0	0	0	0	0	0	0	0	0	0	1	0	0	0	0	6	0	0	0	0	0	0	0	0	1	0	1	1	0	0	0	0	4	2	0	0	2	2	0	0	0	0	0
1700015G11Rik	0	0	0	0	1	0	0	0	0	0	0	0	0	0	0	0	0	0	0	0	0	0	0	0	1	0	0	0	0	0	0	0	0	0	0	0	0	0	0	0	0	0	0	0	0	0	0	0	0
1700015H07Rik	5	2	13	10	2	9	1	1	0	1	0	0	0	0	0	1	1	0	0	0	0	0	0	0	0	0	2	0	0	0	0	0	0	0	0	0	0	0	0	2	0	0	0	0	0	0	0	0	0
1700015I17Rik	0	0	0	0	1	0	0	0	0	0	0	0	0	0	0	0	0	0	1	0	0	0	0	0	0	0	1	0	0	0	0	0	0	0	0	0	0	0	0	0	0	0	0	0	0	0	0	0	0
1700015O11Rik	0	0	0	0	1	0	0	0	0	0	0	0	0	0	0	0	0	0	0	0	5	0	2	0	0	0	3	2	0	2	0	0	0	7	0	0	0	0	0	0	0	0	0	0	0	1	0	0	0
1700016A09Rik	0	1	2	0	0	0	0	0	1	0	0	0	5	0	5	3	0	0	0	0	0	0	0	0	0	0	0	0	0	0	2	0	0	0	0	0	0	0	0	1	0	0	0	0	0	0	0	0	0
1700016B01Rik	1	0	0	0	0	0	0	0	0	0	0	0	0	0	0	0	0	0	0	0	0	0	0	0	0	0	0	2	0	0	0	0	0	0	0	0	0	0	0	0	0	0	0	0	0	0	0	0	0
1700016B15Rik	0	1	0	2	0	0	0	0	0	0	0	0	5	0	1	0	1	0	1	0	0	0	0	0	0	0	0	3	0	2	0	0	1	3	1	1	0	0	0	0	0	1	1	0	0	0	0	0	0
1700016C15Rik	0	0	0	0	5	0	0	0	0	0	3	0	0	2	2	0	8	3	0	7	0	0	0	0	2	0	0	0	3	0	0	0	0	0	0	5	0	0	2	2	0	2	3	0	4	0	3	0	1
1700016D06Rik	2	0	1	0	1	0	5	0	0	1	0	1	0	0	3	6	1	0	0	0	0	0	1	1	2	0	0	1	0	1	0	0	6	2	3	3	0	1	1	1	0	0	0	0	1	0	6	0	3
1700016D08Rik	0	0	0	0	0	0	0	0	0	0	0	0	0	0	0	0	0	0	0	0	0	0	0	0	0	0	0	0	0	0	0	0	0	0	0	0	0	0	0	0	0	0	0	0	0	0	0	0	0
1700016F12Rik	7	3	1	0	2	0	1	0	0	0	0	0	0	0	0	0	0	0	0	0	0	0	0	0	0	0	0	0	0	0	2	0	0	1	0	0	0	0	0	0	0	0	0	0	0	0	0	0	0
1700016G22Rik	0	0	0	0	0	0	0	0	0	0	0	0	0	0	0	0	0	0	0	0	0	0	0	0	0	0	0	0	0	1	2	0	5	2	0	0	0	0	0	0	0	0	0	0	0	0	0	0	0
1700016H03Rik	0	0	0	0	0	0	0	0	0	0	0	0	0	0	0	0	0	0	0	0	0	0	0	0	0	0	0	0	3	0	0	0	0	0	0	0	0	0	0	0	0	0	0	0	0	0	0	0	0
1700016H13Rik	0	0	0	0	0	0	0	0	0	0	0	1	1	0	0	0	0	0	0	0	0	0	0	0	5	0	0	0	0	0	0	0	0	0	0	0	0	0	0	0	0	0	0	0	0	0	0	0	0
1700016J18Rik	0	0	1	0	3	1	1	1	0	0	0	1	1	0	0	0	0	0	0	0	0	0	0	1	0	0	0	0	0	0	0	0	0	0	0	0	0	0	0	0	0	0	0	0	0	0	0	0	0
1700016K05Rik	0	0	0	0	0	0	0	0	0	0	0	0	0	0	0	0	0	0	0	1	0	0	0	0	0	3	0	0	0	0	0	2	3	0	1	0	4	0	0	0	0	0	0	0	0	0	0	0	0
1700016K19Rik	2	0	1	0	0	0	2	0	1	0	1	2	9	0	3	0	0	0	0	1	0	0	0	2	0	0	0	2	8	0	0	0	5	1	0	4	0	0	0	0	0	0	0	0	0	0	0	0	0
1700016L21Rik	0	0	0	0	0	0	1	0	0	0	0	0	0	0	0	0	0	0	0	0	0	1	0	0	0	0	0	0	12	0	9	0	1	8	3	2	0	0	0	0	0	0	0	2	5	6	38	8	1
1700016P03Rik	0	1	0	3	0	0	0	0	0	0	0	0	0	0	0	0	0	0	1	1	0	0	0	0	0	2	0	0	0	1	1	0	3	0	0	0	0	0	2	0	0	0	0	0	0	0	0	2	0
1700016P04Rik	0	0	0	0	0	0	0	0	0	0	0	0	0	0	0	0	0	0	0	0	0	0	0	0	0	0	0	0	0	0	1	0	0	0	0	1	0	0	0	0	0	0	0	0	0	0	0	0	0
1700017B05Rik	880	222	479	496	896	294	1033	247	815	611	707	761	2758	957	608	734	575	356	370	230	475	408	274	164	229	153	295	151	196	129	114	93	211	307	209	225	774	1212	467	397	717	696	883	514	1156	674	1151	412	625
1700017G19Rik	0	0	0	0	1	0	0	1	0	0	0	0	0	0	0	0	0	2	0	0	0	2	0	0	2	1	0	0	0	0	0	0	0	0	0	0	0	0	5	0	0	0	1	0	1	0	0	0	0
1700017I07Rik	0	0	0	0	0	0	0	0	0	0	0	0	0	0	0	0	0	0	0	0	0	0	0	0	0	0	0	0	0	0	0	0	0	0	0	0	0	0	0	0	0	0	0	0	0	0	0	0	0
1700017J07Rik	0	1	0	0	0	0	0	0	0	0	0	0	0	0	0	0	0	0	0	0	0	0	0	0	0	0	0	0	0	0	0	0	0	1	0	3	0	0	0	0	0	0	1	0	0	0	0	0	0
1700017L05Rik	0	0	0	0	0	0	0	0	0	0	0	0	1	0	0	0	0	0	0	0	0	0	0	0	0	0	0	0	0	0	0	0	0	0	0	0	0	0	0	0	0	0	0	0	0	0	0	0	0
1700017M07Rik	0	0	0	0	0	0	0	0	0	0	0	0	0	0	0	0	0	0	0	0	0	1	0	0	0	0	1	0	4	2	1	0	0	4	0	0	0	0	0	0	0	0	0	0	0	0	0	0	0
1700017N19Rik	0	0	0	0	0	0	0	0	0	0	0	0	0	0	1	0	3	1	4	2	8	0	3	0	0	0	0	0	0	0	0	0	0	0	0	0	0	0	3	0	0	0	0	0	0	0	0	0	0
1700018A04Rik	3	4	0	0	1	0	0	0	10	0	0	0	1	3	0	0	5	0	0	0	0	0	0	0	4	2	2	0	2	0	0	0	4	0	4	3	0	1	4	0	0	0	1	0	0	0	0	0	0
1700018A14Rik	0	0	0	0	1	0	3	1	0	0	0	0	0	4	0	0	0	0	1	0	0	1	0	0	0	0	0	1	0	1	0	0	0	0	0	0	0	0	0	0	0	0	0	0	0	0	0	0	0
1700018A23Rik	1	0	1	0	1	2	3	0	1	0	0	0	5	2	3	0	5	4	1	1	0	4	0	1	0	0	3	1	0	0	0	0	0	0	0	0	2	0	0	0	0	1	2	3	1	1	4	0	0
1700018B08Rik	0	0	0	0	0	0	0	0	0	0	0	0	0	0	0	0	0	0	0	0	0	0	3	0	0	0	0	0	0	0	0	0	0	0	0	0	0	0	0	0	1	0	0	0	0	0	0	2	2
1700018B24Rik	0	0	0	0	0	0	0	0	0	0	0	0	0	0	0	0	0	0	0	0	0	0	0	0	0	0	0	0	0	0	0	0	0	0	0	0	0	0	0	0	0	0	0	0	0	0	0	0	0
1700018F24Rik	0	0	0	0	0	0	0	0	0	0	0	0	0	0	0	0	0	0	0	0	0	0	0	0	0	0	0	0	0	0	0	0	0	0	0	0	0	0	0	0	0	0	0	0	0	0	0	0	0
1700018G05Rik	5	0	0	0	0	3	0	0	0	0	0	0	0	0	0	0	0	0	0	0	0	0	0	0	0	0	4	0	0	0	0	0	0	0	0	0	0	0	0	0	0	0	0	0	0	1	0	0	0
1700018L02Rik	55	24	34	22	54	41	14	15	26	26	23	8	29	30	20	22	37	24	21	19	23	35	7	6	49	15	19	10	13	7	15	2	13	15	10	19	17	13	24	2	14	15	39	16	19	10	29	20	9
1700018M17Rik	0	0	0	0	0	0	0	0	0	0	1	0	1	0	0	1	0	0	1	0	0	1	2	0	0	0	0	1	0	0	0	0	0	0	0	2	0	0	0	1	0	0	1	0	0	0	1	0	0
1700018P08Rik	0	0	0	0	0	0	1	0	0	0	0	0	0	0	0	0	0	8	0	0	0	0	0	0	0	0	0	0	0	0	6	0	0	0	0	0	0	0	7	3	0	0	0	0	0	0	0	0	0
1700019A02Rik	3	1	0	0	0	0	0	1	0	0	0	0	1	1	3	0	1	2	4	0	4	0	0	1	2	2	3	1	5	0	2	0	0	5	0	0	0	0	0	0	0	0	5	0	1	0	4	1	0
1700019A23Rik	0	0	0	0	0	0	0	0	0	0	0	0	0	0	0	0	0	0	0	0	0	0	0	0	0	0	0	0	0	0	0	0	1	0	0	0	0	0	0	0	0	0	0	0	1	0	0	0	0
1700019C18Rik	0	0	0	0	2	0	2	0	0	0	5	0	7	5	3	2	36	15	5	12	16	23	13	9	42	23	17	10	15	8	14	0	3	8	16	14	0	0	16	0	0	1	1	0	0	0	1	0	0
1700019D03Rik	28	8	6	6	18	4	5	4	19	7	1	4	11	7	13	3	0	14	8	3	1	6	2	0	2	2	9	0	0	7	3	0	1	3	0	3	2	5	7	2	5	6	1	2	2	1	0	0	0
1700019E08Rik	0	0	0	0	0	0	0	0	0	0	0	0	0	0	0	0	3	0	0	0	0	0	0	0	0	0	0	0	0	0	1	0	0	1	0	1	0	0	0	2	0	0	0	0	0	0	0	0	0
1700019F05Rik	0	0	0	0	0	0	0	0	0	0	0	0	0	1	0	0	0	0	0	0	0	0	0	0	0	0	0	0	0	0	0	0	0	0	0	0	0	0	0	0	0	0	0	0	0	0	0	0	0
1700019G24Rik	3	0	0	0	0	0	0	0	0	0	0	0	0	0	0	0	0	0	0	1	0	0	0	0	0	0	0	0	0	0	0	0	0	1	0	0	0	0	1	0	0	0	0	0	0	0	0	0	0
1700019J19Rik	4	0	0	3	5	1	9	0	0	0	2	0	4	2	9	1	9	0	2	4	5	3	11	1	10	10	10	0	0	3	5	15	14	7	13	9	0	2	5	1	0	0	7	0	2	0	7	5	3
1700019L13Rik	4	1	0	2	0	1	0	0	0	0	0	0	2	0	1	0	0	0	0	4	1	11	0	0	0	1	2	0	0	0	1	1	3	1	0	0	0	0	8	0	0	0	0	0	0	0	0	2	1
1700019M22Rik	0	0	0	0	0	0	0	0	0	0	0	0	0	0	0	0	0	0	0	0	0	0	0	1	0	0	0	0	0	0	0	0	0	0	0	0	0	0	0	0	0	0	0	0	0	0	0	0	0
1700019N19Rik	0	0	0	0	0	0	0	0	0	0	0	0	0	0	0	0	0	0	0	0	0	0	0	0	1	0	0	0	0	0	1	0	0	0	4	0	0	0	0	0	0	0	0	0	0	0	0	0	0
1700019P21Rik	0	0	0	0	0	0	0	0	0	0	0	0	0	0	0	0	0	0	0	0	0	0	0	0	0	0	0	0	0	0	0	0	0	0	0	0	0	0	0	0	0	0	0	0	0	0	0	0	0
1700020A23Rik	0	0	0	1	0	0	0	0	0	0	0	0	1	2	0	0	0	0	0	0	0	0	2	0	0	0	0	0	0	0	0	0	1	0	0	0	0	0	0	0	0	0	0	0	1	0	0	0	0
1700020D05Rik	0	0	0	0	0	2	0	0	2	2	0	1	0	0	0	0	10	1	0	0	2	0	0	1	2	1	2	5	0	2	1	0	1	2	0	0	0	0	3	3	1	0	0	0	0	0	0	0	0
1700020D12Rik	0	0	0	0	0	0	0	0	0	0	2	0	0	0	0	0	0	0	0	0	0	0	0	0	0	0	0	0	0	0	0	1	0	0	0	0	0	0	0	0	0	0	0	0	0	0	0	0	0
1700020G03Rik	0	0	0	1	0	0	0	0	0	0	0	0	0	0	0	0	0	0	0	0	0	2	0	0	0	0	0	0	0	0	0	1	0	0	0	0	0	0	0	0	0	0	0	0	0	0	0	0	0
1700020G17Rik	4	0	0	1	0	0	0	0	0	0	0	0	0	0	0	0	0	0	0	1	1	0	0	0	0	0	0	0	0	0	0	0	0	1	0	0	0	0	1	0	0	2	0	0	0	0	0	0	0
1700020L24Rik	13	3	0	2	7	4	10	7	8	8	52	17	43	5	9	4	11	0	0	0	2	0	0	2	0	0	2	0	0	0	0	0	3	0	0	0	0	0	3	11	0	8	11	12	11	8	17	6	2
1700020M21Rik	0	0	2	0	0	1	0	0	0	0	0	0	0	0	0	0	0	2	0	0	0	0	0	0	0	0	0	0	0	0	0	0	0	0	0	0	0	0	0	0	0	0	0	0	0	0	0	1	0
1700020N01Rik	0	2	0	0	0	0	0	0	0	0	0	0	0	0	0	0	0	0	0	0	0	0	0	0	9	0	0	0	0	0	0	0	0	0	0	0	0	0	0	0	0	0	0	0	0	0	0	0	0
1700020N15Rik	0	0	0	0	0	0	0	0	0	0	0	0	0	0	0	0	0	0	0	0	0	0	0	0	0	0	0	0	0	0	0	0	0	0	0	0	0	0	0	0	0	0	0	0	0	0	0	0	0
1700020N18Rik	0	2	2	0	3	2	1	1	1	0	2	2	5	8	0	2	4	14	0	0	6	0	3	1	7	8	2	0	0	1	1	3	3	3	0	2	0	4	0	0	0	2	2	2	8	0	2	0	0
1700021A07Rik	0	0	0	0	0	0	0	0	0	0	0	0	0	0	0	0	0	0	0	0	1	1	0	0	0	0	1	0	0	0	0	0	0	0	0	3	1	0	0	0	0	0	0	0	0	0	1	1	1
1700021F02Rik	0	0	0	0	0	0	0	0	0	0	0	0	1	0	0	0	0	0	0	0	0	0	0	0	0	0	0	0	0	0	0	0	0	0	0	0	0	1	0	0	0	0	0	0	0	0	0	0	0
1700021F07Rik	0	0	0	0	0	0	0	0	0	0	0	0	0	0	0	0	0	0	0	0	0	0	0	0	0	0	0	0	0	0	0	0	0	1	1	0	0	0	0	0	0	0	0	0	0	0	0	0	0
1700021F13Rik	0	0	0	0	0	0	0	0	0	0	0	0	0	0	0	0	0	0	0	0	0	0	0	0	0	1	0	0	0	0	0	0	0	0	0	1	0	0	0	0	0	0	0	0	0	0	0	0	0
1700021G15Rik	0	0	0	0	0	0	0	0	0	0	0	0	0	0	0	0	0	0	0	3	0	0	0	0	0	0	1	0	0	2	0	0	0	0	0	1	0	0	1	0	0	0	0	0	0	0	0	0	0
1700021J08Rik	0	3	0	3	0	2	4	0	1	2	1	1	1	0	0	0	6	8	0	6	8	3	3	1	4	1	6	4	6	5	2	0	1	2	1	2	0	0	5	0	1	1	1	0	1	0	3	1	0
1700021L23Rik	0	0	0	0	1	0	2	0	0	0	0	0	0	0	0	0	0	0	0	0	1	0	0	0	0	0	0	0	0	0	2	0	0	0	0	0	0	0	0	0	0	0	0	0	0	0	0	0	0
1700021N21Rik	1	0	0	0	0	0	0	0	0	0	0	0	2	0	2	0	0	0	0	0	0	0	0	0	0	0	2	0	0	0	0	0	0	0	0	0	0	0	0	0	0	0	0	0	0	0	0	0	0
1700021P04Rik	0	0	0	0	7	0	0	0	0	0	0	0	0	0	0	0	1	4	0	0	3	0	0	0	0	0	0	0	0	0	0	0	0	0	0	1	0	0	5	0	0	3	0	0	0	0	0	0	0
1700022A21Rik	0	1	0	0	0	0	0	0	0	0	0	0	0	1	0	0	0	0	0	0	0	0	0	0	1	0	0	0	0	0	1	2	0	0	1	1	0	2	8	0	0	0	0	0	0	0	0	0	0
1700022A22Rik	0	0	0	0	0	0	0	0	0	0	0	2	0	0	0	0	4	0	0	0	0	0	0	0	2	0	4	0	0	0	0	1	0	0	0	0	0	0	0	0	0	0	2	0	0	0	0	0	1
1700022E09Rik	0	0	0	0	0	0	0	0	0	0	0	0	0	0	0	0	0	0	0	0	0	0	0	0	0	0	0	0	0	0	1	0	0	0	0	0	0	0	0	0	0	0	0	0	0	0	0	0	0
1700022H01Rik	1	0	0	3	0	0	0	0	0	0	0	0	0	0	0	0	0	1	0	0	0	0	0	0	0	0	0	0	0	0	0	0	0	0	0	0	0	0	0	0	0	0	0	0	0	0	0	0	0
1700022H16Rik	0	0	1	0	0	0	0	0	0	0	0	0	0	0	0	0	0	0	0	0	0	0	0	0	0	0	1	0	0	0	0	0	0	0	0	0	0	0	0	0	0	0	0	0	0	0	0	0	0
1700022I11Rik	5	0	2	0	0	0	0	0	1	0	1	0	2	1	0	0	0	0	1	0	0	2	0	0	1	0	0	3	0	0	0	0	4	1	2	0	0	0	0	0	1	0	1	0	0	3	2	0	0
1700022N22Rik	13	2	14	9	3	5	8	3	11	9	5	3	19	6	2	1	0	0	12	10	3	2	5	6	21	6	7	7	4	6	0	4	5	3	3	26	1	4	12	0	3	4	1	2	1	4	3	1	1
1700023B13Rik	0	0	0	1	0	0	0	0	0	0	2	4	1	0	0	0	4	2	0	0	0	0	0	0	0	0	0	0	0	0	0	0	0	0	0	0	0	0	2	0	0	0	0	8	1	2	0	0	0
1700023C21Rik	0	0	0	0	0	0	0	0	0	0	0	0	0	0	0	0	0	0	0	0	0	0	0	0	0	0	0	0	0	0	0	0	1	0	0	0	0	0	1	0	0	0	0	0	0	0	0	0	0
1700023F02Rik	0	0	0	0	0	0	0	0	0	0	0	0	0	0	0	0	0	0	0	0	0	0	0	0	0	2	1	0	0	0	0	0	0	0	0	0	0	0	6	0	0	0	2	0	0	0	0	0	0
1700023G09Rik	0	0	0	0	0	0	0	0	0	0	0	0	0	0	0	0	0	0	0	0	0	0	0	0	0	0	0	0	0	0	0	1	1	1	0	1	0	0	0	0	0	0	0	0	0	0	0	0	2
1700023H06Rik	6	0	1	2	9	5	3	0	10	4	3	2	5	0	0	9	1	2	12	14	1	5	6	1	3	0	6	0	2	7	6	1	27	12	3	0	0	4	19	3	1	3	5	3	4	1	1	0	0
1700024B05Rik	0	0	0	0	0	0	0	0	0	0	0	0	1	0	0	0	0	0	0	0	0	0	0	0	0	0	0	0	0	0	0	0	0	0	0	2	0	0	0	0	0	0	0	0	0	0	0	0	0
1700024B18Rik	0	0	0	0	0	0	0	0	0	0	0	0	0	0	1	0	0	0	0	0	0	0	0	0	0	0	0	0	0	0	0	0	0	0	0	0	0	0	1	0	0	0	0	0	0	0	0	0	0
1700024G13Rik	0	1	0	0	0	0	0	0	1	0	0	0	0	0	0	0	0	0	0	0	0	0	0	0	0	0	0	0	0	0	0	0	0	0	0	0	0	0	2	0	0	0	0	0	0	0	0	0	0
1700024I08Rik	0	0	0	0	0	0	0	0	0	0	0	0	0	0	0	0	0	0	0	0	0	0	0	0	0	0	0	0	0	0	0	0	1	0	1	2	0	0	0	2	0	0	0	0	0	0	0	0	3
1700024J04Rik	0	0	0	0	1	0	0	0	0	0	0	0	0	0	0	0	0	1	0	0	0	0	0	0	0	0	0	0	0	0	0	0	0	0	2	0	0	0	0	1	0	0	0	0	0	0	0	0	0
1700025A08Rik	0	0	0	1	0	0	0	0	2	1	0	0	0	0	0	0	0	0	0	0	0	0	0	0	0	0	0	0	0	1	0	0	0	0	0	0	0	0	0	0	0	0	0	0	0	0	0	0	0
1700025B11Rik	0	0	0	0	0	0	0	0	0	0	0	0	0	0	0	0	0	0	0	0	0	0	0	0	0	0	0	0	0	0	0	0	0	0	0	0	0	0	0	0	0	0	0	0	0	0	0	0	0
1700025C18Rik	0	0	0	0	0	0	0	0	0	0	0	0	0	0	0	0	0	0	0	0	0	0	0	0	0	0	0	0	0	0	0	0	0	0	0	0	0	0	0	0	0	0	0	0	0	0	0	0	0
1700025D23Rik	0	0	0	0	0	0	0	0	0	0	0	0	0	0	0	0	0	0	0	0	0	0	0	0	0	0	0	0	0	0	0	0	0	0	0	0	0	0	0	0	0	0	0	0	0	0	0	0	0
1700025F24Rik	0	0	0	0	0	0	0	0	0	0	0	0	0	0	0	0	0	0	0	4	0	0	0	0	0	0	1	1	0	4	1	0	0	0	0	0	0	0	0	0	0	0	0	0	0	0	0	0	0
1700025G04Rik	90	35	82	71	99	61	182	36	174	112	121	114	222	92	62	51	8	5	0	13	0	0	2	0	0	0	0	0	2	1	6	0	2	0	2	1	16	0	0	19	1	68	112	43	108	58	39	39	39
1700025H01Rik	0	0	0	0	0	0	0	0	0	0	0	0	0	1	0	0	0	0	0	0	0	0	0	0	0	0	0	0	0	0	0	0	0	0	0	0	0	0	0	0	0	0	0	0	0	0	0	0	0
1700025J12Rik	0	0	0	0	0	0	0	0	0	0	0	0	0	0	0	0	0	0	0	0	0	0	0	0	0	0	0	0	0	1	0	0	0	0	0	0	0	0	0	0	0	0	0	0	0	0	0	0	0
1700025K04Rik	0	0	0	0	0	0	0	0	0	0	0	0	0	0	0	0	1	5	2	0	1	2	3	0	0	1	0	0	0	0	0	0	0	0	4	0	0	1	0	0	0	0	0	0	0	0	0	0	0
1700025K24Rik	0	0	0	0	0	0	0	0	0	0	0	0	0	0	0	0	0	0	0	0	0	0	0	0	0	0	0	0	0	0	0	2	0	0	0	1	0	0	0	0	0	0	0	0	0	0	0	0	0
1700025L06Rik	0	1	0	0	0	0	1	0	1	0	0	0	1	0	0	0	0	0	0	0	0	0	0	0	0	0	0	0	0	0	0	0	0	0	0	0	0	0	4	3	0	0	0	0	0	0	0	0	0
1700025M24Rik	0	0	0	0	0	0	0	0	0	0	0	0	0	3	2	0	0	0	0	0	0	0	0	0	0	0	0	0	0	0	0	0	0	0	1	0	0	0	0	0	0	0	0	0	0	0	0	0	0
1700025N21Rik	1	1	0	5	1	4	0	6	1	1	3	3	3	0	0	0	2	0	7	4	1	0	0	0	1	1	0	0	0	0	2	0	2	7	2	7	0	0	0	0	1	2	6	0	1	1	0	1	1
1700025N23Rik	24	11	10	8	16	10	2	4	5	5	0	0	0	0	0	0	0	0	0	0	3	0	0	0	0	0	0	0	0	0	1	2	0	0	0	0	4	0	0	0	0	5	3	0	0	0	0	0	0
1700025O08Rik	2	0	0	0	2	0	0	0	0	0	0	0	0	0	0	0	0	0	0	0	0	0	0	0	0	0	0	0	0	0	0	0	0	0	1	4	2	0	0	0	0	0	0	0	0	0	0	0	0
1700026D11Rik	0	0	0	0	0	3	0	0	0	0	1	2	14	9	9	5	1	3	1	0	1	0	4	4	1	0	4	0	0	0	1	0	1	1	0	0	1	0	3	2	0	8	0	0	2	1	0	5	1
1700026F02Rik	1	0	0	1	4	0	0	0	0	0	0	0	0	0	0	0	0	0	0	0	2	0	1	0	0	0	0	0	0	0	0	0	1	0	0	1	0	0	0	1	0	0	0	1	0	0	0	0	0
1700026J12Rik	0	1	0	0	0	1	0	0	0	0	0	1	0	0	0	1	0	0	0	0	0	0	0	3	0	0	0	0	0	0	0	0	0	1	0	1	6	0	0	0	0	0	0	0	0	0	0	0	0
1700026J14Rik	0	0	0	0	0	0	0	0	0	0	0	0	0	0	0	0	0	0	0	0	0	0	0	0	2	0	0	0	0	0	0	0	0	0	0	0	0	0	1	0	0	0	0	0	0	0	0	0	0
1700026N04Rik	0	0	2	0	1	0	2	0	0	0	2	0	1	2	2	3	0	0	0	0	0	0	0	0	0	3	0	3	0	0	0	0	0	0	0	1	2	2	0	0	0	0	0	0	0	0	0	0	0
1700027A07Rik	0	0	2	0	1	0	0	0	1	0	0	0	0	0	1	0	1	0	0	0	1	5	0	0	0	0	0	0	0	1	0	0	1	0	1	1	0	0	0	3	0	2	0	1	1	0	0	0	0
1700027A15Rik	1	0	0	0	0	0	0	0	0	0	0	0	0	0	0	0	0	0	0	0	0	0	0	0	0	1	0	0	0	0	0	0	0	0	0	0	5	0	0	0	0	0	0	0	0	0	0	0	0
1700027F06Rik	0	0	0	0	0	0	0	0	0	0	0	0	0	0	0	0	0	0	0	0	0	0	0	0	0	0	0	0	0	0	0	0	0	0	0	0	0	0	0	0	0	0	0	0	0	0	0	0	0
1700027F09Rik	0	2	0	0	0	0	0	0	0	1	1	3	10	5	0	3	2	0	0	0	0	0	1	0	0	0	2	0	0	0	0	0	3	0	0	1	0	0	0	1	0	0	0	0	0	0	0	0	0
1700027H10Rik	0	0	0	0	2	0	0	0	5	0	0	0	0	0	2	0	3	0	0	0	0	0	2	0	0	0	3	0	0	0	0	0	0	9	1	0	0	0	4	2	0	0	0	0	0	0	0	0	0
1700027I24Rik	0	0	0	0	0	0	2	0	0	0	0	0	0	3	0	0	0	0	0	0	0	0	0	0	0	0	0	0	0	0	1	0	0	0	1	0	0	0	0	0	0	0	0	0	0	0	0	0	5
1700027J07Rik	1	3	0	0	0	1	0	0	0	0	1	11	112	105	623	507	209	136	118	156	186	100	81	61	240	294	59	70	88	45	81	60	119	77	99	102	10	12	74	62	48	0	2	0	4	8	2	3	3
1700028B04Rik	0	0	0	0	0	2	0	0	0	0	0	0	0	0	0	0	0	0	2	3	0	0	0	0	0	0	0	0	0	0	0	0	0	0	0	3	0	2	0	0	2	0	0	0	0	1	0	0	0
1700028D13Rik	0	0	0	0	0	0	0	0	0	0	0	0	0	0	0	0	0	0	0	0	0	0	3	0	0	0	0	0	0	0	0	0	0	0	0	0	0	0	2	0	0	0	4	0	0	0	0	0	0
1700028E10Rik	106	29	38	38	99	25	26	17	37	34	22	34	63	35	13	11	70	73	95	121	63	103	81	85	118	82	92	58	73	94	52	28	6	41	85	65	43	20	189	23	18	18	17	5	17	29	50	28	15
1700028I16Rik	0	0	0	0	0	0	0	0	0	0	0	0	0	0	0	0	0	0	28	13	2	16	8	5	26	26	2	6	20	1	0	0	0	0	0	4	0	0	0	3	0	0	0	0	0	0	0	0	0
1700028J19Rik	7	4	10	3	17	6	19	2	18	5	21	3	2	4	18	0	15	23	7	13	0	6	1	2	11	10	2	4	0	5	7	6	6	3	0	3	0	10	4	0	0	6	11	2	3	5	16	2	0
1700028K03Rik	10	1	4	1	5	6	8	0	13	1	0	7	4	1	0	8	0	0	10	12	0	1	12	18	13	3	12	11	7	1	7	4	0	5	3	11	3	0	28	1	4	0	4	5	1	1	3	1	3
1700028M03Rik	0	0	0	0	0	0	0	0	0	0	0	0	0	0	0	0	0	0	0	0	0	0	0	0	0	0	1	0	0	0	0	0	0	0	1	0	0	0	0	0	0	0	0	0	0	0	0	0	0
1700028N14Rik	4	3	10	3	14	9	16	1	6	10	6	9	36	9	6	8	15	13	16	26	17	22	11	7	23	12	9	20	22	12	7	5	3	9	10	6	3	4	29	1	1	5	16	5	9	9	1	1	0
1700028P14Rik	1	0	0	0	0	0	0	0	0	0	0	0	0	0	0	0	0	0	0	0	1	0	0	0	0	0	1	0	0	0	0	0	0	0	0	0	0	0	0	0	0	2	0	0	0	0	0	0	0
1700028P15Rik	0	0	0	0	0	0	0	0	0	0	0	0	0	0	0	0	0	0	0	4	0	0	3	0	0	0	0	0	0	0	0	0	0	0	0	0	1	0	0	1	0	0	0	0	0	0	0	0	1
1700029B22Rik	0	0	0	0	0	0	0	0	0	0	0	0	0	0	0	0	0	0	0	0	0	0	0	0	0	0	0	0	0	0	0	0	0	0	0	0	0	0	2	0	0	0	0	0	0	0	0	0	0
1700029B24Rik	0	0	0	0	0	0	0	0	0	0	0	0	0	0	0	0	0	0	0	0	0	0	0	0	0	0	0	0	0	0	0	0	0	0	0	0	0	0	0	0	0	0	0	0	0	0	0	0	0
1700029E06Rik	0	0	0	0	0	0	0	0	0	0	0	0	0	0	0	0	0	0	0	5	0	0	0	0	2	0	0	0	0	0	0	0	0	0	0	5	0	0	0	0	0	0	0	0	0	0	0	0	0
1700029F12Rik	0	0	0	0	1	0	0	0	0	0	0	0	0	0	0	0	0	0	0	0	0	0	0	0	0	0	0	0	0	0	0	0	0	0	0	0	0	1	2	0	0	0	0	0	0	0	0	0	0
1700029H14Rik	2	4	0	1	1	2	1	0	0	0	0	0	0	3	0	0	2	0	1	0	14	2	1	1	0	1	0	0	0	1	3	0	2	2	4	2	1	3	10	1	0	0	0	0	0	0	0	0	0
1700029I15Rik	16	11	10	9	24	6	9	2	12	12	2	12	43	5	3	3	9	31	12	15	19	24	10	13	4	8	9	3	8	8	9	1	5	8	8	11	10	7	3	11	5	18	11	19	13	15	25	10	5
1700029J03Rik	0	0	0	0	1	0	0	0	0	0	0	0	0	0	0	0	0	0	0	0	0	0	0	0	0	0	4	0	0	0	0	0	0	0	0	0	0	0	1	3	0	0	1	0	0	0	0	0	0
1700029J07Rik	124	44	28	44	87	31	40	10	51	57	31	26	84	51	19	13	54	78	149	155	58	104	31	53	245	126	154	83	89	30	26	9	34	41	26	49	14	2	98	8	32	21	29	30	21	13	36	14	11
1700029M03Rik	0	0	0	0	0	0	0	0	0	0	0	0	0	0	0	0	0	0	0	0	0	0	0	0	0	0	0	2	0	0	0	0	0	0	0	0	0	0	0	1	0	0	0	0	0	0	0	0	0
1700029M20Rik	0	0	0	0	0	0	0	0	0	0	0	0	0	0	0	0	0	0	0	0	0	0	0	0	0	0	0	0	0	0	10	13	25	6	12	15	0	2	0	0	0	0	1	0	0	0	0	0	0
1700029N11Rik	0	2	0	0	0	0	2	0	0	0	0	0	6	0	0	0	1	1	0	3	0	2	1	0	0	0	1	0	0	0	0	1	0	0	0	0	0	0	1	0	0	0	0	0	0	0	0	0	0
1700029P11Rik	0	0	0	0	1	0	0	0	0	0	0	0	0	1	0	0	0	0	0	0	0	0	0	0	0	0	0	0	0	0	0	0	0	0	0	1	0	0	0	0	0	0	0	0	0	0	0	0	0
1700030A11Rik	0	0	0	0	2	0	0	0	7	8	0	1	0	0	0	0	0	0	0	0	2	0	0	0	0	0	0	0	0	0	0	3	0	0	0	2	0	0	0	0	0	1	5	0	0	0	0	1	0
1700030C10Rik	0	2	0	1	1	2	7	2	13	6	1	7	8	4	5	4	0	0	13	12	4	10	4	12	2	8	7	0	2	1	4	0	4	5	0	2	0	3	11	6	0	4	3	5	11	0	9	2	2
1700030C12Rik	0	0	0	0	0	0	1	1	0	0	0	0	0	0	0	0	1	0	0	0	0	0	0	0	0	0	0	0	0	0	0	0	0	0	0	0	4	0	0	0	0	0	0	0	0	0	0	0	0
1700030C14Rik	0	0	0	0	0	0	3	0	0	0	0	0	0	0	0	0	0	0	0	0	0	0	0	0	0	0	0	0	0	0	0	0	0	0	0	0	0	0	0	0	0	0	6	0	0	0	0	0	0
1700030E10Rik	0	1	0	0	0	0	0	0	0	0	0	0	0	0	0	0	0	6	0	0	0	0	0	0	0	0	0	0	0	0	0	0	0	0	0	0	0	0	0	0	0	0	0	0	0	0	0	0	0
1700030F04Rik	0	0	0	0	0	0	0	0	0	0	0	0	0	0	0	0	0	0	0	0	0	0	0	0	0	0	0	0	3	0	0	0	2	0	0	0	1	0	0	0	0	0	0	0	0	0	0	0	0
1700030I03Rik	0	0	0	0	0	0	0	0	0	0	0	0	0	0	0	0	0	0	0	0	0	0	0	0	0	0	0	0	0	0	0	0	0	0	0	0	0	0	0	0	0	0	2	0	0	0	0	0	0
1700030J22Rik	10	0	4	1	5	0	4	2	4	1	6	1	22	10	1	0	0	0	1	0	0	0	0	0	2	2	0	0	4	2	1	0	0	0	0	2	0	0	3	2	0	4	3	0	0	1	4	2	0
1700030K09Rik	304	110	188	225	300	100	187	63	179	138	142	126	545	160	303	196	297	203	573	241	290	465	218	173	414	335	269	223	607	171	40	51	91	120	98	135	40	55	378	37	38	109	194	99	155	87	159	102	68
1700030L20Rik	0	0	0	0	0	0	0	0	0	0	0	0	0	0	0	0	0	0	0	0	0	0	0	0	0	0	1	0	0	0	0	0	0	0	0	0	0	0	0	0	0	0	0	0	0	0	0	0	0
1700030L22Rik	0	2	1	0	0	0	0	0	0	0	0	0	0	0	0	0	0	0	0	0	0	0	0	0	0	0	0	0	0	0	0	0	0	0	0	0	0	0	0	0	0	0	0	0	0	0	0	0	0
1700030M09Rik	1	0	0	0	2	0	1	0	0	0	0	1	0	0	2	0	1	0	0	0	0	0	2	0	4	0	0	0	0	0	1	0	6	0	0	0	0	1	0	1	0	0	0	0	0	1	0	0	0
1700030N03Rik	0	0	0	0	0	0	0	0	0	0	0	0	2	0	0	0	0	1	0	1	0	0	0	0	2	0	2	0	0	0	1	3	3	0	0	0	0	0	0	0	0	0	0	0	0	0	2	0	0
1700030N18Rik	0	0	0	0	0	0	0	0	0	0	0	0	0	0	0	0	0	0	0	0	0	0	0	2	0	0	0	0	0	0	0	0	0	0	0	0	0	0	0	0	0	0	0	0	0	0	1	0	0
1700030O20Rik	0	0	0	0	0	0	0	0	0	0	0	0	0	0	0	0	0	0	0	0	0	0	0	0	0	0	0	0	0	0	1	4	5	0	3	6	1	0	0	0	0	0	0	0	0	0	0	0	0
1700031A10Rik	0	0	0	0	0	0	0	0	0	0	0	0	0	0	0	0	0	0	0	0	0	0	0	0	0	0	0	0	0	0	3	0	0	0	0	0	0	0	1	0	0	0	0	0	0	0	0	0	0
1700031F05Rik	0	0	0	0	0	0	0	0	0	0	0	0	0	0	0	0	2	0	0	0	0	0	0	0	0	0	0	0	0	0	0	0	0	0	0	0	0	0	0	0	0	0	0	0	0	0	0	0	0
1700031F10Rik	0	0	0	0	0	0	0	0	0	0	0	0	0	0	0	0	0	0	0	0	0	0	0	0	0	0	0	0	0	0	0	0	0	0	0	0	0	0	0	0	0	0	0	0	0	0	0	0	0
1700031L13Rik	0	0	0	0	0	0	0	0	0	0	0	0	0	0	0	0	4	0	0	0	0	0	0	0	2	0	1	0	0	0	0	1	0	0	0	0	0	0	0	0	0	0	0	0	0	0	0	0	0
1700031M16Rik	0	0	0	1	0	0	0	0	1	0	0	2	0	0	0	0	3	0	0	0	0	0	0	0	0	2	0	0	0	0	0	0	0	0	0	0	0	0	0	0	0	0	0	0	0	0	0	0	0
1700031P21Rik	1	0	0	0	0	1	0	0	0	0	0	0	0	0	0	0	0	0	0	0	1	0	0	0	0	0	0	0	0	0	0	0	0	5	0	0	0	0	0	0	0	0	1	1	0	0	0	0	0
1700034B16Rik	0	0	0	0	0	0	0	0	0	0	0	0	0	0	2	0	0	0	0	0	0	0	0	0	0	0	0	0	0	0	0	0	0	0	2	0	0	0	0	0	0	0	0	0	1	0	0	0	0
1700034E13Rik	0	0	0	0	0	0	0	0	0	0	0	0	0	0	0	0	0	0	0	0	2	0	0	0	0	0	0	0	0	0	0	0	0	0	0	0	0	0	0	0	1	0	0	0	0	0	0	0	0
1700034G24Rik	0	0	0	0	0	0	0	0	0	0	0	0	1	0	0	0	0	0	0	0	0	0	0	0	0	0	0	0	0	0	0	0	0	0	0	0	0	0	0	0	0	0	0	2	0	0	3	0	0
1700034H15Rik	4	2	2	3	2	2	6	0	0	0	0	0	0	0	0	0	0	9	1	1	1	4	1	1	2	7	3	4	0	1	10	2	7	4	2	4	0	0	6	0	3	0	0	0	0	0	3	0	0
1700034I23Rik	11	2	0	3	1	9	2	0	0	1	0	0	3	5	1	0	1	1	5	0	2	2	1	0	3	0	8	1	0	0	0	0	0	0	1	0	0	1	1	3	0	5	4	3	1	0	1	0	0
1700034J04Rik	0	0	0	0	0	0	0	0	0	0	2	0	0	0	2	2	0	7	0	0	0	0	0	1	0	0	0	0	0	0	0	0	0	0	0	0	0	0	0	0	0	0	0	0	0	0	0	0	0
1700034J05Rik	8	0	3	0	10	2	12	2	6	0	0	0	0	0	0	0	1	0	0	4	0	0	0	0	0	0	0	0	0	0	5	1	2	5	9	0	7	0	0	0	0	1	0	1	0	0	0	0	0
1700034K08Rik	2	0	0	0	0	0	0	0	0	0	0	0	0	0	0	0	0	0	0	0	0	0	0	0	1	0	0	0	0	0	0	0	0	0	0	1	0	0	0	0	0	0	0	0	0	0	0	0	0
1700034P13Rik	0	0	3	0	6	2	1	0	4	2	3	5	4	3	8	2	4	3	2	0	2	1	4	0	1	1	1	1	0	4	2	4	5	1	8	5	1	1	0	2	1	0	2	0	0	3	2	4	0
1700036A12Rik	0	0	0	0	0	0	0	0	0	0	1	0	2	0	3	14	0	0	0	3	0	0	0	4	0	0	0	0	0	0	0	0	0	0	0	0	0	0	0	1	0	0	0	0	0	0	0	0	0
1700036G14Rik	0	0	0	0	0	0	0	0	0	0	0	0	0	0	0	0	0	0	0	0	0	0	0	0	0	0	0	0	1	0	3	0	0	0	0	0	0	0	0	0	0	1	0	0	0	0	0	0	0
1700036O09Rik	0	0	0	0	0	0	0	0	0	0	0	0	0	0	0	0	0	0	0	0	0	0	0	0	0	0	0	0	0	0	0	0	0	0	0	0	0	0	0	0	0	0	0	0	0	0	0	0	0
1700037C06Rik	0	0	0	0	0	0	0	0	0	0	0	0	0	0	0	0	0	0	0	0	1	0	0	0	0	0	0	0	0	0	0	0	0	0	0	0	0	0	0	0	0	0	0	0	0	0	0	0	0
1700037C18Rik	107	25	50	63	74	32	72	16	41	50	56	48	157	68	54	60	143	117	117	108	137	119	133	101	101	81	126	98	176	90	61	63	72	117	88	110	41	40	157	24	31	24	49	27	40	36	64	48	41
1700037F03Rik	0	0	0	0	0	0	0	0	0	0	0	0	0	0	0	0	0	0	0	0	0	0	0	0	1	0	0	0	0	0	0	0	0	0	0	0	0	2	0	0	0	0	0	0	0	0	0	0	0
1700037H04Rik	298	99	242	208	214	89	277	77	171	145	184	164	513	192	273	291	135	82	98	76	101	134	77	68	75	58	110	51	136	72	29	36	62	89	64	52	21	15	105	89	14	172	179	180	217	155	283	181	220
1700039E22Rik	1	0	0	0	0	0	0	0	0	0	0	0	0	0	0	0	0	2	0	0	1	0	0	0	0	0	0	0	0	0	0	0	0	0	0	0	0	0	0	0	0	0	0	0	0	0	0	0	0
1700039I01Rik	0	0	0	0	0	0	0	0	0	0	0	0	0	1	0	0	0	0	0	0	0	0	0	0	0	1	0	0	0	0	0	0	0	0	4	0	0	0	0	0	0	0	0	0	0	0	0	0	0
1700039M10Rik	0	0	0	0	0	0	1	0	5	0	0	0	0	0	0	0	0	0	0	0	0	0	0	3	0	0	0	0	3	0	0	1	0	0	0	0	0	2	4	0	0	1	0	2	0	0	0	0	0
1700039M15Rik	0	0	0	0	1	0	0	0	0	0	0	0	0	0	0	0	2	0	0	0	0	0	0	0	0	0	0	0	0	0	0	0	0	0	0	0	0	0	0	0	0	0	0	0	0	0	0	0	0
1700040D17Rik	15	7	16	15	19	8	8	11	7	6	5	9	17	6	4	5	0	0	1	0	0	0	0	0	5	0	0	0	0	0	0	0	0	1	0	0	1	3	0	0	0	14	5	12	2	3	3	1	11
1700040E09Rik	0	0	2	0	0	0	0	0	0	0	0	0	0	0	0	0	0	0	0	0	0	0	0	0	0	0	2	0	0	0	0	0	0	0	0	0	0	0	0	0	1	0	0	0	0	0	0	0	0
1700040F15Rik	0	0	0	0	0	0	0	0	0	0	0	0	0	0	0	0	0	0	0	0	0	0	0	0	0	0	0	0	0	0	0	0	0	0	0	0	0	0	0	0	0	0	0	0	0	0	0	0	0
1700040F17Rik	0	0	0	0	0	0	0	0	0	0	0	0	0	0	0	0	0	0	0	0	0	0	0	0	0	0	0	0	0	0	0	0	0	0	0	0	0	0	2	0	1	0	0	0	0	0	0	0	0
1700040K01Rik	0	0	0	0	0	0	0	0	0	0	0	0	0	0	0	0	0	0	0	0	0	0	0	0	0	0	1	0	0	0	0	0	0	0	0	0	0	0	0	0	0	0	0	0	0	0	0	0	0
1700040L08Rik	1	0	0	0	1	0	4	0	0	3	0	0	0	7	0	4	0	0	2	2	2	0	0	0	3	1	2	0	0	0	0	0	2	1	0	0	0	0	0	3	1	0	2	0	0	0	1	0	0
1700041B01Rik	0	0	0	0	0	0	0	0	0	0	0	0	0	0	0	0	0	0	0	0	0	0	0	0	0	0	0	0	0	0	0	0	0	0	0	0	0	0	0	0	0	0	0	0	0	0	0	0	0
1700041C23Rik	0	0	0	0	0	0	0	0	0	0	0	0	0	0	0	0	0	0	0	0	0	0	1	0	0	0	0	0	0	0	0	0	0	0	0	0	0	0	0	0	0	0	0	0	0	0	0	0	0
1700041G16Rik	4	0	0	0	2	1	0	0	0	1	6	3	10	4	5	3	13	9	15	9	8	10	3	12	11	11	18	1	1	5	7	8	11	17	5	9	2	1	8	3	4	0	4	3	2	1	0	0	0
1700041I07Rik	1	0	0	0	0	0	0	0	0	0	0	0	2	3	0	2	2	0	0	0	0	0	0	0	0	0	0	0	0	0	1	0	0	0	0	0	0	0	0	0	0	0	0	0	0	1	0	0	0
1700041M05Rik	0	0	0	0	0	0	0	0	0	0	0	0	0	0	0	0	0	0	0	0	0	0	0	0	0	0	0	0	0	0	0	0	0	0	0	0	0	0	0	0	0	0	0	0	0	0	0	0	0
1700041M19Rik	0	0	0	0	0	0	0	0	0	0	0	2	0	0	0	0	0	0	0	0	0	0	0	0	0	0	1	0	0	2	0	0	0	0	0	1	0	1	2	0	0	0	2	0	0	0	0	0	0
1700042D02Rik	0	0	0	1	0	0	0	0	0	0	0	0	0	0	0	0	0	0	0	0	1	0	0	0	0	0	0	0	0	0	0	1	0	0	0	0	0	0	0	0	0	0	0	0	0	0	0	1	0
1700042G07Rik	0	0	0	0	0	0	0	0	0	0	0	0	0	0	0	0	0	0	0	0	0	0	0	0	0	0	0	0	0	0	0	0	0	0	0	0	0	0	0	0	0	0	0	0	0	0	0	0	0
1700042G15Rik	0	0	0	0	2	0	0	0	0	0	0	0	1	0	0	0	0	0	0	0	0	0	0	0	0	0	0	0	0	0	0	0	0	3	0	0	0	0	0	0	0	0	0	0	0	0	0	0	0
1700042O05Rik	0	0	0	0	0	0	0	0	0	0	0	0	0	0	0	0	0	0	0	0	0	0	0	0	0	0	0	0	0	0	0	0	0	0	0	0	0	0	0	0	0	0	0	0	0	0	0	0	0
1700042O10Rik	0	3	1	2	0	1	0	0	0	1	3	0	3	0	1	4	7	0	0	4	2	0	0	0	0	0	0	0	0	0	0	0	1	0	0	2	0	0	3	0	0	0	3	0	0	4	8	1	2
1700044C05Rik	0	0	0	0	0	0	0	0	0	0	0	0	0	0	0	0	0	0	0	0	0	0	0	0	0	0	0	0	0	0	0	0	0	0	0	0	0	0	0	0	0	0	0	0	0	0	0	0	0
1700044K03Rik	0	0	0	0	0	0	0	0	0	0	0	0	0	0	0	0	0	0	0	0	0	0	0	0	0	0	0	0	0	0	0	0	0	0	0	0	0	0	0	0	0	0	0	0	0	0	0	0	1
1700045H11Rik	0	0	0	0	0	0	0	0	0	0	0	0	0	0	0	0	0	0	0	0	0	0	1	0	0	0	0	0	0	0	0	0	0	0	0	0	0	0	1	2	0	0	1	0	0	0	2	0	0
1700045I11Rik	0	0	0	0	0	0	0	0	0	0	0	0	0	0	0	0	0	0	0	0	0	0	0	0	0	0	0	0	0	0	0	0	0	0	0	0	0	0	0	0	0	0	0	0	0	0	0	0	0
1700046C09Rik	0	0	1	0	0	0	0	0	0	0	0	0	0	0	0	0	0	0	0	0	0	0	0	0	0	0	0	0	0	0	0	0	0	0	0	0	0	0	3	0	0	0	0	0	0	0	0	0	0
1700047A11Rik	0	0	0	1	0	0	0	0	2	0	0	1	0	0	1	0	0	0	0	0	0	0	0	0	3	1	1	0	0	0	2	0	1	0	0	0	0	0	0	0	1	0	0	0	0	0	0	0	0
1700047E10Rik	0	0	0	0	0	0	0	0	0	0	0	0	0	0	0	0	0	0	0	0	0	0	0	0	0	0	0	0	0	0	0	0	0	0	0	0	0	0	0	0	0	0	0	0	0	0	0	0	0
1700047F07Rik	1	0	0	0	0	0	0	0	0	0	0	0	0	0	0	1	0	0	0	2	0	0	0	0	0	0	0	0	0	0	0	1	1	0	0	1	0	0	1	0	0	0	0	0	0	0	0	0	0
1700047G03Rik	4	1	0	0	0	0	0	0	0	0	0	0	0	0	0	0	3	1	0	0	0	0	0	0	1	0	0	0	0	0	0	0	0	1	2	0	0	6	2	5	0	0	0	0	0	0	0	0	0
1700047G07Rik	0	0	0	1	0	0	4	0	0	0	0	0	0	0	0	0	0	0	0	0	0	0	0	0	0	0	0	0	0	0	0	0	0	2	0	0	0	0	7	2	0	0	0	0	0	0	0	0	0
1700047K16Rik	10	3	5	2	6	1	2	3	3	1	1	4	1	5	1	2	2	2	0	0	0	5	5	2	0	0	0	2	10	2	1	0	1	1	4	1	0	0	7	0	0	1	7	1	0	0	2	0	0
1700047L14Rik	0	0	0	1	0	0	0	0	0	0	0	0	1	0	1	0	1	0	0	0	1	1	0	0	0	0	0	0	0	0	0	0	0	0	0	0	0	2	1	0	0	0	0	0	4	0	0	0	0
1700047M11Rik	6	0	0	0	0	0	0	0	0	2	1	0	6	4	0	6	0	0	0	0	0	0	0	0	2	1	0	1	0	2	1	0	0	12	0	1	3	0	6	2	0	0	2	0	0	0	3	0	0
1700047N06Rik	1	0	4	3	2	0	2	0	0	2	4	2	4	2	3	0	1	6	0	1	9	0	1	5	0	0	4	1	0	0	3	0	0	6	3	1	0	0	8	0	0	0	1	1	0	2	0	0	5
1700047O18Rik	0	0	0	0	0	0	0	0	0	0	0	0	0	0	0	0	0	0	0	0	0	0	0	0	0	0	0	0	0	0	0	0	0	0	0	0	0	0	0	0	1	0	0	0	0	0	0	0	0
1700048F04Rik	0	0	0	0	0	0	0	0	0	0	0	0	0	0	0	0	0	0	0	0	0	0	0	0	0	0	0	0	0	0	0	0	0	0	0	0	0	0	0	1	0	0	0	0	0	1	0	0	0
1700048M11Rik	16	1	3	11	4	1	5	0	2	2	2	2	6	2	1	2	10	7	3	4	9	0	3	2	14	7	2	3	7	9	3	0	0	3	0	2	0	1	4	0	0	4	2	1	0	2	4	3	2
1700048O14Rik	0	0	0	0	0	0	0	0	0	0	0	0	0	0	0	0	1	0	0	0	0	0	0	0	0	0	0	0	0	0	0	0	0	0	0	0	2	0	2	2	0	0	0	0	0	0	0	0	0
1700048O20Rik	44	20	43	31	40	26	43	13	30	16	66	105	792	283	523	385	8	0	53	49	30	121	50	17	132	95	23	14	19	13	35	36	28	40	64	74	2	9	103	34	0	20	36	38	103	100	159	62	36
1700048P04Rik	0	0	0	0	0	0	0	0	0	0	0	1	0	0	0	0	0	0	0	0	0	0	0	0	0	0	0	0	0	0	0	0	0	0	0	0	0	0	0	0	0	0	0	0	0	0	0	0	0
1700049E15Rik	0	0	0	0	0	0	0	0	0	0	0	0	0	0	0	0	0	0	0	0	0	0	2	0	0	0	0	0	0	0	0	0	0	0	0	0	0	0	0	0	0	0	0	0	0	0	1	0	0
1700049E17Rik1	0	0	0	0	0	0	0	0	0	0	0	0	0	0	0	0	0	0	0	0	0	0	0	0	0	0	0	0	0	0	0	0	0	0	0	0	0	0	0	0	0	0	0	0	0	0	0	0	0
1700049E17Rik2	0	0	0	0	0	0	0	0	0	0	0	0	0	0	0	0	0	0	0	0	0	0	0	0	0	0	0	0	0	0	0	0	0	0	0	0	0	0	0	0	0	0	0	0	0	0	0	0	0
1700049E22Rik	0	0	0	0	1	0	0	0	0	0	0	0	0	0	0	0	0	0	0	0	0	0	0	0	0	0	0	0	0	0	0	0	0	0	0	0	0	0	0	0	0	0	0	0	0	0	0	0	0
1700049L16Rik	0	0	0	0	0	0	0	0	0	0	0	0	4	0	0	0	2	0	0	0	0	0	0	0	0	0	0	0	0	0	0	0	0	0	0	0	0	0	0	0	0	0	0	0	1	0	0	0	0
1700051A21Rik	0	0	0	0	0	0	0	0	0	0	0	0	0	0	0	0	0	0	0	0	0	0	0	0	0	0	4	0	0	0	0	0	0	0	3	0	0	0	3	0	0	0	0	0	0	0	0	0	0
1700051K13Rik	0	0	1	0	0	0	0	0	0	1	0	0	0	0	0	0	3	0	0	0	0	0	0	0	0	0	0	0	0	0	0	0	0	0	0	0	0	0	0	0	0	0	1	0	3	0	0	0	0
1700051O22Rik	0	0	0	1	0	0	3	0	2	0	0	0	2	0	0	0	0	0	0	0	0	0	0	0	0	0	0	0	0	0	0	0	1	0	0	1	0	1	0	0	0	0	2	0	0	0	0	0	0
1700052H01Rik	1	0	1	0	0	0	0	0	0	0	0	0	0	0	0	0	0	0	0	0	2	0	0	0	0	0	0	0	0	0	0	0	0	0	0	0	0	0	3	0	0	0	0	0	0	0	0	0	0
1700052I22Rik	0	0	0	0	0	0	0	0	0	0	0	0	0	0	0	0	0	0	0	0	0	0	0	0	0	0	0	0	0	0	0	0	0	0	0	1	0	0	0	0	0	0	0	0	0	0	0	0	0
1700052K11Rik	65	8	42	39	68	25	36	27	31	40	34	42	88	39	24	61	12	16	43	39	38	73	38	15	62	26	38	43	76	16	34	11	14	37	47	28	32	23	34	16	17	27	49	39	49	57	88	31	17
1700054A03Rik	0	0	1	1	3	0	0	0	0	2	0	0	0	1	0	0	13	4	0	2	3	0	2	0	0	4	0	1	0	0	2	0	1	4	6	4	1	0	1	1	0	0	2	0	0	0	1	1	0
1700054K02Rik	0	0	0	0	0	0	0	0	0	0	0	0	0	0	0	0	0	0	0	0	0	0	0	0	0	0	0	0	0	0	0	0	0	0	0	0	0	0	0	0	0	0	0	0	0	0	0	0	0
1700054K19Rik	0	0	0	0	0	0	0	0	0	0	0	0	0	0	0	0	0	0	0	0	0	0	0	0	0	0	0	0	0	0	0	0	0	0	0	0	0	0	0	0	0	0	0	0	0	0	0	0	0
1700054M17Rik	0	0	1	1	0	0	0	0	2	0	0	0	0	0	0	0	0	3	0	0	0	1	0	2	0	0	0	0	0	0	0	0	0	0	0	0	0	0	0	0	0	0	0	0	0	0	0	0	0
1700054O05Rik	0	0	0	0	0	0	0	0	0	0	0	0	0	0	0	0	0	0	0	0	0	0	0	0	0	0	0	0	0	0	0	0	0	0	0	0	4	0	0	0	0	0	0	0	0	0	0	0	0
1700054O19Rik	0	0	0	0	0	0	0	0	0	0	0	0	0	0	0	0	0	0	0	0	1	0	1	0	0	0	0	0	0	1	0	0	0	0	0	0	0	0	0	0	0	0	0	0	0	0	0	0	0
1700055C04Rik	0	0	0	0	2	0	0	0	0	0	0	0	0	0	0	0	0	0	0	0	0	0	0	0	0	0	0	0	1	0	0	2	0	0	0	0	0	0	0	0	0	0	0	0	0	0	0	0	0
1700055D18Rik	7	5	4	5	9	10	17	1	7	7	11	20	56	27	15	8	22	2	38	13	10	34	16	9	31	13	28	13	9	14	22	2	7	24	12	12	11	11	11	2	10	4	8	4	3	10	4	7	0
1700056E22Rik	6	0	2	5	12	3	2	1	3	2	1	1	7	5	17	7	59	35	11	10	33	21	9	9	2	0	3	3	1	2	5	4	7	16	9	7	10	4	16	0	0	1	15	2	17	7	4	2	1
1700056N10Rik	56	15	21	24	51	22	26	11	20	26	10	22	94	32	47	23	84	63	82	77	51	102	61	35	73	53	50	33	71	23	60	12	29	38	25	30	23	15	86	24	12	26	27	13	21	25	56	17	20
1700057G04Rik	3	0	0	0	3	0	2	0	0	0	0	0	3	0	0	1	4	3	0	0	0	2	0	1	0	0	0	0	0	0	2	0	1	2	1	3	2	0	0	3	0	0	0	0	0	0	0	0	0
1700057H15Rik	0	0	0	0	3	0	0	0	0	0	0	0	0	0	0	0	0	0	0	0	0	0	0	0	0	0	0	0	0	0	0	0	0	0	0	1	0	0	0	0	1	0	0	0	0	0	0	0	0
1700057H21Rik	0	0	0	0	1	0	0	0	0	0	0	0	0	0	0	0	0	0	0	0	0	0	0	0	0	0	0	0	4	0	0	0	0	0	0	0	0	0	0	0	0	0	0	0	0	2	0	0	0
1700058P15Rik	8	2	2	3	12	2	1	1	3	3	1	5	7	8	7	2	6	12	10	7	16	3	21	17	18	6	10	7	12	9	2	1	6	22	2	26	6	3	9	2	3	5	7	4	3	4	4	1	0
1700060C16Rik	0	0	4	0	0	0	0	0	0	0	0	0	0	0	0	0	4	0	0	0	0	0	0	0	0	0	0	0	0	0	0	0	0	0	0	0	0	0	0	0	1	0	0	0	0	0	0	0	0
1700060C20Rik	0	0	0	0	0	0	1	0	0	0	0	0	0	0	0	0	0	0	0	0	0	0	0	0	0	0	0	0	0	0	0	0	0	0	0	0	0	0	0	0	0	0	0	0	0	0	0	0	0
1700060J05Rik	5	0	1	2	1	0	0	0	0	0	1	0	0	2	0	0	0	3	0	4	0	0	3	0	0	0	0	0	0	0	0	0	1	0	0	1	7	4	0	0	4	0	0	0	2	0	0	0	0
1700060O08Rik	0	0	0	0	0	0	0	0	0	0	0	0	0	0	0	0	0	0	0	0	0	0	0	0	0	0	0	0	0	0	0	0	0	0	0	0	0	0	2	0	0	0	0	0	0	0	0	0	0
1700061A03Rik	1	0	0	0	0	0	0	0	0	1	2	2	5	5	0	0	3	4	6	0	3	2	1	1	0	0	0	0	0	0	1	1	1	4	0	3	2	0	0	0	0	0	2	1	2	0	1	0	0
1700061E17Rik	0	0	0	0	0	0	0	0	0	0	0	0	0	0	0	0	0	0	0	0	0	0	0	0	0	0	0	0	0	0	0	0	0	0	0	0	0	0	0	0	0	0	0	0	0	0	0	0	0
1700061E18Rik	0	0	0	0	0	0	0	0	0	1	0	0	0	0	0	0	0	0	0	0	0	0	0	0	0	0	0	0	0	2	0	0	0	0	0	0	0	0	0	0	0	0	0	0	0	0	0	0	0
1700061F12Rik	0	0	0	0	0	0	0	0	0	0	1	0	0	1	0	0	0	0	0	0	0	3	0	0	0	0	0	0	0	0	0	0	0	0	0	0	0	0	0	0	0	0	0	0	0	0	0	0	0
1700061H18Rik	0	0	0	0	0	0	0	0	0	0	0	0	0	0	0	0	0	0	0	0	2	0	0	0	1	0	1	0	0	0	0	0	0	0	0	0	0	0	1	0	0	0	0	1	0	0	0	0	0
1700061I17Rik	0	0	0	0	0	0	0	0	1	0	0	0	0	1	0	0	0	0	1	0	0	0	0	3	0	0	0	0	0	0	1	0	0	0	0	0	0	2	1	0	0	1	0	0	0	0	0	0	0
1700061J23Rik	0	0	0	0	0	0	0	0	0	0	0	0	0	0	0	0	0	0	0	0	0	0	0	0	0	0	0	0	0	0	0	0	0	0	0	0	0	0	1	0	0	0	0	0	0	0	0	0	0
1700061N14Rik	0	0	0	0	0	3	0	0	0	0	0	0	0	0	0	0	1	0	0	0	0	0	0	0	0	0	0	0	0	0	0	0	0	0	0	7	0	0	0	0	0	0	0	0	0	0	0	0	0
1700062C10Rik	4	0	0	0	2	0	0	0	0	0	0	0	0	0	0	0	0	0	0	5	0	0	3	1	4	1	0	0	0	0	0	0	0	2	0	0	0	0	1	1	0	0	0	0	0	0	0	0	0
1700063A18Rik	0	0	0	0	0	0	0	0	0	0	0	0	0	0	0	0	2	0	0	0	0	0	0	0	0	0	0	0	0	0	0	0	0	0	0	0	0	0	0	0	0	0	0	0	0	0	0	0	0
1700063D05Rik	0	0	0	0	0	0	0	0	0	0	0	1	0	0	0	1	0	0	0	1	0	0	0	0	2	0	5	0	0	0	0	0	0	0	0	2	0	1	0	0	3	0	0	0	0	0	0	0	0
1700063H04Rik	0	0	3	0	0	0	0	0	0	0	0	0	0	0	0	0	0	0	0	0	0	0	0	0	0	0	0	0	0	0	0	0	0	0	0	0	0	0	0	1	0	0	0	0	0	0	0	0	0
1700063H06Rik	0	0	0	0	0	0	0	0	0	0	0	0	0	0	0	0	0	0	0	0	0	0	0	0	0	0	0	0	0	0	0	0	0	0	0	0	0	0	0	0	0	0	0	0	0	0	0	0	0
1700063I16Rik	0	0	0	0	0	1	0	0	0	0	0	0	0	0	0	0	0	0	0	0	0	0	0	0	0	0	0	0	0	0	0	0	0	0	0	3	0	0	0	0	0	0	0	0	0	0	0	0	0
1700063J08Rik	0	1	8	0	1	4	2	0	1	0	6	5	9	1	4	3	3	1	4	2	1	1	4	0	1	9	0	0	0	0	1	0	0	1	2	0	2	4	0	0	0	2	1	2	0	2	1	0	2
1700063K16Rik	0	1	0	0	0	1	0	0	0	0	0	0	0	0	0	1	0	0	0	0	0	0	0	0	1	0	0	0	0	0	0	0	1	0	0	0	0	0	0	0	0	0	0	0	0	0	0	0	0
1700063O14Rik	0	0	0	0	0	0	0	0	0	0	0	0	0	0	0	0	0	0	0	0	0	0	0	0	0	0	0	0	0	0	1	0	0	0	0	0	0	0	0	0	0	0	0	0	0	0	2	0	0
1700064H15Rik	0	0	2	0	0	0	5	1	1	0	0	0	4	0	2	1	0	0	0	0	0	0	0	0	0	2	0	0	3	0	2	0	0	0	0	1	0	2	5	6	0	0	0	0	1	2	0	0	2
1700064J06Rik	0	0	0	0	0	0	0	0	0	0	0	0	0	0	0	0	0	0	0	0	0	0	0	0	0	0	0	0	0	0	0	0	0	0	0	0	0	0	0	0	0	0	0	0	0	0	0	0	0
1700064M15Rik	0	0	0	0	0	0	0	0	0	0	0	0	0	0	2	0	2	0	2	2	0	0	0	0	0	0	0	0	0	0	0	1	3	0	0	0	0	0	3	0	0	0	0	0	0	0	0	0	0
1700065D16Rik	3	4	7	4	6	0	12	4	9	2	3	5	2	2	0	4	0	0	0	0	0	0	0	0	3	0	0	0	0	0	0	1	0	0	0	0	0	0	2	0	0	2	2	3	1	2	14	3	12
1700065I16Rik	0	0	0	0	0	0	0	0	0	0	0	0	0	0	0	2	0	0	0	0	0	0	0	0	0	0	0	0	0	0	0	0	0	0	0	0	0	0	3	0	0	0	0	0	0	0	0	0	0
1700065J11Rik	0	0	0	0	0	0	0	0	0	0	0	0	0	0	0	0	0	0	0	0	0	0	0	0	0	0	0	0	0	0	0	0	0	0	0	0	0	0	0	0	0	0	0	0	0	0	0	0	1
1700065J18Rik	0	0	0	0	0	0	0	0	0	0	0	0	0	0	0	0	0	0	0	0	0	0	0	0	0	0	0	1	0	0	1	0	1	2	0	0	0	0	0	0	0	0	0	0	0	0	0	0	0
1700065L07Rik	0	0	0	0	1	0	0	0	0	0	0	0	0	0	0	0	0	0	0	0	0	0	0	0	0	0	0	0	0	0	0	0	0	0	0	0	0	0	0	0	0	0	0	0	0	0	0	0	0
1700065O20Rik	0	0	1	0	0	0	0	0	0	0	2	0	2	0	0	0	0	0	0	4	0	1	0	0	1	0	0	0	0	2	2	0	0	2	0	0	0	0	0	0	0	0	0	0	1	0	0	0	0
1700066B17Rik	0	0	0	0	2	0	0	0	0	0	1	0	0	0	0	0	0	0	0	0	0	0	0	0	0	0	0	0	0	0	0	0	0	1	0	0	0	0	0	0	0	0	0	3	0	0	0	0	2
1700066B19Rik	57	8	19	22	28	2	5	4	13	10	3	6	19	5	25	14	17	8	38	28	27	23	32	37	44	42	41	31	35	15	18	9	12	30	23	9	21	7	14	3	9	26	19	35	37	45	38	30	14
1700066C05Rik	0	0	0	0	0	0	2	0	0	0	0	0	0	0	0	0	0	0	0	0	0	0	0	0	0	1	0	0	0	0	0	0	0	0	0	0	0	0	1	0	0	0	0	0	0	0	0	0	0
1700066J03Rik	0	0	0	0	0	0	0	0	0	0	0	0	0	0	0	0	0	0	0	2	4	0	0	0	0	0	0	0	0	1	0	0	0	0	0	0	0	0	0	3	0	0	0	0	0	0	0	0	0
1700066M21Rik	153	59	87	124	143	61	209	37	111	127	185	157	187	186	258	150	82	154	102	136	178	136	103	49	156	86	215	85	114	133	86	50	91	178	73	54	60	48	142	52	44	59	108	66	119	98	128	109	122
1700066N21Rik	0	0	1	0	0	0	0	0	0	0	0	0	0	0	3	0	0	0	0	0	0	0	0	0	0	0	2	0	0	0	3	0	0	0	0	0	0	0	0	0	0	0	0	0	0	0	0	0	0
1700066O22Rik	0	2	1	0	0	0	0	1	0	0	0	1	0	0	0	0	0	0	0	0	0	0	0	0	0	0	0	0	1	0	0	0	0	0	0	1	0	0	1	0	0	0	0	0	0	0	0	0	0
1700067G17Rik	9	5	2	1	3	1	0	0	4	0	1	0	1	0	0	0	0	0	0	0	0	0	0	0	0	1	4	0	0	0	0	0	0	0	0	0	0	0	0	0	0	0	0	0	0	0	0	0	0
1700067K01Rik	0	3	10	5	22	8	8	0	8	2	5	9	21	3	12	4	5	9	3	8	13	3	1	0	8	4	8	12	1	8	18	5	9	23	14	7	4	0	3	0	3	2	3	0	13	1	7	10	2
1700067P10Rik	0	0	0	0	0	0	0	0	0	0	0	0	0	0	0	0	0	0	0	0	0	0	0	0	5	0	0	0	0	0	0	0	0	1	3	0	0	0	0	0	0	0	0	0	0	0	0	0	0
1700069B07Rik	0	0	0	0	0	0	0	0	0	0	0	0	0	0	0	0	0	0	0	0	0	0	0	0	0	0	0	0	0	0	0	0	0	0	0	0	0	0	0	0	0	0	0	0	0	0	0	0	0
1700069L16Rik	0	2	0	0	4	0	3	0	0	0	0	0	0	0	0	0	0	0	0	1	1	2	0	0	0	0	0	0	0	0	0	1	0	0	0	5	0	1	0	2	0	0	0	0	0	0	0	0	0
1700069P05Rik	0	0	0	0	0	0	0	0	2	0	0	0	0	0	0	0	0	0	0	0	0	0	0	0	2	0	0	0	0	0	0	0	0	0	0	0	0	0	0	0	0	0	0	0	0	0	0	0	1
1700071G01Rik	0	0	0	0	0	0	0	0	0	0	0	0	1	5	0	0	0	9	0	0	0	0	1	2	0	0	0	0	0	0	0	1	1	0	0	0	0	0	0	0	0	0	0	0	0	0	0	0	0
1700071K01Rik	0	0	0	0	0	0	0	0	0	0	0	0	0	0	2	0	0	0	0	0	0	0	0	0	0	1	0	0	0	0	0	0	0	1	0	1	0	0	0	0	0	3	0	1	0	0	0	0	0
1700071M16Rik	0	7	0	0	7	0	3	0	2	0	0	0	0	0	0	0	0	0	0	0	0	0	0	0	22	9	28	0	0	0	4	1	18	2	11	7	38	0	0	0	0	0	1	0	0	0	0	0	0
1700072B07Rik	0	0	0	0	1	0	0	0	0	0	0	0	0	0	0	0	0	0	1	0	0	0	0	0	0	0	0	0	0	0	0	0	0	0	0	0	0	0	0	0	0	0	0	0	0	0	0	0	0
1700072G22Rik	0	0	0	0	0	0	0	0	0	0	0	0	0	0	0	0	0	0	0	0	0	0	0	0	0	0	0	0	0	0	0	0	0	0	0	0	1	0	0	0	0	0	0	0	0	0	0	0	0
1700072O05Rik	0	0	0	0	0	0	0	0	0	0	0	0	0	0	7	6	0	0	0	0	0	0	0	0	0	0	0	0	0	0	3	0	0	0	0	0	0	0	0	0	0	1	0	0	0	0	0	0	0
1700073E17Rik	0	2	0	0	1	0	2	0	0	0	0	1	1	0	0	1	1	2	1	1	0	0	2	1	0	0	0	0	0	0	1	0	0	4	1	1	2	0	1	1	0	2	0	0	1	0	1	0	0
1700074A21Rik	0	0	0	0	0	0	0	0	0	0	0	0	0	0	0	0	0	0	0	0	0	0	0	0	0	0	0	0	0	0	0	0	0	0	0	0	0	0	0	0	0	0	0	0	0	0	0	0	0
1700074H08Rik	1	0	0	0	0	0	1	0	0	0	0	0	0	0	0	0	2	0	0	0	0	3	0	0	0	0	0	0	0	0	5	0	0	0	0	5	0	0	0	0	0	0	1	1	3	0	0	0	0
1700074P13Rik	0	0	0	0	2	0	3	0	1	0	0	0	0	0	0	0	8	0	0	0	0	1	2	3	0	0	5	0	0	0	1	0	0	0	1	0	0	0	0	0	0	0	0	0	0	1	0	0	0
1700080C20Rik	0	0	0	0	0	0	0	0	0	0	0	0	0	0	0	0	0	0	0	0	0	0	0	0	0	0	0	0	0	0	1	0	0	0	0	1	0	0	0	0	0	0	0	0	0	0	0	0	0
1700080N15Rik	0	0	0	0	0	0	0	0	0	0	0	0	0	0	0	0	0	0	0	0	3	0	0	0	0	0	0	0	0	1	0	0	0	0	0	1	0	0	0	0	0	0	0	2	0	0	5	0	3
1700080O16Rik	0	0	0	0	0	0	0	0	0	0	0	0	0	0	0	0	0	0	0	0	0	0	0	0	0	0	0	0	0	0	0	0	0	0	0	0	0	0	0	0	0	0	0	0	0	0	0	0	0
1700081B01Rik	0	0	0	0	0	0	0	0	0	0	0	0	0	0	0	0	0	0	0	0	0	0	0	0	0	0	2	2	0	0	0	0	0	0	0	0	0	0	0	0	1	0	0	0	0	0	0	0	0
1700081H04Rik	0	0	0	0	0	0	0	0	0	0	0	0	0	0	0	0	0	0	0	0	0	0	0	0	0	0	0	0	0	0	0	0	0	0	0	0	0	0	0	0	0	0	0	0	0	0	0	0	0
1700081N11Rik	1	1	3	3	8	3	1	2	1	2	0	2	2	1	1	4	2	0	6	0	1	0	0	1	0	0	0	0	0	0	0	1	3	3	0	3	0	0	1	1	0	1	2	3	0	0	0	0	0
1700082M22Rik	5	0	1	0	5	2	2	0	3	2	0	0	0	0	0	0	0	0	0	0	0	0	0	0	7	0	0	3	0	0	0	0	0	1	3	0	1	0	1	0	4	3	0	0	2	0	0	2	0
1700083H02Rik	1	0	0	0	0	0	0	0	0	0	0	0	0	3	0	0	0	0	0	0	0	0	0	0	0	3	0	0	0	0	1	0	0	0	0	0	0	0	0	1	0	0	0	0	0	0	0	0	0
1700084C06Rik	1	0	0	0	0	1	0	0	2	0	0	3	1	0	0	1	0	0	0	0	0	0	0	0	0	1	2	0	0	0	0	0	0	0	0	0	0	0	0	0	1	0	0	0	0	3	1	0	0
1700084D21Rik	0	0	0	0	0	0	0	0	0	0	0	0	0	0	0	0	0	0	0	0	0	0	0	0	0	0	0	0	0	0	0	0	0	0	0	0	0	0	0	0	0	0	0	0	0	0	0	0	0
1700084E18Rik	2	4	1	4	10	1	1	1	4	2	0	4	17	1	5	2	1	13	9	9	3	3	5	0	14	4	10	3	17	6	0	3	0	0	3	1	2	1	4	0	1	1	1	1	7	1	2	1	1
1700084F23Rik	0	0	0	0	1	0	0	0	0	0	0	0	4	0	0	0	0	0	0	0	0	0	0	0	0	0	4	0	0	0	0	0	0	0	0	0	3	0	5	0	0	0	0	0	2	0	0	0	0
1700084J12Rik	120	24	26	38	48	13	19	4	50	19	14	5	2	3	1	12	1	8	0	3	1	5	1	0	6	0	0	0	0	0	5	1	6	0	4	1	27	0	0	0	1	6	11	4	7	8	8	6	5
1700084M14Rik	0	0	0	0	0	0	0	0	0	0	0	0	0	0	0	0	0	0	0	0	0	0	4	0	0	0	0	0	0	0	0	0	0	0	0	0	0	0	0	0	0	0	0	0	0	0	0	0	0
1700085C21Rik	0	0	0	0	0	0	0	0	0	0	0	0	0	0	0	0	0	0	0	0	0	0	0	0	0	0	0	0	0	0	0	0	0	1	0	0	0	0	8	0	0	0	0	0	0	0	0	0	0
1700085D07Rik	3	0	1	0	0	0	0	0	0	0	0	0	0	1	0	0	5	3	1	0	1	1	2	0	0	1	3	0	0	0	2	6	3	7	2	2	2	0	0	0	0	0	1	0	2	1	1	1	0
1700086D15Rik	0	1	0	0	0	0	0	0	0	0	0	0	0	0	0	0	0	0	0	0	0	0	0	0	0	0	0	0	0	0	2	0	0	0	0	0	0	0	0	0	0	0	0	0	0	0	0	0	0
1700086L19Rik	1	2	0	0	0	0	0	0	0	0	0	0	5	1	0	0	0	0	0	0	0	3	0	0	0	0	0	0	0	0	3	0	0	0	2	0	0	0	0	0	0	0	0	0	0	0	0	0	0
1700086O06Rik	30	7	12	17	26	9	22	6	26	14	14	9	38	18	29	42	12	9	12	7	25	5	12	8	11	12	10	2	12	4	10	3	6	8	8	5	11	9	10	17	7	13	8	11	23	8	35	11	12
1700086P04Rik	11	1	3	2	1	0	0	0	0	7	0	1	2	0	1	3	6	2	0	1	0	0	0	0	3	2	4	0	4	0	7	2	13	8	4	1	0	0	2	0	2	1	1	0	0	1	5	0	0
1700087I21Rik	0	0	7	0	0	0	0	0	0	0	0	0	0	1	1	0	17	2	9	23	1	3	4	4	6	3	33	2	16	16	12	7	1	0	1	9	0	2	0	0	2	2	0	0	5	2	6	0	0
1700087M22Rik	0	0	1	1	0	0	0	0	2	0	0	0	2	0	2	0	0	0	0	2	0	1	0	0	0	1	0	1	0	2	0	0	2	0	0	0	0	1	0	0	0	0	0	1	1	0	2	0	1
1700088E04Rik	13	1	1	0	4	0	1	0	6	1	5	0	6	7	0	0	0	0	1	12	0	2	0	0	0	3	0	0	0	0	2	0	0	0	1	2	0	0	5	0	0	5	0	0	0	5	10	0	0
1700091H14Rik	0	0	0	0	0	0	0	0	1	0	0	0	0	4	0	0	1	0	0	0	0	0	0	0	0	0	1	1	0	0	0	0	0	0	0	0	0	0	0	0	0	0	2	0	0	0	0	0	0
1700092C02Rik	0	0	0	0	0	0	0	0	0	0	0	0	0	0	0	0	0	0	0	0	0	1	0	0	1	0	0	0	0	0	0	0	1	0	0	0	0	0	0	0	0	0	0	0	0	0	0	0	0
1700092C10Rik	1	0	0	0	0	0	0	0	0	0	0	0	0	0	0	0	0	0	0	0	0	0	0	0	2	0	0	0	0	0	0	0	0	0	0	0	0	0	0	0	0	0	0	0	0	0	0	0	0
1700092C17Rik	0	0	0	0	0	0	0	0	1	0	0	0	0	0	0	0	1	0	0	0	0	0	0	0	2	0	2	0	0	0	0	0	0	0	0	0	0	0	0	0	0	1	0	0	0	0	0	0	0
1700092E16Rik	0	0	0	0	0	0	0	1	1	0	0	2	0	0	0	4	0	0	0	0	2	0	0	0	0	4	0	0	0	0	0	0	0	0	0	0	0	0	0	0	0	0	0	0	0	0	0	5	0
1700092E19Rik	1	0	0	0	0	0	0	0	0	0	0	0	0	0	0	0	0	0	0	0	0	0	0	0	0	0	0	0	7	0	1	1	0	0	0	0	0	0	6	0	1	0	0	0	0	0	0	0	0
1700092K14Rik	0	0	0	0	0	0	0	0	1	0	0	0	0	0	0	0	0	0	0	0	0	0	0	0	0	0	0	0	0	0	0	0	0	0	0	0	0	0	0	0	0	0	0	0	0	0	0	0	0
1700092M07Rik	0	0	3	0	4	0	0	0	0	1	0	0	1	3	3	2	4	0	2	0	0	3	0	0	0	0	1	0	0	0	1	1	0	1	2	1	0	0	10	1	3	1	0	0	2	0	3	0	2
1700093J21Rik	0	1	0	0	0	0	2	0	2	0	0	0	0	0	0	0	0	0	3	0	1	1	0	2	0	0	0	4	0	8	1	0	0	1	0	2	0	0	1	0	4	0	0	0	0	0	0	1	0
1700093K21Rik	0	0	0	0	1	0	0	0	0	1	0	0	7	1	0	0	6	0	0	0	0	0	0	0	0	0	2	0	0	2	1	0	2	0	0	5	2	0	0	0	0	2	1	0	1	0	0	0	0
1700094D03Rik	18	17	17	10	15	25	13	10	16	13	19	11	59	9	14	21	46	26	19	85	10	51	21	15	75	27	68	42	43	19	33	24	29	11	17	5	1	12	80	3	8	40	13	4	15	13	13	7	7
1700094J05Rik	0	0	0	0	0	0	3	0	1	0	0	0	0	2	0	0	0	0	0	0	0	0	0	0	0	0	0	0	0	0	0	0	0	0	0	1	0	0	0	0	0	0	0	0	1	1	0	0	1
1700094M23Rik	5	0	1	2	1	0	0	0	1	0	0	0	4	0	0	0	0	0	0	0	0	0	0	0	0	0	0	0	0	1	0	0	1	0	0	1	0	0	0	0	0	0	2	0	0	0	1	1	0
1700094M24Rik	0	0	0	0	0	0	0	0	0	0	0	0	0	0	0	0	0	0	0	0	0	0	0	0	0	0	0	0	0	0	0	0	0	1	0	0	0	0	0	0	0	0	0	0	0	0	0	0	0
1700095A13Rik	1	0	0	0	0	0	0	0	0	0	0	0	0	0	0	0	0	0	0	0	0	4	0	0	0	0	0	0	0	0	0	0	2	4	0	2	0	0	0	0	0	2	0	0	0	0	1	2	0
1700095A21Rik	0	0	0	2	3	0	0	0	0	0	0	2	0	0	0	0	0	0	0	2	0	0	2	0	0	2	0	0	0	0	1	0	0	0	0	3	0	0	3	0	0	0	0	0	0	0	0	0	0
1700095B10Rik	0	0	0	0	0	0	0	0	0	0	0	0	0	0	0	0	0	5	0	0	0	0	0	0	0	0	0	0	0	0	0	0	0	0	0	0	0	0	0	0	0	0	0	0	0	0	0	0	0
1700095J03Rik	0	0	0	0	0	0	0	0	0	0	0	0	0	0	0	0	0	0	0	0	0	0	0	0	0	0	0	0	0	0	1	0	0	0	0	0	0	0	0	0	0	0	0	0	0	0	0	0	0
1700095J07Rik	2	0	0	0	8	0	0	0	0	0	0	3	0	0	0	0	0	2	0	0	0	0	0	0	1	0	0	0	0	0	0	0	1	0	0	0	0	0	12	2	0	0	0	0	0	0	0	0	1
1700095J12Rik	1	5	7	4	4	4	0	0	4	3	5	4	5	12	5	1	5	12	18	28	25	6	1	4	5	3	3	9	4	11	4	0	1	10	8	4	9	1	2	0	0	1	5	7	2	2	10	3	0
1700095K22Rik	0	0	0	0	0	0	0	0	0	0	0	0	0	0	0	0	3	8	0	0	0	0	0	0	1	0	0	0	0	0	0	0	0	0	0	0	2	0	3	0	0	0	0	1	0	0	0	0	0
1700096J18Rik	0	0	0	0	0	0	0	0	0	0	0	0	0	0	0	0	0	0	0	0	0	0	0	0	0	0	0	0	0	0	0	0	0	0	0	0	0	0	0	0	0	0	0	0	0	0	0	0	0
1700096K18Rik	126	54	84	58	104	35	66	19	66	36	25	44	62	49	15	30	32	48	43	74	48	49	52	48	84	36	83	66	126	52	29	17	27	18	34	31	19	14	51	15	7	14	32	6	14	6	21	10	6
1700097M23Rik	0	0	0	0	0	1	0	0	1	0	0	0	0	0	0	0	0	0	0	0	0	0	0	0	0	0	0	0	0	0	0	3	0	0	0	0	0	0	1	0	0	0	0	0	0	0	0	0	0
1700097N02Rik	25	8	14	15	34	8	25	5	24	3	19	8	43	39	67	46	11	15	10	1	9	9	5	1	1	0	2	0	1	1	8	8	0	11	0	2	0	1	1	8	0	21	11	23	102	47	53	24	32
1700099I09Rik	0	0	1	1	3	1	0	0	2	0	1	0	2	0	0	0	2	12	4	8	7	16	8	8	5	2	2	13	6	3	6	2	4	11	7	18	3	3	31	4	0	0	2	0	0	0	0	1	0
1700100I10Rik	0	1	1	0	0	0	0	0	0	0	0	0	0	0	1	0	0	0	0	0	0	0	0	0	0	0	1	0	0	0	0	0	0	0	0	0	0	0	3	0	0	1	2	0	0	0	3	0	0
1700100L14Rik	0	0	0	0	0	0	1	0	1	1	0	2	0	0	0	0	3	0	0	0	0	0	0	0	2	0	0	0	0	0	0	1	0	0	0	0	0	0	0	0	0	0	1	0	0	0	0	1	0
1700101I11Rik	10	11	4	2	12	3	4	0	4	14	5	2	7	1	0	0	0	0	0	3	0	0	0	5	0	0	0	0	0	0	0	0	0	0	0	0	6	0	0	0	0	0	0	8	0	3	0	0	1
1700101I19Rik	0	0	0	0	0	0	0	0	0	0	0	0	0	0	0	0	0	0	0	0	0	0	0	0	0	0	0	0	0	0	0	0	0	0	0	0	0	0	0	0	0	0	0	0	0	0	0	0	0
1700101O22Rik	0	0	0	0	0	0	0	0	0	0	0	0	0	0	0	0	0	0	0	1	0	0	0	0	0	0	0	0	0	0	0	0	0	1	0	0	0	0	2	0	0	0	0	0	0	0	0	0	0
1700102F20Rik	0	0	0	0	0	0	0	0	0	0	0	0	0	0	1	2	0	4	0	0	0	0	0	0	0	0	0	0	0	0	0	0	0	1	0	0	0	0	2	0	0	0	0	0	0	0	0	0	0
1700102H20Rik	6	8	5	5	4	3	8	5	2	6	8	9	7	14	11	1	0	0	0	0	0	2	3	1	7	2	3	2	0	3	2	3	2	0	2	1	2	3	2	2	2	1	11	5	2	4	5	2	2
1700102P08Rik	11	2	1	4	1	1	1	0	3	2	3	6	18	5	1	9	13	10	18	7	6	7	16	8	11	11	40	13	15	3	13	3	11	12	2	17	3	2	8	4	8	6	9	5	2	1	11	5	1
1700104B16Rik	0	0	0	0	0	0	0	0	0	0	0	0	0	0	0	0	0	0	0	0	0	0	0	0	0	0	0	0	0	0	0	0	0	0	0	0	0	0	0	0	0	0	0	0	0	0	0	0	0
1700104L18Rik	0	0	0	0	0	0	0	0	0	0	0	0	0	0	0	0	0	0	0	0	0	0	0	0	0	0	0	0	0	0	0	0	0	0	0	1	0	0	0	0	0	0	0	0	0	0	0	0	0
1700105G05Rik	0	0	0	0	0	0	1	0	0	0	0	0	0	0	0	0	0	0	0	0	0	0	0	1	0	0	0	0	0	0	0	0	0	0	0	0	0	0	0	0	0	0	0	0	0	0	0	0	0
1700105P06Rik	2	2	1	1	1	0	1	1	6	0	0	0	1	0	0	1	0	1	0	0	0	0	0	0	4	0	0	0	0	1	0	0	0	3	1	2	0	0	0	0	0	0	1	0	0	0	0	0	1
1700106O07Rik	0	0	0	0	0	0	0	0	0	0	0	0	0	0	0	0	0	0	0	0	0	0	0	0	0	0	1	0	0	0	0	0	0	0	0	0	0	0	0	0	0	0	0	1	0	0	0	0	0
1700108F19Rik	0	0	0	0	1	0	0	0	0	1	0	2	17	1	0	1	0	1	0	0	0	0	0	0	0	0	0	0	0	0	0	0	0	0	1	0	0	0	15	0	0	2	1	1	0	0	3	0	0
1700108J01Rik	0	0	0	0	0	0	5	0	0	0	0	0	0	0	0	0	0	0	0	0	0	0	0	0	4	0	0	0	0	0	0	0	1	0	0	0	0	0	0	0	0	0	0	0	0	0	0	0	0
1700108N06Rik	0	0	0	0	0	0	0	0	0	0	0	0	0	0	0	0	0	0	0	0	0	0	0	0	0	0	0	0	0	0	0	0	0	0	0	0	0	0	0	0	0	0	0	0	0	0	0	0	0
1700108N11Rik	0	0	0	0	0	0	0	0	0	0	0	0	0	0	0	0	0	0	0	0	0	0	0	0	0	0	0	0	0	0	0	0	0	0	0	0	0	0	0	0	0	0	0	0	0	0	0	0	0
1700109G14Rik	2	1	0	2	4	2	2	0	4	1	0	0	6	2	0	0	0	0	1	0	0	0	1	0	0	0	0	0	0	0	0	2	0	0	0	0	0	0	0	1	0	1	1	0	0	0	0	0	0
1700109G15Rik	0	0	0	0	0	0	0	0	0	0	0	0	0	0	0	3	0	0	0	0	0	3	1	0	0	0	0	0	0	0	0	0	0	0	0	0	0	2	0	0	0	0	0	0	1	0	0	1	0
1700109H08Rik	87	48	43	84	61	46	101	41	38	64	41	62	136	78	55	31	76	79	56	60	58	65	48	43	69	35	75	46	47	45	24	8	26	25	19	52	23	11	53	6	11	62	111	75	78	56	63	48	22
1700109I08Rik	1	0	0	0	0	0	0	0	0	0	0	0	0	0	1	0	0	0	0	0	0	0	0	0	0	0	1	0	0	1	0	0	0	0	0	6	0	0	0	0	0	0	0	0	0	0	0	0	0
1700109K24Rik	3	3	2	2	3	0	3	1	1	0	0	0	1	0	0	0	1	0	0	0	0	0	0	0	0	0	0	0	0	0	0	0	0	3	0	1	0	0	0	0	0	0	4	0	0	0	0	0	1
1700110C19Rik	6	1	4	0	1	0	0	0	0	4	4	0	9	2	0	0	2	5	1	1	5	6	2	2	1	4	4	2	4	0	0	0	0	4	0	1	3	0	0	0	0	5	2	1	3	0	1	2	1
1700110I01Rik	0	0	0	0	0	0	0	0	0	0	0	0	0	0	0	0	0	0	0	1	0	0	0	0	0	0	0	0	0	0	0	0	0	0	0	0	0	0	0	0	0	0	0	0	0	0	0	0	0
1700110I07Rik	5	0	0	0	0	0	0	0	0	0	0	0	0	0	0	0	0	0	0	0	2	0	2	0	0	0	1	0	0	0	0	0	0	0	0	0	0	0	0	0	0	0	0	0	0	0	0	0	0
1700110K17Rik	0	0	0	1	4	2	0	0	0	5	1	3	2	0	0	0	1	0	1	0	0	0	0	1	1	1	0	0	0	0	0	0	0	1	1	0	0	0	1	0	0	0	0	0	0	0	0	0	0
1700111E14Rik	0	0	0	0	0	0	0	0	0	0	0	0	0	0	0	0	0	0	0	0	0	0	0	0	0	0	1	0	0	0	0	0	2	0	0	0	10	0	3	0	0	0	0	0	0	0	0	0	0
1700111N16Rik	0	0	0	0	0	0	0	0	0	0	0	0	0	0	2	0	0	0	0	0	0	0	0	0	0	0	0	0	0	0	0	0	0	0	0	0	0	0	1	0	0	0	0	0	0	0	0	0	0
1700112D23Rik	0	3	0	5	1	2	0	0	0	5	0	2	2	2	0	0	0	0	0	0	0	0	0	0	0	0	1	0	1	0	0	4	6	0	0	1	0	0	2	1	0	0	0	0	0	0	0	0	0
1700112H15Rik	0	0	0	0	0	0	0	0	0	0	0	0	0	1	0	0	0	0	5	0	0	0	0	0	0	0	0	0	0	0	0	0	0	0	0	0	0	1	1	0	0	0	0	0	0	0	0	0	0
1700112J05Rik	1	0	0	0	0	0	1	0	0	0	3	0	0	0	0	0	0	0	0	3	0	0	0	0	2	0	0	0	0	0	0	0	1	0	0	0	0	2	1	0	0	0	0	0	0	0	0	1	0
1700112J16Rik	0	2	2	1	1	4	9	0	6	0	1	0	0	2	2	3	6	1	0	9	1	0	0	0	5	0	0	1	2	2	4	3	0	6	0	1	5	2	0	1	1	0	2	3	4	1	2	2	0
1700112K13Rik	0	0	0	0	0	0	0	0	0	0	0	0	0	0	0	0	0	0	0	0	0	0	0	0	0	0	0	0	0	0	0	0	0	0	0	0	0	0	0	0	0	0	0	0	0	0	0	0	0
1700112L15Rik	0	0	0	2	1	0	0	1	0	0	0	0	0	0	0	0	3	0	0	0	3	0	3	0	4	0	0	0	0	0	1	0	0	0	0	0	0	0	0	0	0	0	0	0	0	0	0	0	0
1700112M02Rik	0	0	0	0	0	0	0	0	4	0	0	0	0	0	0	0	0	0	0	0	0	0	0	0	0	0	0	1	0	0	0	0	0	0	0	0	0	0	1	0	0	0	0	0	0	0	0	0	0
1700113A16Rik	69	26	28	56	28	20	31	11	29	21	16	3	27	16	5	8	10	14	12	14	8	9	24	19	11	8	9	8	16	10	6	3	17	11	6	9	4	3	7	3	12	24	22	12	26	24	33	11	17
1700113B09Rik	0	0	0	0	0	0	0	0	0	0	0	0	0	0	0	0	0	0	0	0	0	0	0	0	0	0	0	0	0	0	0	0	0	0	0	0	0	0	1	0	0	0	0	0	0	0	0	0	0
1700113B19Rik	0	0	0	0	4	0	0	0	0	0	0	0	0	0	0	0	0	1	1	2	0	3	0	0	0	0	0	1	0	0	0	0	0	0	0	1	0	0	4	0	0	0	0	0	0	0	0	0	0
1700113H08Rik	0	0	0	0	0	0	2	0	0	0	2	0	3	6	0	0	2	0	0	0	0	0	0	0	0	0	0	0	0	2	0	0	3	0	0	0	1	0	0	0	0	1	0	0	0	0	0	0	0
1700116B05Rik	1	0	0	0	1	0	0	0	0	0	0	0	0	0	0	0	0	0	0	0	0	0	0	0	0	0	0	0	0	0	0	1	0	0	0	0	0	0	0	0	0	0	0	0	0	0	0	0	0
1700116H05Rik	0	4	0	0	0	0	0	0	0	0	2	0	0	0	0	0	0	0	0	3	0	0	0	0	0	0	0	0	0	0	1	0	0	0	0	0	0	0	6	0	0	0	0	0	0	0	0	0	0
1700119H24Rik	0	0	0	0	0	0	0	0	0	0	0	2	10	0	2	2	1	0	0	0	0	0	0	0	2	0	0	0	0	3	0	1	0	0	0	0	0	0	1	0	0	0	0	0	0	0	0	0	0
1700119I11Rik	1	0	0	0	2	0	0	0	0	0	0	1	0	0	0	0	0	0	0	0	2	0	0	0	0	0	0	0	0	0	0	0	0	0	0	0	0	0	0	0	0	0	0	0	0	0	0	0	0
1700120B22Rik	0	0	1	1	0	0	0	0	3	0	0	0	0	1	0	0	0	2	4	0	0	0	0	0	0	0	0	0	2	1	0	0	5	0	0	4	0	0	0	0	0	0	0	0	0	0	0	0	0
1700120C14Rik	45	6	9	3	26	12	7	7	12	4	13	9	38	23	14	12	44	21	18	31	35	53	20	27	34	33	44	24	37	19	22	13	5	31	8	13	13	13	33	17	16	18	16	2	6	17	14	1	9
1700120C18Rik	0	0	0	0	0	0	0	0	0	0	0	0	0	0	0	0	0	0	0	0	0	0	0	0	0	0	0	0	0	0	0	0	0	0	0	0	0	0	0	0	0	0	0	0	0	0	0	0	0
1700120E14Rik	0	0	0	0	0	0	0	0	0	0	0	0	0	0	0	0	0	0	0	0	0	0	0	0	3	0	5	0	0	0	0	0	0	0	0	0	0	0	0	0	0	0	0	0	0	0	0	0	0
1700120G07Rik	0	0	0	0	0	0	1	0	0	0	0	0	0	0	0	0	1	0	0	0	0	0	0	0	0	0	0	0	0	0	0	0	0	0	0	0	0	0	0	0	0	1	0	0	0	0	0	0	0
1700120G11Rik	0	0	4	0	1	0	0	0	0	0	0	1	0	0	0	0	0	0	0	0	3	0	0	0	0	0	0	0	0	0	0	0	1	0	0	0	0	0	0	0	0	0	0	0	0	0	0	0	0
1700120K04Rik	0	0	0	0	0	0	0	0	0	0	0	0	0	0	0	0	0	0	0	0	0	0	0	0	0	0	0	0	0	0	0	0	0	0	0	0	0	0	0	0	0	0	0	0	0	0	0	0	0
1700120O09Rik	0	0	0	0	1	0	2	0	0	0	0	0	1	0	0	0	0	0	0	0	0	0	0	1	0	0	0	0	0	0	0	0	0	1	0	4	0	0	0	0	0	2	0	1	0	0	0	0	0
1700121C08Rik	0	0	0	0	0	0	0	0	0	0	0	0	0	0	3	0	0	0	0	0	0	0	0	0	0	0	0	0	0	0	0	0	0	0	1	0	0	0	0	0	0	0	0	0	0	0	0	0	0
1700121L03Rik	0	0	0	0	0	0	0	0	0	0	0	0	0	0	0	0	1	7	0	2	0	0	0	1	0	0	0	0	0	0	0	0	0	0	0	0	0	0	0	0	0	0	0	0	0	0	0	0	0
1700121L16Rik	0	0	0	0	0	0	0	0	0	0	0	0	0	0	0	0	0	0	0	0	0	0	0	0	0	0	0	0	0	0	0	0	0	0	0	0	0	0	0	0	0	0	0	0	0	0	0	0	0
1700121N20Rik	0	0	3	0	0	0	0	0	1	0	0	0	0	3	0	0	0	0	0	0	0	0	0	0	0	0	0	0	0	0	0	0	0	3	1	0	0	0	0	0	0	0	0	0	0	0	0	0	0
1700122C19Rik	0	4	0	0	0	0	2	0	0	0	0	1	0	4	5	0	7	7	2	1	0	9	1	6	0	0	6	0	0	2	1	2	1	0	4	0	0	3	8	1	0	2	0	0	1	0	1	0	0
1700122D07Rik	0	0	0	0	0	0	0	0	0	0	0	0	0	0	0	0	0	0	0	0	0	0	0	0	0	0	0	0	2	0	0	0	0	0	0	0	0	0	0	0	0	0	0	0	0	0	0	0	0
1700122E12Rik	8	0	3	1	10	0	5	1	11	4	1	2	19	3	6	2	2	2	6	8	5	10	4	7	6	1	0	5	4	10	12	2	4	4	8	8	13	4	9	5	0	2	9	0	10	2	3	2	1
1700122H20Rik	0	0	0	0	0	0	0	0	0	0	0	0	0	0	0	0	1	0	0	0	0	0	0	0	0	0	0	0	0	0	0	1	0	0	0	0	1	0	0	0	0	0	0	0	0	0	0	0	0
1700122O11Rik	0	1	0	0	0	0	0	0	0	0	0	0	0	0	0	0	0	0	0	0	0	0	0	0	0	0	0	0	0	0	0	0	0	0	0	0	0	0	0	0	0	0	0	0	0	1	0	0	0
1700123J17Rik	0	0	0	0	0	0	0	0	0	0	5	0	0	0	0	0	0	0	0	0	0	0	0	0	0	0	0	3	0	0	0	0	1	1	0	0	0	0	0	0	0	2	0	0	0	0	1	0	0
1700123K08Rik	0	0	0	0	0	1	0	0	0	0	2	0	5	0	0	0	0	0	0	0	0	0	0	0	0	0	0	2	0	0	0	0	0	0	2	0	0	0	0	0	0	0	0	0	0	0	0	0	1
1700123L14Rik	0	0	0	0	0	0	0	0	0	0	0	0	0	0	0	0	0	0	0	0	0	0	0	0	0	0	0	0	0	0	0	0	0	0	0	0	0	0	0	0	0	0	0	0	0	0	0	0	0
1700123M08Rik	26	8	16	18	18	16	12	5	17	17	14	5	47	14	7	12	8	3	17	3	17	4	3	11	15	6	2	4	22	6	1	3	7	11	7	11	5	1	9	4	2	8	14	15	16	13	23	2	9
1700123O12Rik	0	0	0	0	0	4	0	0	0	0	3	0	3	0	0	0	0	0	0	0	0	0	0	0	0	1	0	0	0	0	1	0	2	0	0	0	0	0	1	0	0	0	0	0	0	2	3	0	0
1700123O20Rik	443	161	278	274	357	153	406	85	320	260	317	312	978	525	455	392	562	503	364	301	405	596	302	207	336	278	394	212	491	207	104	115	267	374	258	226	108	181	461	226	105	280	322	231	382	282	516	284	252
1700123O21Rik	0	0	0	0	0	1	0	0	0	0	0	0	0	0	0	0	0	0	0	0	0	0	0	0	0	0	0	0	0	0	0	0	0	0	0	0	1	0	0	0	0	0	0	0	0	0	0	0	0
1700124L16Rik	0	0	3	0	0	0	1	0	1	1	0	0	0	1	1	3	4	0	0	0	3	1	0	0	0	2	1	0	12	0	1	3	1	6	7	1	0	3	0	0	0	0	2	0	6	0	11	0	6
1700124M09Rik	0	0	0	0	0	0	0	0	0	0	1	0	0	0	0	0	0	0	0	0	0	0	0	0	0	0	0	0	0	2	0	0	0	0	1	0	1	0	0	0	0	0	0	0	0	0	0	0	0
1700125G02Rik	0	0	0	0	0	0	0	0	0	0	0	0	0	0	0	0	0	0	0	0	0	0	0	0	0	0	0	0	0	0	0	0	0	0	0	0	0	0	0	0	0	0	0	0	0	0	0	0	0
1700125G22Rik	2	0	1	0	0	0	0	0	0	0	0	0	0	0	0	1	0	0	0	0	0	0	0	0	0	0	0	0	0	2	0	0	0	0	0	0	0	0	0	0	0	0	0	0	0	0	0	0	0
1700125H03Rik	25	3	6	11	4	7	7	1	2	4	0	0	0	0	3	2	0	0	0	0	2	3	0	0	0	0	0	0	0	0	0	0	0	0	0	0	0	0	4	0	0	0	0	0	0	0	0	0	0
1700125H20Rik	0	1	0	0	0	2	0	0	0	0	0	2	0	0	0	0	0	0	0	0	0	0	1	1	0	0	0	0	0	0	2	0	0	0	0	0	0	0	0	0	0	1	0	0	0	0	0	1	0
1700126A01Rik	1	0	0	0	4	0	0	0	0	0	0	0	0	0	1	0	0	0	0	0	0	0	2	0	0	0	0	0	0	0	0	1	0	1	0	0	0	0	0	2	0	0	0	0	0	0	0	0	0
1700126G02Rik	4	0	2	3	7	1	4	0	5	0	0	8	9	6	1	8	7	20	8	6	8	9	12	10	4	8	23	6	8	12	3	4	7	10	0	7	2	6	21	2	3	5	1	2	1	1	6	2	0
1700126H18Rik	0	0	0	0	0	0	0	0	0	0	0	0	0	0	0	0	0	0	1	0	0	0	0	0	0	0	0	0	0	0	0	0	0	0	0	0	0	0	0	0	0	0	0	0	0	0	0	0	0
1700127F24Rik	0	0	0	0	0	0	0	0	0	0	0	0	0	1	0	0	0	0	0	2	0	0	0	0	0	0	0	0	0	0	0	0	0	0	0	0	0	0	0	0	0	0	0	0	0	0	0	0	0
1700128A07Rik	0	0	0	0	0	0	0	0	0	0	0	0	0	0	0	4	0	0	0	0	0	0	3	0	0	0	0	0	0	0	0	0	0	0	0	0	0	0	0	0	0	0	0	0	0	0	0	0	0
1700128E19Rik	10	2	0	0	0	3	1	0	0	0	0	0	0	0	0	0	0	0	5	0	0	0	0	0	0	0	0	0	0	0	0	0	0	7	1	4	0	0	0	0	0	0	0	0	0	0	0	0	0
1700128F08Rik	1	0	0	0	2	0	0	0	0	0	1	0	0	0	0	0	0	3	0	0	0	0	0	0	5	0	0	0	0	0	0	0	0	0	0	0	0	1	1	0	0	0	0	0	0	0	0	0	0
1700128I11Rik	0	0	0	0	0	0	0	0	0	0	0	0	0	0	0	0	0	0	0	0	0	0	0	0	2	0	0	0	0	0	0	0	0	0	0	0	0	0	0	0	0	0	0	0	0	0	1	0	0
1700129C05Rik	0	0	0	0	0	0	0	0	0	0	0	0	0	0	2	0	0	0	0	0	0	0	0	0	0	0	13	0	0	0	0	0	0	2	0	1	0	0	2	0	0	0	0	0	0	0	0	0	0
1700129L04Rik	0	0	0	0	0	0	1	0	1	0	0	0	0	0	0	0	3	0	0	0	0	0	0	0	0	0	2	0	5	0	0	0	0	0	0	0	2	0	0	6	0	0	0	0	0	0	0	0	0
1810006J02Rik	1	0	0	1	0	1	7	1	8	0	4	11	20	4	2	0	0	0	0	0	0	2	0	0	0	1	0	1	0	0	0	0	0	2	0	3	0	0	6	8	0	16	0	5	5	3	2	1	4
1810007C17Rik	0	0	0	0	0	0	0	0	0	0	0	0	0	0	0	0	0	0	0	0	0	0	0	0	0	0	0	0	0	0	0	0	0	0	0	1	0	0	0	0	0	0	0	0	0	0	0	0	0
1810007D17Rik	0	0	0	0	0	0	0	0	0	0	0	0	0	0	0	0	0	0	0	0	0	0	0	0	0	0	0	0	0	0	0	0	0	0	0	1	1	0	0	0	0	0	0	0	0	0	0	0	0
1810008B01Rik	3	1	5	3	0	0	4	2	1	0	0	0	22	2	0	0	0	8	0	0	0	0	0	1	0	0	0	3	0	0	1	0	0	0	0	0	1	6	0	0	1	0	0	0	1	6	5	0	2
1810008I18Rik	0	0	0	0	0	0	0	0	0	0	3	0	0	1	0	0	0	0	0	0	1	0	0	0	0	0	0	0	0	0	0	0	0	0	0	0	0	0	1	0	0	0	0	0	0	0	0	0	0
1810009A15Rik	34	3	32	15	23	15	26	5	13	15	21	27	69	24	45	52	47	49	35	46	29	49	35	19	50	48	33	17	79	24	16	5	19	21	37	34	11	6	49	32	6	13	14	7	33	9	32	14	10
1810009J06Rik	0	0	0	0	0	0	0	0	0	0	0	0	0	0	0	0	0	0	0	0	0	0	0	0	0	0	0	0	0	0	0	0	0	0	0	0	0	0	0	0	0	0	0	0	0	0	0	0	0
1810010H24Rik	64	16	8	18	35	7	3	6	6	13	0	13	12	8	7	2	11	7	35	38	1	8	1	7	18	12	58	10	48	12	45	28	92	50	9	20	0	4	20	2	4	2	5	3	9	8	5	5	4
1810010K12Rik	0	0	0	0	0	0	0	0	0	0	0	0	0	0	0	0	7	0	0	0	0	0	0	0	0	0	0	0	0	0	4	0	0	0	0	0	0	0	0	0	0	0	0	0	0	0	0	0	0
1810012K08Rik	0	3	4	2	5	3	3	1	5	4	5	1	1	3	0	0	0	2	8	1	12	4	1	1	7	0	0	0	0	1	0	3	0	1	5	0	1	0	3	0	0	0	4	0	0	3	2	3	7
1810012K16Rik	20	8	1	3	4	2	8	1	2	3	2	5	32	4	1	4	0	9	2	18	11	5	18	0	14	2	14	4	10	4	0	0	3	0	3	1	1	7	0	1	7	0	3	3	7	0	4	1	0
1810013D15Rik	0	0	0	2	1	0	0	0	0	0	0	0	0	0	0	0	1	0	0	0	5	5	3	0	0	0	2	0	0	0	0	0	0	2	0	0	0	3	2	1	0	0	1	3	0	0	1	0	0
1810013L24Rik	497	200	217	233	432	198	291	101	326	262	297	300	620	514	402	367	429	334	696	379	381	631	370	351	541	423	617	339	895	305	215	223	434	456	197	244	164	213	566	195	165	392	348	279	340	218	354	210	229
1810014B01Rik	256	90	170	193	235	100	179	80	189	155	176	105	281	224	135	122	54	47	98	48	101	98	83	22	86	58	91	61	86	71	20	9	49	62	46	48	15	15	67	36	16	126	142	117	191	111	125	130	103
1810014P07Rik	0	0	0	0	0	0	0	0	0	0	0	0	0	1	0	2	1	0	0	1	0	0	0	1	0	0	0	0	0	0	1	1	0	0	0	0	3	0	0	0	0	0	1	0	0	0	0	0	0
1810017P11Rik	0	0	0	0	0	0	2	0	0	0	0	0	0	0	1	0	0	0	0	0	0	0	0	0	0	0	0	0	0	0	0	0	0	0	0	0	0	0	0	0	0	0	0	0	0	0	0	0	0
1810018F18Rik	0	0	0	0	1	0	0	0	0	0	0	0	0	0	0	0	0	0	0	3	1	0	0	3	0	0	0	0	0	1	2	0	0	0	0	3	0	0	0	0	0	1	0	0	0	0	0	0	0
1810019D21Rik	1	0	0	0	0	0	0	0	2	0	0	0	0	0	0	0	0	0	0	0	0	0	0	1	0	0	4	0	0	0	0	0	0	0	0	0	0	0	3	0	0	0	0	0	0	0	0	0	0
1810019N24Rik	11	15	3	8	21	4	4	3	10	15	4	10	69	1	2	15	2	0	2	4	0	1	3	0	0	1	0	0	0	3	0	0	3	4	1	10	3	0	0	0	0	7	4	6	9	5	2	0	2
1810020O05Rik	2	8	1	4	23	5	18	4	8	7	11	12	33	3	0	0	0	0	0	1	2	0	0	0	0	1	0	0	2	0	5	0	0	1	0	5	2	0	2	1	1	7	11	0	0	0	0	0	2
1810021B22Rik	43	16	11	20	23	22	26	4	9	14	21	16	32	9	3	1	1	4	8	4	8	15	6	2	12	8	4	6	24	7	0	2	10	1	3	1	5	0	10	4	13	12	15	2	17	10	11	9	2
1810024B03Rik	28	6	4	6	19	7	13	4	16	7	12	7	43	18	12	3	4	2	9	9	21	5	2	0	3	11	7	3	1	2	8	2	11	8	6	12	1	1	0	2	8	25	13	5	15	11	8	14	9
1810026B05Rik	426	164	222	339	440	151	169	141	246	253	231	266	319	509	274	206	582	583	610	467	411	382	315	314	528	380	478	409	600	410	341	193	436	514	282	333	206	240	776	234	240	264	307	208	236	264	316	154	155
1810028F09Rik	0	1	0	0	9	0	0	0	0	0	0	0	0	0	0	0	0	0	0	0	0	0	0	0	1	0	0	0	0	0	0	0	0	1	0	0	0	0	0	0	0	1	0	0	0	0	0	0	0
1810030O07Rik	724	266	457	616	586	315	672	218	546	502	560	533	1531	673	612	561	647	579	784	505	511	874	480	390	537	473	670	488	569	363	171	208	326	445	309	366	322	325	649	170	234	516	629	457	678	479	757	395	403
1810034E14Rik	60	14	24	13	42	20	12	5	23	38	13	24	41	63	17	21	29	25	54	37	16	11	26	14	21	10	27	6	10	22	60	47	95	76	32	33	37	47	38	31	90	23	36	16	6	0	10	7	10
1810035K13Rik	0	0	0	0	0	0	0	0	0	0	0	0	0	0	0	0	0	0	0	0	0	1	0	0	0	0	0	0	0	0	0	0	0	0	0	2	0	0	0	0	0	0	0	0	0	0	0	0	0
1810037I17Rik	238	78	179	184	194	76	211	55	202	100	188	117	396	222	189	194	112	103	148	125	170	128	118	68	103	94	125	91	165	105	83	86	177	248	158	102	68	86	144	153	50	107	87	98	190	119	171	81	129
1810041H14Rik	15	3	8	5	6	1	1	4	11	1	4	10	44	7	26	11	22	19	26	10	46	23	31	10	22	24	25	14	16	16	19	10	26	53	56	23	8	9	26	13	38	12	2	0	6	8	6	0	6
1810044D09Rik	40	10	27	26	25	8	23	7	10	17	22	19	35	29	28	18	6	16	7	12	0	6	9	7	18	15	5	10	12	8	4	8	24	4	10	15	8	8	21	7	34	14	25	6	13	6	7	4	6
1810044K17Rik	0	1	0	0	0	0	0	0	0	1	0	0	0	0	0	0	0	0	0	0	0	0	0	0	0	0	0	0	0	0	0	0	0	0	0	0	0	0	0	0	0	0	0	0	0	0	0	0	0
1810046K07Rik	1	0	0	0	1	0	1	0	0	2	0	0	0	2	36	36	154	66	111	43	123	54	37	32	19	22	16	15	0	13	50	19	44	72	46	54	72	30	117	29	43	0	0	0	0	0	0	0	0
1810049I09Rik	0	0	0	0	0	0	0	0	0	0	0	0	0	0	0	0	0	0	0	0	0	0	0	0	0	0	0	0	0	0	0	0	0	0	0	0	0	0	0	0	0	0	0	0	0	0	0	0	0
1810049J17Rik	0	0	0	0	0	0	0	0	0	0	0	0	0	0	0	0	0	0	0	0	0	0	0	0	0	0	0	0	0	0	0	0	0	0	0	0	0	0	0	0	0	0	0	0	0	0	0	0	0
1810053B23Rik	0	0	0	0	0	0	0	0	1	0	0	0	0	0	0	4	1	0	0	0	0	0	0	0	12	4	0	0	0	0	3	4	0	0	0	1	1	0	3	0	0	0	0	5	0	1	6	7	1
1810055G02Rik	70	12	44	42	35	11	32	8	11	28	38	10	83	43	55	27	53	11	36	46	24	24	13	17	30	20	35	8	42	23	10	11	70	53	40	27	13	14	32	20	8	20	8	23	60	41	93	62	49
1810058I24Rik	451	194	327	368	351	180	538	148	479	339	366	301	840	466	291	260	452	384	354	413	512	481	412	267	323	333	409	212	417	248	126	173	255	339	314	281	121	130	527	155	104	398	397	309	428	272	482	228	220
1810058N15Rik	0	0	0	0	0	0	0	0	0	0	0	0	0	0	0	0	0	0	0	0	0	0	0	0	0	0	0	0	0	0	0	0	0	0	0	0	0	0	0	0	0	0	0	0	0	0	0	0	0
1810059C17Rik	1	0	2	2	1	1	0	1	3	2	1	1	0	2	0	0	2	1	0	0	0	0	3	8	0	4	0	3	0	1	1	0	0	0	0	1	2	2	1	0	0	0	1	0	0	3	0	0	0
1810059H22Rik	12	2	2	1	3	1	2	1	0	5	12	10	66	17	560	488	50	7	5	15	16	8	11	7	6	1	6	3	0	8	9	9	13	12	17	4	5	0	10	97	6	7	4	12	130	136	380	134	89
1810062G17Rik	18	7	5	7	6	2	3	0	4	6	0	0	0	3	0	0	2	0	0	16	2	0	7	2	10	13	4	1	4	9	0	0	0	5	0	2	26	24	1	9	34	0	1	0	0	0	2	1	1
1810062O18Rik	34	23	31	31	48	34	24	9	17	31	1	15	25	23	12	6	15	18	7	8	21	9	10	3	13	3	5	10	14	14	10	12	11	14	3	23	11	5	32	3	13	3	16	4	17	13	21	12	5
1810063I02Rik	0	0	0	0	0	0	0	0	0	0	0	0	0	0	0	0	0	0	0	0	0	0	0	0	0	0	0	0	0	0	0	0	0	0	0	0	0	0	0	0	0	0	0	0	0	0	0	0	0
1810064F22Rik	0	0	0	1	0	0	0	0	0	0	0	0	0	0	0	0	0	0	0	0	0	0	0	0	0	0	0	1	0	0	0	0	0	0	0	0	0	0	0	0	0	0	0	0	0	0	0	0	0
1810065E05Rik	0	0	1	0	0	0	0	0	0	0	1	0	0	7	0	0	0	0	0	0	0	0	0	0	1	0	0	0	0	0	0	0	0	0	0	0	0	0	0	0	0	1	3	0	0	0	0	0	0
1810073O08Rik	435	144	110	84	316	159	180	37	169	152	49	89	310	66	55	36	0	0	29	3	14	0	0	7	3	0	18	2	0	5	1	0	0	4	0	2	0	7	2	10	8	1513	2228	1315	343	199	9	1	0
2010001A14Rik	17	3	7	6	11	2	5	1	2	6	9	5	12	2	4	1	4	2	7	4	3	6	3	1	2	4	2	0	8	1	6	1	0	2	9	4	3	0	14	0	3	3	7	1	3	4	3	4	3
2010001K21Rik	0	2	1	1	6	0	6	1	3	1	0	1	0	1	0	1	0	1	0	0	0	1	2	0	1	1	3	0	1	0	2	0	1	0	1	2	1	0	0	0	0	1	1	1	1	0	4	0	1
2010001M07Rik	0	0	0	0	0	0	0	0	0	0	0	0	0	0	0	0	0	0	0	0	0	0	0	0	0	0	0	0	0	0	1	0	0	0	0	0	0	0	0	0	0	0	0	0	0	0	0	0	0
2010003K11Rik	0	0	0	0	0	0	0	0	0	0	0	0	0	0	0	0	0	0	0	0	0	0	0	0	0	0	0	0	0	0	0	1	0	0	0	0	0	0	8	0	0	0	0	0	2	0	0	0	0
2010007H06Rik	41	36	14	23	16	12	0	0	1	5	3	1	49	42	282	248	623	548	324	215	423	526	293	163	248	117	470	182	173	127	562	217	396	449	323	326	102	110	704	174	155	1	6	0	10	0	6	8	2
2010008C14Rik	34	9	6	20	16	15	17	5	18	23	13	13	33	18	7	12	8	20	14	18	22	24	5	4	14	14	18	7	32	10	4	1	7	3	7	4	17	10	13	6	7	11	10	1	3	1	9	7	9
2010009K17Rik	1	1	0	8	0	0	5	0	1	0	2	0	0	7	3	1	3	1	0	7	4	0	1	1	0	3	0	3	0	2	0	0	1	0	0	1	0	0	3	0	2	0	1	0	0	0	0	0	0
2010010A06Rik	2	0	1	3	4	0	1	2	1	2	1	3	1	3	1	0	4	1	3	6	1	5	0	0	0	0	9	0	0	4	2	0	1	1	0	1	1	1	0	0	2	4	11	2	0	2	3	1	0
2010013B24Rik	21	1	21	17	12	6	25	10	9	10	18	13	47	17	17	18	0	0	1	0	0	0	0	0	1	7	0	0	0	3	1	0	1	2	3	2	4	0	0	3	0	17	8	22	8	14	4	0	2
2010016I18Rik	123	60	83	126	111	59	64	26	60	59	16	13	15	8	0	6	5	17	118	184	58	129	113	103	281	234	178	102	124	123	36	23	20	49	85	105	179	35	76	15	14	85	26	15	17	7	54	21	12
2010103J01Rik	1	0	3	0	0	0	0	0	1	4	0	0	6	0	0	0	3	0	0	0	0	0	1	2	1	0	0	0	0	0	0	2	1	6	0	1	2	0	0	0	0	0	0	0	0	1	1	0	0
2010106C02Rik	0	2	1	1	2	2	0	0	1	0	3	2	5	0	1	0	22	26	1	5	17	7	8	6	8	13	0	7	0	0	3	0	0	6	5	0	0	0	22	0	0	1	1	0	0	0	3	0	0
2010106E10Rik	2	0	1	0	0	0	0	0	0	0	0	0	0	0	0	0	0	0	1	0	0	3	0	0	0	0	0	0	0	2	0	0	0	3	0	2	0	0	1	2	0	0	0	0	0	0	0	0	0
2010106G04Rik	0	0	0	0	0	0	0	0	1	1	0	0	1	0	0	1	0	0	0	1	0	0	0	1	0	0	0	0	0	0	1	0	0	0	0	0	0	0	0	1	1	0	0	0	0	0	0	0	0
2010109A12Rik	24	14	4	13	4	10	5	3	16	1	15	3	11	10	24	11	11	13	18	14	39	28	24	18	20	21	5	21	38	14	13	1	23	7	11	15	14	7	7	6	15	13	5	4	3	5	12	6	4
2010109P13Rik	2	0	0	0	0	0	0	0	0	0	0	0	0	0	0	0	0	0	0	0	0	0	0	0	0	0	0	0	0	0	0	0	0	0	0	0	2	0	0	0	0	0	0	0	0	0	0	0	0
2010110E17Rik	0	0	0	0	1	0	0	0	0	0	0	0	0	0	0	0	0	0	0	0	0	0	0	0	0	0	0	0	0	0	0	0	0	0	0	0	0	0	0	0	1	0	0	0	0	0	0	0	0
2010110G14Rik	0	0	0	0	0	0	0	0	0	0	0	0	0	0	0	0	0	0	0	0	0	0	0	0	0	0	0	1	0	0	0	0	0	0	0	0	0	0	0	0	0	0	0	0	0	0	0	0	0
2010110K18Rik	0	2	0	1	1	1	10	2	0	4	8	4	24	8	26	23	5	6	0	4	5	0	1	0	1	5	6	1	0	0	38	7	21	7	8	3	6	5	7	10	0	4	7	7	14	3	7	0	0
2010203P06Rik	0	0	0	0	0	0	0	0	0	0	0	0	0	0	0	0	0	0	0	0	1	0	0	0	0	0	0	0	0	0	0	0	0	0	0	0	0	0	0	0	0	0	0	1	0	0	0	0	0
2010204K13Rik	78	27	52	49	40	18	45	5	57	33	13	27	139	23	19	25	8	2	8	29	17	18	16	9	17	7	19	9	2	10	1	2	2	14	10	9	5	1	9	8	2	30	16	6	5	5	30	24	19
2010300C02Rik	10	0	1	10	0	0	0	0	5	5	6	41	74	30	87	84	2	0	0	4	1	8	0	0	10	3	0	0	0	0	1	0	1	0	0	0	0	6	0	1	3	2	10	5	29	12	27	12	22
2010308F09Rik	0	1	3	1	0	0	0	0	0	0	0	0	0	0	3	0	0	2	0	0	0	3	0	0	0	1	0	0	11	0	0	0	1	0	1	1	2	1	0	1	0	0	0	0	0	0	0	0	0
2010309G21Rik	0	0	0	0	0	0	0	0	0	0	0	1	0	1	4	0	210	180	208	157	335	297	262	147	66	38	105	101	102	115	29	17	70	27	19	44	58	31	103	23	60	0	0	0	0	0	0	0	0
2010310C07Rik	0	1	0	0	0	2	1	0	0	2	0	0	3	3	0	3	0	3	0	2	0	0	0	0	0	0	0	0	0	0	0	0	0	0	0	0	0	1	0	0	1	1	0	0	0	0	0	0	0
2010315B03Rik	706	188	361	274	375	226	278	144	395	250	194	154	329	211	313	112	294	372	416	449	516	748	402	362	406	402	626	396	556	342	209	161	262	262	181	228	128	145	637	73	126	184	190	141	128	128	201	76	107
2010320M18Rik	40	21	36	33	36	16	37	17	19	13	12	39	97	54	17	17	33	25	21	34	38	37	13	9	15	14	22	8	22	15	4	5	22	13	13	12	16	9	65	9	7	23	36	19	45	21	65	22	25
2010320O07Rik	0	0	0	0	0	0	0	0	0	0	0	0	0	0	0	0	0	0	0	0	2	0	0	0	0	0	0	0	0	0	0	0	0	0	0	0	0	0	0	0	0	0	0	0	0	3	1	0	0
2200002A13Rik	0	0	0	0	0	0	0	0	0	0	0	0	0	0	0	0	0	0	0	0	0	0	0	0	0	0	0	0	0	0	2	0	0	0	0	0	2	0	0	1	0	0	0	0	0	0	0	0	0
2200002D01Rik	24	8	12	9	14	4	11	1	10	5	10	8	10	13	19	21	27	34	19	19	29	10	9	12	15	8	4	5	2	6	6	7	30	7	10	10	3	1	34	9	0	12	6	6	15	9	10	4	9
2200002J24Rik	0	1	0	0	0	0	0	0	0	0	0	0	2	0	0	0	0	0	0	0	0	0	0	0	0	0	0	0	0	0	0	0	0	0	0	0	0	0	0	0	0	0	0	0	0	0	0	0	0
2200007N16Rik	0	0	0	0	0	0	0	1	0	0	0	0	0	0	0	0	0	0	0	0	0	0	0	0	0	0	0	0	0	0	0	0	0	0	0	0	0	0	0	0	0	0	0	0	0	0	0	0	0
2210009P08Rik	0	0	0	0	0	0	0	0	0	0	0	0	0	0	0	0	0	0	0	0	0	0	0	0	0	0	8	0	0	0	4	0	0	0	0	0	0	0	1	1	0	0	0	0	3	0	0	0	0
2210010C04Rik	3	0	1	1	2	1	11	0	7	3	1	0	0	0	0	0	1	0	0	0	0	0	0	0	1	0	0	0	0	0	0	0	0	0	0	2	0	0	6	1	0	0	1	1	0	0	0	1	1
2210011K15Rik	0	0	0	0	0	0	0	0	0	0	0	0	0	0	0	0	0	0	0	0	0	0	0	0	0	0	0	0	0	0	0	0	0	0	0	0	0	0	0	0	0	0	0	0	0	0	0	0	0
2210016F16Rik	423	164	201	179	289	147	291	70	324	159	313	151	547	267	245	256	645	616	434	374	663	580	487	206	496	311	426	264	529	242	208	256	478	761	557	486	316	287	898	266	159	161	181	155	196	117	592	281	401
2210016L21Rik	433	146	205	246	291	138	293	72	265	195	222	218	581	234	257	230	322	208	343	312	266	427	240	220	310	128	318	201	350	231	106	91	190	250	222	231	64	109	349	63	78	166	246	149	295	176	377	212	191
2210017I01Rik	0	0	0	0	0	0	0	0	0	0	0	0	0	0	0	0	0	0	0	0	0	0	0	0	0	0	0	0	0	0	0	0	0	0	0	0	0	0	0	0	0	0	4	0	0	0	0	0	0
2210020O09Rik	5	1	0	1	0	0	0	3	4	0	1	2	8	1	0	1	4	7	1	0	0	7	0	0	0	0	0	0	4	0	0	0	0	0	0	5	4	0	0	0	0	1	0	0	1	0	0	0	3
2210039B01Rik	0	0	1	2	0	0	0	0	1	0	0	0	0	0	0	0	0	7	0	0	0	0	0	0	0	0	0	0	0	0	2	0	0	0	0	0	0	0	0	0	0	0	0	0	0	0	0	0	0
2210404E10Rik	4	0	0	0	0	0	1	0	0	2	0	0	0	0	0	0	0	0	0	0	1	0	0	2	1	0	3	0	0	0	0	0	0	0	0	0	0	0	0	0	0	0	0	0	0	0	0	0	0
2210406H18Rik	28	2	11	1	12	3	7	0	9	3	24	5	17	2	11	1	5	7	1	9	0	6	1	4	14	3	21	4	11	7	5	1	4	14	3	9	30	1	12	9	2	5	3	2	13	0	9	0	1
2210406O10Rik	0	0	0	0	0	0	0	0	0	0	0	2	2	0	7	2	4	1	0	0	0	0	0	2	0	6	1	0	0	1	5	7	0	4	7	3	4	1	1	1	4	1	0	1	0	0	0	1	0
2210407C18Rik	0	0	0	0	0	0	1	0	0	0	0	1	0	0	0	0	1	0	0	0	0	0	0	0	0	0	0	0	0	0	0	0	0	1	0	0	0	0	1	0	0	0	0	0	0	0	0	0	0
2210408F21Rik	92	20	25	20	78	24	49	11	45	52	2	4	6	1	0	0	0	0	0	0	0	2	0	0	0	0	0	0	0	0	0	0	0	1	0	4	32	12	0	11	10	9	14	10	0	0	1	0	0
2210408I21Rik	44	30	41	47	50	33	66	21	47	43	50	24	72	45	50	26	20	15	9	31	3	14	10	15	53	10	47	13	48	44	2	23	10	9	26	13	17	8	14	18	3	35	21	15	37	29	51	27	10
2210409D07Rik	0	0	0	0	0	1	0	0	0	0	0	0	0	0	0	0	0	0	0	0	0	0	0	0	0	0	0	0	0	0	0	0	0	1	2	0	1	0	0	0	0	0	1	0	0	0	0	0	0
2210409E12Rik	0	0	0	0	0	0	0	0	0	0	0	0	0	0	0	0	0	0	0	0	0	0	0	0	0	0	0	0	0	0	0	0	0	0	0	0	0	0	0	0	0	0	0	0	0	0	0	0	0
2210411M09Rik	2	3	0	3	0	1	0	0	0	1	0	0	1	2	0	1	2	0	0	3	0	0	1	0	2	2	1	2	0	1	4	0	4	1	0	0	0	0	2	0	0	0	1	2	0	1	1	0	0
2210412B16Rik	0	0	2	1	0	3	4	0	3	0	2	2	2	4	0	2	1	1	9	4	6	22	5	1	4	1	12	1	6	0	4	1	4	9	3	3	1	5	11	3	5	0	0	0	0	0	1	0	0
2210414B05Rik	0	0	0	0	0	0	0	0	0	0	0	0	0	0	0	0	9	2	17	8	21	8	15	5	29	28	6	4	3	13	38	21	38	6	19	10	2	3	16	0	3	0	0	0	0	1	0	0	0
2210414F02Rik	0	0	0	0	0	0	0	0	0	0	0	0	0	0	0	0	0	0	0	0	0	0	0	0	0	0	0	0	0	0	1	0	1	0	0	1	0	0	2	0	0	0	0	0	0	0	0	0	0
2210417A02Rik	1	0	0	0	0	0	2	0	2	2	3	1	0	5	0	1	0	1	2	1	0	9	1	0	0	0	0	0	0	0	1	3	3	0	0	3	4	5	1	0	0	5	0	0	0	0	0	0	0
2210418O10Rik	0	0	0	0	0	0	0	0	0	0	0	0	0	0	0	0	0	0	0	0	0	0	0	0	0	1	1	0	0	0	0	0	0	0	0	0	0	0	0	0	0	0	0	0	0	0	0	0	0
2210420H20Rik	0	0	0	0	0	0	0	0	0	0	0	0	0	0	0	0	0	0	0	0	0	0	0	0	0	0	0	0	0	0	0	0	0	0	0	0	0	0	0	0	0	0	0	0	0	0	0	0	0
2300002M23Rik	0	0	0	0	0	0	0	0	0	0	0	0	0	2	0	0	0	0	0	0	0	0	1	0	0	0	0	0	2	0	0	0	0	0	0	0	3	1	4	6	0	0	0	0	0	0	10	1	1
2300003K06Rik	0	0	0	0	0	0	0	0	0	0	3	0	0	0	0	0	0	0	0	0	0	0	0	0	0	0	0	0	3	0	0	2	0	0	0	0	0	0	0	0	0	0	0	0	0	0	0	0	0
2300009A05Rik	127	50	60	104	105	38	86	27	80	63	96	68	107	85	82	54	30	39	72	89	34	71	68	59	72	44	111	80	101	49	18	21	16	49	41	50	32	19	62	31	22	44	67	44	74	50	101	61	108
2310001H17Rik	643	214	171	232	402	170	175	67	249	148	138	152	431	255	145	107	123	134	178	233	168	171	168	178	192	107	338	224	240	184	232	175	203	178	179	197	118	88	112	107	225	130	143	164	156	141	74	41	27
2310001K20Rik	0	0	0	0	0	0	0	0	0	0	0	0	0	0	1	0	50	69	17	2	28	9	1	3	0	0	0	0	0	3	0	0	4	0	1	1	0	2	126	14	0	0	0	0	0	0	0	0	0
2310001K24Rik	0	0	0	2	1	0	2	0	1	0	0	0	0	0	1	3	0	0	0	0	0	0	6	1	1	0	0	0	0	0	0	0	0	0	0	0	0	0	1	0	1	0	0	0	2	0	0	0	0
2310002D06Rik	0	0	0	0	0	0	0	0	0	0	0	0	0	0	0	0	0	0	0	0	0	0	0	0	0	0	0	0	0	0	0	0	0	0	0	0	0	0	0	0	0	0	0	0	0	0	0	0	0
2310002F09Rik	9	9	4	0	7	2	4	0	1	1	1	0	1	0	0	0	0	0	0	0	0	4	0	0	0	2	0	0	0	0	8	0	0	0	0	0	0	0	0	0	0	0	0	0	0	4	3	0	0
2310002L09Rik	0	0	0	0	1	0	1	0	0	0	0	0	0	0	1	0	3	0	0	0	0	0	0	0	0	0	2	0	0	0	1	0	5	0	0	0	0	0	0	0	0	0	0	0	0	0	0	0	0
2310003L06Rik	0	0	0	0	0	0	0	0	0	0	0	0	0	2	0	0	0	0	0	0	0	0	0	0	5	0	0	0	0	0	0	0	1	0	0	0	0	0	0	0	0	0	0	0	0	0	0	0	0
2310003N18Rik	0	0	0	0	0	0	1	0	0	0	0	0	0	0	0	0	0	0	0	0	0	0	0	0	0	0	0	0	0	0	0	0	0	0	0	0	0	0	0	0	0	0	0	0	0	0	0	0	0
2310005A03Rik	0	0	0	0	0	0	0	0	0	0	0	0	0	0	0	0	0	0	0	0	1	2	0	0	0	0	0	0	0	6	1	0	0	0	0	0	0	0	0	0	0	0	0	0	0	0	1	0	0
2310005E17Rik	0	0	0	0	0	0	0	0	0	0	0	0	0	0	0	0	0	0	0	0	0	0	0	0	0	0	0	0	2	0	0	0	0	0	0	0	0	0	0	0	0	0	0	0	0	0	0	0	0
2310008N11Rik	0	1	0	0	1	0	0	0	0	0	0	0	0	0	20	4	1	0	0	1	3	1	0	0	0	0	0	0	2	0	0	0	2	0	1	0	1	1	17	1	0	0	0	0	0	0	0	0	0
2310009B15Rik	62	29	74	55	64	25	61	20	42	40	63	45	132	89	69	93	13	38	29	52	25	23	22	28	36	28	45	13	27	22	36	51	53	62	66	35	14	21	39	29	20	44	34	44	81	48	121	60	79
2310010J17Rik	17	3	7	3	9	3	3	1	9	12	12	7	26	10	6	9	5	7	11	10	10	17	15	11	17	16	28	11	8	22	6	5	7	5	11	12	7	6	4	0	6	10	2	2	15	13	23	4	2
2310011J03Rik	495	192	329	333	426	155	442	107	313	247	326	314	823	384	381	487	661	503	474	418	578	562	410	274	313	272	420	329	381	203	133	171	260	343	280	276	119	136	651	137	90	250	238	200	322	215	431	193	219
2310014F06Rik	0	0	0	0	0	0	0	0	0	0	0	0	1	0	0	0	0	0	0	0	0	0	0	0	0	0	0	0	0	0	0	0	3	0	0	2	0	0	5	0	0	0	0	0	0	0	1	1	1
2310015A10Rik	122	28	43	44	100	31	38	16	50	60	16	23	95	51	8	11	71	27	79	95	105	74	94	59	115	84	116	58	132	100	71	32	35	104	63	68	20	3	74	16	18	36	40	10	13	4	19	7	4
2310015A16Rik	4	0	0	0	2	0	1	0	0	0	0	0	0	0	0	0	0	0	0	0	0	0	0	0	0	0	0	0	0	0	0	0	0	0	0	0	0	0	0	0	0	0	0	0	2	0	0	0	0
2310015D24Rik	0	0	0	0	0	0	0	0	2	0	0	0	0	0	0	0	0	0	0	0	0	0	5	0	0	0	0	0	0	0	0	0	0	0	0	4	0	0	0	0	0	0	0	0	0	0	0	0	0
2310015K22Rik	0	0	0	0	0	0	0	0	0	0	0	4	12	0	0	0	0	0	0	2	0	0	0	0	0	0	0	1	0	0	0	0	0	0	0	0	0	0	0	1	0	0	1	0	1	0	13	4	0
2310016D03Rik	0	0	0	0	0	0	0	0	1	0	0	0	0	0	0	0	0	0	0	0	0	0	0	0	0	0	0	6	11	0	0	0	0	0	0	0	6	0	0	0	0	0	0	0	0	0	0	0	0
2310016D23Rik	0	0	0	0	0	0	0	0	0	0	0	0	0	0	0	1	0	0	0	0	0	0	0	0	0	0	0	0	0	0	0	0	0	0	0	0	1	0	0	0	0	0	0	0	2	0	3	0	1
2310016G11Rik	0	0	0	0	0	0	0	0	0	0	0	0	0	0	0	0	0	0	0	4	0	0	0	0	0	0	2	0	0	0	0	0	0	0	1	0	0	0	0	0	0	0	2	0	0	0	0	0	0
2310020H05Rik	0	0	0	0	0	0	0	3	0	0	0	0	0	0	0	0	0	0	0	0	0	0	0	0	0	0	0	0	1	0	3	0	0	0	0	0	0	0	0	0	0	0	1	0	1	0	0	0	0
2310022A10Rik	311	164	224	237	302	132	331	82	238	201	218	250	625	386	356	405	289	262	277	231	295	229	164	114	130	109	261	162	260	200	70	118	197	230	189	194	78	71	251	57	52	219	217	170	404	201	474	230	247
2310022B05Rik	41	37	34	51	105	35	105	33	75	79	97	69	138	78	32	26	8	12	24	18	13	24	16	16	25	18	18	19	67	38	4	4	21	23	9	9	14	31	19	31	12	54	53	34	24	21	35	15	18
2310026I22Rik	2	0	0	0	2	0	0	0	0	0	0	0	0	0	5	0	0	0	0	0	0	0	0	0	0	2	0	0	0	0	0	0	0	0	0	0	0	0	0	1	0	0	0	0	0	0	0	0	0
2310026L22Rik	7	6	4	13	2	0	4	2	11	6	2	0	12	14	1	0	1	0	4	4	0	0	4	4	4	7	0	0	3	5	0	1	0	0	0	0	3	0	0	2	2	0	2	1	5	0	4	2	0
2310030A07Rik	0	0	0	0	0	0	0	0	0	0	0	0	0	0	0	0	0	0	0	0	0	0	0	0	0	0	0	0	0	0	0	0	0	0	0	0	0	0	0	0	0	0	0	0	0	0	0	0	0
2310030G06Rik	8	7	5	15	0	1	0	0	0	0	0	1	1	0	0	0	0	0	0	0	0	15	2	0	0	0	0	0	0	0	0	0	0	0	0	0	0	0	0	0	0	0	0	0	0	0	0	0	6
2310033P09Rik	425	135	248	211	371	108	309	84	297	163	219	197	801	177	348	299	382	209	361	282	195	425	235	143	246	116	358	196	468	205	153	89	159	292	224	200	101	120	272	110	51	190	166	132	294	128	301	96	152
2310034C09Rik	0	1	0	2	0	0	0	0	0	0	0	0	0	0	0	0	0	0	0	0	0	0	0	0	0	0	0	0	0	0	3	0	0	0	0	0	0	0	0	0	0	0	0	0	0	0	0	0	0
2310034G01Rik	34	15	24	41	32	13	39	5	25	14	9	7	29	21	2	3	0	0	3	1	0	0	6	0	8	2	1	0	0	0	0	2	1	1	6	3	1	0	0	1	1	10	9	4	2	2	13	7	1
2310034O05Rik	3	1	0	0	2	1	0	0	0	0	0	0	0	0	0	0	0	1	0	0	0	0	0	0	0	0	0	0	0	0	0	0	0	0	0	0	0	0	0	0	0	0	0	0	0	0	0	0	0
2310039H08Rik	262	85	206	172	221	50	189	66	180	88	183	115	432	186	165	137	139	38	86	84	103	203	87	66	56	87	87	72	110	62	41	23	41	61	77	94	62	57	147	83	32	143	98	106	188	89	202	84	165
2310039L15Rik	2	0	0	0	5	1	0	0	0	1	0	0	0	1	0	4	0	0	1	2	0	0	0	0	5	0	0	0	0	0	6	3	4	1	1	0	0	0	3	1	0	0	0	0	0	0	0	0	0
2310040G07Rik	4	6	3	0	0	1	0	0	2	4	4	1	13	1	5	3	0	4	0	0	2	0	2	3	3	1	2	0	0	1	1	7	1	11	2	3	0	0	0	0	0	1	0	3	5	0	5	4	3
2310040G24Rik	26	9	31	33	23	22	41	12	35	32	41	27	117	58	42	33	6	15	11	8	23	2	9	7	13	10	10	2	2	5	2	2	6	2	20	3	14	3	25	16	1	26	27	17	8	21	12	11	6
2310043L19Rik	0	0	0	0	0	0	1	0	0	0	0	0	0	0	0	0	1	2	0	0	0	0	0	1	0	0	0	0	0	0	0	0	0	0	0	2	0	0	0	0	0	0	0	0	0	0	0	0	0
2310043M15Rik	11	6	11	4	20	0	3	0	3	6	1	0	0	1	0	1	3	8	11	0	0	7	3	0	2	5	0	1	0	0	0	0	0	0	0	0	0	1	7	1	4	8	3	1	0	0	6	0	0
2310043O21Rik	0	0	0	0	0	0	0	0	0	0	0	1	0	0	0	0	0	0	2	0	0	0	0	0	0	0	0	0	0	0	0	0	0	0	0	0	0	0	0	0	0	0	0	0	0	0	0	0	0
2310043P16Rik	17	17	16	1	5	2	6	3	0	6	7	6	13	13	19	2	49	40	23	17	43	38	25	22	32	11	31	42	37	33	54	21	55	88	38	59	12	4	17	6	10	15	2	10	1	7	7	11	1
2310044K18Rik	0	0	0	0	0	0	2	0	0	0	0	1	1	3	2	0	0	0	0	4	1	3	5	2	7	2	6	2	2	6	0	5	4	2	0	0	3	2	3	0	8	2	0	2	1	3	2	0	0
2310046K23Rik	0	0	0	0	0	0	0	0	0	0	0	0	0	0	0	0	0	0	0	0	0	0	0	0	0	0	0	0	0	0	0	0	0	0	0	0	0	0	0	0	0	0	0	0	0	0	0	0	0
2310047D07Rik	0	3	3	3	2	0	0	0	3	2	0	0	2	0	1	0	0	0	6	0	6	7	1	1	10	7	1	1	5	2	0	0	0	0	0	1	1	0	1	0	0	0	0	1	7	4	3	2	0
2310050C09Rik	0	0	0	0	0	0	0	0	3	0	0	0	0	0	0	0	0	0	0	0	0	0	0	0	0	0	0	0	0	0	0	0	0	0	0	0	1	0	0	0	0	0	1	0	0	0	0	0	0
2310057J18Rik	0	0	0	0	0	0	3	0	0	0	0	0	0	0	5	0	0	0	0	0	2	0	0	0	0	0	7	0	0	0	0	0	0	0	0	0	0	0	0	0	0	0	0	0	0	0	0	4	0
2310057M21Rik	345	78	133	161	172	70	189	73	165	179	156	115	283	153	162	188	139	142	168	126	87	159	103	86	163	93	225	139	322	124	80	89	118	158	71	91	87	81	181	92	33	119	153	109	213	124	215	142	145
2310057N15Rik	0	0	0	0	0	0	0	0	0	0	0	0	0	0	0	0	0	0	0	0	0	0	0	0	0	0	0	0	0	0	0	0	0	0	0	0	0	0	0	0	0	0	0	0	0	0	0	0	0
2310058D17Rik	60	25	32	25	76	24	25	8	47	26	58	44	178	73	129	127	145	124	130	72	141	173	65	46	109	70	72	58	81	49	52	34	67	71	38	54	26	29	170	49	20	79	59	62	106	61	95	35	30
2310061I04Rik	286	106	198	226	328	128	250	114	264	232	203	204	474	226	165	211	97	68	211	269	168	259	204	131	180	186	281	202	293	154	81	94	117	226	202	158	58	56	206	64	46	144	298	140	273	134	440	228	195
2310061N02Rik	0	0	0	0	0	0	0	0	0	0	0	0	0	0	0	0	0	0	0	0	0	0	0	0	3	0	0	0	0	0	0	0	0	0	0	0	0	0	8	0	0	0	0	0	0	0	0	0	0
2310065F04Rik	0	2	0	0	0	0	0	0	0	0	0	0	0	0	5	0	0	0	0	1	0	0	0	0	0	0	0	0	0	0	0	1	0	0	0	0	0	0	6	0	0	0	0	1	0	0	0	0	0
2310067P03Rik	1	0	0	0	0	0	0	0	0	0	0	0	0	0	1	0	2	0	0	0	0	0	2	0	0	0	1	0	1	4	0	1	2	0	2	2	1	0	0	1	2	0	0	0	0	0	0	0	0
2310068J16Rik	21	4	3	11	2	8	6	5	7	3	4	8	25	2	9	1	0	0	2	0	1	0	1	0	0	1	0	2	1	1	3	0	1	1	3	4	0	0	2	3	0	2	4	2	7	2	5	0	0
2310069B03Rik	4	9	1	0	6	6	0	0	0	0	0	0	0	0	0	0	0	0	0	0	0	0	0	0	3	0	0	0	0	0	2	1	0	0	0	5	0	0	0	0	0	0	0	0	0	0	0	0	0
2310074N15Rik	4	0	0	7	1	2	11	0	3	1	1	2	1	0	0	6	3	0	0	0	0	0	2	0	3	0	3	1	0	0	0	0	5	0	0	0	0	1	0	4	1	1	4	1	1	1	0	0	2
2310075C17Rik	0	0	0	0	0	0	26	8	24	14	39	46	133	49	40	33	7	0	0	0	0	0	0	0	2	0	0	0	0	0	0	0	0	2	0	1	0	0	0	1	0	56	59	17	61	54	63	43	27
2310079G19Rik	0	0	1	0	5	0	0	0	0	0	0	1	0	7	0	0	0	1	0	0	0	3	0	0	0	0	0	0	0	0	2	0	0	0	0	0	0	0	0	0	0	0	0	0	0	0	0	0	0
2310081O03Rik	0	0	0	0	2	0	0	0	0	0	0	0	0	0	0	0	0	0	0	0	0	0	0	0	0	0	2	0	0	0	0	0	0	0	0	0	0	0	0	0	0	0	0	0	0	0	0	0	0
2400006E01Rik	0	0	0	0	0	0	0	0	0	0	0	0	0	0	0	0	0	0	0	0	0	0	0	0	0	0	0	0	0	0	0	0	0	0	0	0	0	0	0	1	0	0	0	0	0	0	0	0	0
2410002F23Rik	2729	1032	1532	1937	2221	1142	2095	694	1808	1742	1202	1152	3003	1119	848	813	804	657	1466	1343	847	1436	958	729	1394	921	1561	794	1395	876	279	159	238	651	626	845	304	275	1319	249	184	1108	1681	1063	1374	903	2572	1014	915
2410003I16Rik	0	0	0	0	0	0	2	0	0	0	0	0	6	0	0	0	9	3	17	6	29	17	16	3	20	2	5	2	11	5	12	3	6	4	0	7	5	0	19	0	0	0	0	0	3	0	0	0	0
2410003L11Rik	7	4	0	4	10	4	5	0	5	10	2	8	7	2	1	2	1	0	0	0	3	0	0	0	0	0	4	0	0	0	0	1	0	0	0	6	3	2	0	1	0	1	4	2	0	0	0	0	0
2410004B18Rik	212	72	135	165	172	92	138	53	168	129	136	134	280	193	245	208	245	153	226	167	238	260	147	94	174	134	252	147	253	213	91	109	261	358	143	189	56	110	239	75	47	129	154	114	208	107	259	147	187
2410004I01Rik	0	0	0	0	0	0	0	0	0	0	1	0	0	0	0	0	0	0	0	0	0	0	0	0	0	0	0	0	0	0	0	0	0	0	0	0	0	0	0	1	0	0	0	0	0	0	0	0	0
2410004P03Rik	36	10	15	12	36	21	23	5	33	17	19	52	132	67	3	3	2	2	13	1	15	0	0	0	0	0	5	0	0	1	2	8	35	6	2	4	5	23	0	3	11	18	23	3	31	15	20	27	25
2410006H16Rik	1338	558	622	565	1023	432	740	304	871	515	651	763	1581	690	455	456	616	538	446	607	663	563	483	410	617	644	454	352	582	444	280	315	509	613	551	488	131	155	699	272	77	521	500	250	446	313	614	330	436
2410012E07Rik	0	0	2	0	4	0	0	0	0	0	0	0	2	0	5	5	0	0	0	0	0	0	0	0	0	0	0	0	0	0	0	0	0	0	0	0	0	0	1	0	0	0	0	0	0	0	0	0	0
2410017I17Rik	13	8	2	4	13	0	2	0	4	4	0	0	0	0	0	0	1	0	0	0	2	0	0	0	3	0	1	0	0	0	0	0	0	0	0	3	0	0	0	0	0	0	0	0	0	0	0	0	0
2410018L13Rik	1	1	7	3	12	2	4	2	11	7	5	6	12	3	5	3	1	0	0	2	5	2	0	0	4	5	0	0	0	0	3	0	4	12	1	0	0	0	0	0	0	1	1	3	4	0	4	2	2
2410021H03Rik	3	0	3	0	9	2	1	0	2	0	0	0	1	0	0	0	0	0	0	0	0	0	0	0	0	0	0	0	0	0	0	0	0	0	0	1	20	0	0	0	0	9	6	0	0	0	0	0	0
2410022M11Rik	41	20	41	35	81	23	55	34	80	45	25	21	44	17	6	13	6	10	37	65	25	40	43	64	51	49	86	32	100	74	18	7	3	7	33	15	11	16	50	7	4	4	17	3	12	11	19	5	10
2410024N13Rik	0	0	0	0	0	0	0	0	0	0	0	0	0	0	0	0	0	0	0	0	0	0	0	0	0	0	0	0	0	0	0	0	0	1	0	0	0	0	0	0	0	0	0	0	0	0	0	0	0
2410080I02Rik	0	0	1	0	0	0	0	0	0	0	0	0	0	0	0	0	0	0	0	0	0	0	0	0	0	0	0	0	0	0	0	0	0	0	0	0	0	0	0	0	0	0	0	0	0	0	0	0	0
2410124H12Rik	0	0	0	0	0	0	0	0	0	0	0	0	0	0	3	0	0	0	0	0	0	0	0	0	0	0	0	0	0	0	0	0	0	0	0	0	0	0	0	0	0	0	0	1	0	0	0	0	0
2410131K14Rik	82	51	49	53	142	46	101	29	112	65	74	79	250	83	90	50	176	142	155	116	101	133	102	63	136	132	155	92	178	62	68	72	94	121	80	103	36	34	209	17	23	97	95	63	74	31	122	45	58
2410137M14Rik	0	0	0	0	0	0	0	0	0	0	0	0	0	0	0	0	0	0	0	0	0	0	0	0	0	0	0	0	0	5	0	0	0	6	0	0	0	0	1	1	0	0	0	0	2	0	0	0	0
2410141K09Rik	0	0	0	0	0	0	0	0	0	0	0	0	0	0	0	0	2	0	0	0	0	0	0	0	0	0	0	0	0	0	0	3	0	0	0	0	0	0	0	0	0	0	0	0	0	0	0	0	0
2410152P15Rik	0	0	0	0	0	0	0	0	0	0	0	0	0	0	0	0	0	0	0	0	0	0	0	0	0	0	0	0	0	0	0	0	0	0	0	0	0	0	0	0	0	0	0	0	0	0	0	0	0
2500002B13Rik	31	10	21	25	15	12	21	12	28	13	15	19	58	31	27	36	19	15	19	0	7	7	22	5	1	8	17	1	19	7	3	1	7	17	3	6	1	8	5	18	10	20	20	26	21	8	10	10	8
2500004C02Rik	354	166	185	279	288	155	206	91	182	199	121	142	373	190	117	123	25	34	45	45	74	66	69	29	73	62	54	31	112	52	74	43	136	102	30	34	22	33	22	30	44	110	247	119	164	125	148	91	39
2510002D24Rik	527	202	338	295	460	140	365	65	383	190	181	230	624	229	226	148	308	266	440	333	446	522	322	239	319	345	417	259	605	308	109	99	143	341	166	174	92	87	462	79	63	196	219	136	303	138	414	148	140
2510009E07Rik	111	33	42	43	14	22	2	2	13	6	5	1	5	3	56	67	13	64	3	1	11	22	4	1	4	1	15	1	1	0	306	217	452	502	180	171	4	5	19	2	7	12	13	5	44	26	39	20	71
2510016D11Rik	2	0	2	2	1	3	5	0	7	0	2	1	17	6	1	2	5	16	1	4	2	0	0	2	0	2	7	0	0	1	0	0	3	0	0	3	1	0	1	4	0	0	0	0	0	2	1	1	3
2510017J16Rik	56	12	44	23	24	16	18	15	14	16	13	20	23	41	19	3	50	16	37	45	25	19	7	12	33	21	34	22	35	38	24	15	38	36	11	7	5	1	8	4	8	42	37	26	26	22	28	23	23
2510039O18Rik	102	10	55	60	117	46	95	19	145	76	63	48	223	125	92	70	102	57	171	130	78	162	139	101	134	94	202	117	263	116	122	68	165	211	92	110	73	59	163	101	33	67	103	55	107	34	164	43	80
2510046G10Rik	59	28	37	58	45	18	49	18	46	39	35	24	102	39	42	40	13	20	15	54	51	44	53	29	44	37	47	41	75	40	17	9	26	14	22	18	8	5	42	6	11	17	26	16	35	21	35	16	12
2600002D14Rik	0	0	0	0	2	0	0	0	0	1	0	0	0	0	1	0	3	3	0	0	0	0	1	0	1	0	1	0	0	2	0	2	0	1	2	2	1	0	0	0	0	0	1	0	0	0	0	0	0
2600006K01Rik	5	1	9	0	1	1	8	2	2	2	8	0	3	15	2	1	0	1	0	0	0	0	0	0	0	0	0	0	1	1	0	0	1	0	0	0	0	0	3	2	0	9	6	3	4	4	3	1	1
2600014E21Rik	2	1	0	0	8	0	0	0	4	0	1	0	4	1	0	0	0	0	0	5	0	3	1	2	0	0	8	0	0	0	0	1	1	1	0	0	0	0	13	0	0	1	0	0	0	0	2	0	0
2610001A08Rik	173	45	77	94	140	58	46	13	55	52	22	18	16	8	4	3	9	0	0	0	1	0	0	2	0	0	0	0	0	0	0	0	0	0	0	0	1	0	4	1	0	10	5	0	0	0	0	0	0
2610001J05Rik	420	159	233	247	309	160	338	93	283	232	286	220	531	342	186	214	278	201	210	227	207	241	164	98	245	196	143	118	244	104	59	62	115	137	125	158	116	66	261	136	58	184	249	144	186	130	153	94	96
2610002M06Rik	465	217	299	373	456	158	332	108	256	321	222	234	400	355	511	398	279	358	239	155	370	417	202	112	124	125	196	139	157	169	47	75	144	140	93	109	139	139	276	140	84	185	281	196	274	228	301	251	332
2610005L07Rik	47	14	23	22	43	5	30	3	25	18	20	15	44	14	21	9	16	16	49	24	16	19	14	8	27	6	23	14	31	22	18	5	16	16	19	17	6	9	24	4	4	21	14	12	30	6	35	7	14
2610008E11Rik	612	151	229	284	519	224	340	103	363	323	173	240	547	316	285	202	449	428	504	295	318	376	205	183	294	163	451	260	218	237	139	51	165	212	90	158	118	89	509	82	92	201	286	170	198	179	274	116	83
2610011E03Rik	4	1	2	2	1	2	2	3	8	2	1	7	29	16	9	4	1	0	0	0	0	0	0	0	0	0	0	0	0	0	0	0	0	2	0	0	0	0	0	0	0	4	0	2	4	2	5	0	0
2610012C04Rik	2	1	0	4	0	1	1	0	0	4	3	0	5	1	0	2	0	0	0	0	0	0	0	0	0	0	0	0	0	0	0	0	0	0	0	0	7	0	0	1	0	0	0	0	0	0	0	0	0
2610016A17Rik	0	0	0	0	0	0	0	0	0	0	0	0	0	0	0	0	0	0	0	0	0	0	0	0	0	0	0	0	0	0	0	0	2	0	0	0	0	3	0	0	0	0	0	0	0	0	0	0	0
2610017A05Rik	32	12	14	26	6	8	19	5	24	11	24	23	28	30	44	21	55	24	32	26	37	41	13	20	18	23	16	14	12	9	10	11	4	3	12	10	3	18	11	4	3	10	32	28	23	20	17	41	20
2610020C07Rik	55	16	23	34	59	14	69	15	55	14	46	50	94	67	109	60	40	68	26	39	21	10	28	15	28	17	33	21	100	9	24	19	21	75	29	26	4	24	32	25	16	33	33	32	76	34	46	31	31
2610021A01Rik	490	105	204	124	317	137	224	91	240	216	209	152	353	242	241	147	187	226	271	98	214	309	158	63	132	94	187	130	284	168	38	63	116	152	85	86	76	55	190	54	74	240	247	171	306	148	251	167	168
2610024D14Rik	13	3	6	2	14	1	9	0	4	2	3	7	8	2	2	2	17	22	15	6	7	7	7	6	17	6	14	13	0	21	9	4	5	8	4	4	3	2	17	0	1	11	4	1	1	2	9	0	9
2610027F03Rik	0	0	0	0	0	0	0	0	0	0	0	0	0	0	0	0	0	0	0	0	1	0	0	0	0	0	0	0	0	0	0	0	2	0	0	4	0	0	0	2	0	0	0	0	0	0	3	0	1
2610027K06Rik	15	1	1	0	8	3	1	0	5	2	0	7	4	2	13	1	15	13	5	9	1	1	2	6	3	3	3	3	0	1	9	1	0	5	5	5	1	5	3	0	6	4	1	0	0	0	1	0	0
2610028D06Rik	19	3	2	1	8	2	11	4	16	12	14	7	43	9	30	21	47	12	14	13	10	12	12	4	42	15	9	4	21	8	83	22	65	79	42	37	7	1	36	8	4	11	14	14	32	16	32	5	7
2610028E06Rik	2	0	0	0	0	2	0	0	0	0	1	0	0	1	5	6	8	0	0	0	0	0	0	0	0	0	0	0	2	0	0	0	0	0	1	0	1	0	2	0	0	0	0	0	0	0	0	0	0
2610028H24Rik	0	0	0	0	1	1	0	0	0	0	0	0	0	0	0	0	0	0	0	0	0	0	0	0	0	0	7	0	0	0	0	0	0	0	0	0	0	0	0	0	0	0	0	0	0	0	0	0	0
2610034O05Rik	0	0	0	0	0	0	0	0	0	0	0	0	0	0	0	0	0	0	0	0	0	0	0	0	0	0	0	0	0	0	0	1	0	0	0	0	0	0	0	0	0	0	0	0	0	0	0	0	1
2610035D17Rik	716	233	268	293	446	209	417	89	351	323	148	249	522	208	62	66	64	80	213	261	228	153	213	196	187	113	294	288	531	287	344	293	561	584	353	279	36	70	265	61	181	218	333	145	243	166	197	90	81
2610035F20Rik	0	0	0	0	0	0	0	1	6	0	0	0	0	0	0	0	0	0	0	0	0	0	0	0	0	0	0	0	0	0	0	0	0	0	0	0	0	0	0	0	0	0	1	0	0	0	0	0	0
2610037D02Rik	31	16	48	22	51	8	34	19	39	21	17	30	45	28	43	40	78	59	97	73	111	101	62	52	101	53	61	46	47	32	61	26	68	107	35	62	18	5	105	15	15	32	32	9	51	20	59	9	15
2610042L04Rik	0	0	0	1	0	0	0	0	0	0	0	0	1	0	0	0	0	0	0	0	0	0	0	0	0	0	0	0	0	0	0	0	0	0	1	0	0	0	2	0	0	0	0	0	0	0	0	1	0
2610044O15Rik8	505	141	245	164	272	158	257	115	252	124	185	171	462	313	280	171	258	235	265	200	172	291	185	80	207	155	283	138	280	194	94	44	89	84	53	116	62	53	279	70	24	195	244	136	253	135	292	118	111
2610105M22Rik	0	0	0	0	0	0	0	0	0	0	0	0	0	0	0	0	0	0	0	0	0	0	0	0	0	0	0	0	0	0	0	0	0	5	0	0	0	0	0	0	0	0	0	0	0	0	0	0	0
2610203C22Rik	0	0	1	2	1	0	0	0	5	0	1	1	0	0	0	0	0	0	0	8	2	3	2	0	1	0	0	0	0	0	13	6	5	5	1	3	8	0	3	0	0	0	1	0	0	0	1	0	0
2610204G07Rik	4	5	3	0	3	9	2	4	12	6	2	1	0	6	2	0	4	3	5	8	11	8	14	1	0	10	4	9	0	1	5	0	10	16	5	11	3	0	2	4	2	4	4	4	1	0	1	1	10
2610206C17Rik	0	0	0	0	5	3	0	1	0	1	1	0	13	1	4	1	12	2	6	10	11	6	0	11	1	0	0	0	9	2	5	6	7	10	14	4	6	1	3	6	4	2	2	5	3	1	0	2	2
2610300A13Rik	0	0	0	0	0	0	0	0	0	0	0	0	0	0	0	0	0	0	0	0	0	0	0	0	0	0	0	0	0	0	0	0	0	0	0	0	0	0	0	0	0	0	0	0	0	0	1	0	0
2610300M13Rik	3	0	2	0	0	3	0	0	0	0	0	0	0	4	0	0	0	0	0	0	0	0	0	0	1	0	0	0	0	0	0	0	0	0	0	0	0	0	0	2	0	0	0	1	0	0	0	0	0
2610301B20Rik	347	113	160	193	273	135	305	137	326	275	319	287	765	344	207	181	96	50	130	69	100	92	38	26	49	52	96	72	188	40	36	25	36	114	46	89	40	25	60	71	33	285	423	329	249	186	204	116	103
2610303G11Rik	0	0	0	0	0	0	0	0	0	0	0	0	0	0	0	0	0	0	0	0	0	0	0	0	0	0	0	0	0	0	0	0	0	0	0	0	0	0	0	0	0	0	0	0	0	0	0	0	0
2610306M01Rik	77	33	32	25	48	14	40	15	39	28	25	46	100	33	12	22	29	21	35	22	20	42	24	18	50	28	49	24	23	12	16	10	11	14	31	29	16	11	48	22	9	18	27	15	27	19	32	21	13
2610306O10Rik	1	0	3	0	13	0	1	0	2	0	4	0	0	1	0	0	0	0	0	0	0	0	0	0	0	0	0	0	0	0	0	0	0	0	0	0	0	0	2	0	0	0	0	0	0	0	0	0	0
2610307P16Rik	226	64	113	114	474	166	254	96	350	268	228	433	1473	534	161	97	51	13	14	4	7	7	3	2	15	0	11	0	11	21	1	1	0	8	2	2	3	0	11	31	4	436	590	298	476	332	474	139	74
2610316D01Rik	0	0	0	0	0	0	0	0	0	0	0	0	0	3	0	0	0	0	0	0	0	0	0	0	0	0	3	0	0	0	0	0	0	0	1	1	0	0	2	0	0	4	0	0	0	1	0	0	0
2610318M16Rik	0	0	0	0	0	0	0	0	0	0	0	0	0	0	0	0	0	0	0	0	0	2	0	0	0	0	0	0	0	0	0	0	0	0	0	0	0	0	0	0	1	0	0	0	0	0	0	0	0
2610318N02Rik	36	15	38	26	29	13	47	24	35	36	79	31	211	102	388	255	43	35	9	5	9	24	36	5	19	9	12	6	1	8	27	28	66	68	38	28	11	14	20	42	1	47	58	37	161	80	192	124	205
2610507B11Rik	1064	404	706	1096	911	585	1043	291	642	786	693	841	2238	1046	836	1012	895	690	1163	884	1138	1035	937	591	863	839	969	802	1077	689	333	313	590	1001	659	767	385	370	1004	258	266	570	1054	732	1056	746	1314	776	513
2610507I01Rik	149	50	53	58	144	43	88	18	102	45	81	46	200	53	18	24	24	13	50	25	16	51	24	15	46	28	57	21	30	33	3	1	4	13	14	7	22	25	21	12	28	61	58	24	45	31	87	9	26
2610509F24Rik	0	0	0	0	0	0	0	0	0	0	0	0	0	0	0	0	0	0	2	0	0	0	0	0	0	0	0	0	0	0	1	0	0	0	0	0	0	0	5	0	0	0	0	0	0	0	0	0	0
2610528A11Rik	14	0	5	0	0	4	1	3	0	0	0	5	8	5	0	1	2	0	0	2	0	0	0	0	0	3	0	0	0	0	1	0	1	0	0	0	0	0	0	0	0	5	17	3	0	1	1	0	0
2610528J11Rik	2	3	6	4	0	0	0	1	0	0	0	0	1	0	0	0	0	0	0	0	0	0	0	0	0	0	0	0	0	0	0	0	0	0	0	1	0	0	0	0	0	0	0	0	0	0	0	0	0
2700029L08Rik	3	3	4	4	11	0	1	2	3	3	0	1	1	0	0	1	3	2	5	0	0	2	0	0	0	0	0	0	0	0	15	3	0	12	10	12	0	0	10	1	0	3	1	0	3	4	0	0	3
2700033N17Rik	0	0	0	0	0	0	0	0	0	0	0	0	0	0	0	0	0	0	0	0	0	0	0	0	0	0	1	0	0	0	0	0	4	0	0	0	0	0	0	0	0	0	0	0	0	0	0	0	0
2700038G22Rik	85	41	121	114	100	41	143	44	102	94	178	120	434	165	190	347	235	144	223	164	212	271	142	78	218	103	167	93	272	125	65	35	39	125	67	73	54	72	147	56	51	168	156	73	265	95	367	199	275
2700046A07Rik	1	2	0	0	4	5	14	5	10	3	0	3	8	1	0	0	0	0	0	0	0	0	1	0	0	0	0	0	0	0	0	0	0	0	0	1	0	0	0	0	0	4	0	0	1	0	0	0	0
2700046G09Rik	66	17	18	12	22	27	9	3	6	12	2	7	14	17	4	10	5	0	0	0	1	0	0	0	3	0	2	0	0	0	0	0	0	0	1	0	1	0	5	0	1	9	11	5	4	5	2	4	2
2700049A03Rik	367	118	199	219	312	133	404	96	297	176	222	222	949	373	358	309	244	160	154	146	140	202	141	59	122	114	227	98	84	123	101	68	171	162	112	136	62	75	213	65	67	262	353	223	313	299	324	132	152
2700054A10Rik	4	1	0	8	1	0	0	0	0	0	0	0	0	0	0	0	8	0	0	0	0	0	0	0	0	0	0	0	0	0	1	0	0	0	1	0	1	0	0	1	6	2	5	1	0	1	22	1	0
2700062C07Rik	118	46	85	70	90	70	134	28	102	65	83	47	206	80	116	121	78	63	83	42	68	76	72	41	96	77	99	34	51	41	33	42	50	91	57	76	55	31	110	51	40	70	77	79	100	85	155	78	118
2700068H02Rik	0	0	0	0	0	0	0	0	0	0	0	0	0	6	1	0	0	0	0	0	0	0	0	2	0	0	0	0	0	0	0	0	1	0	5	0	0	0	0	0	0	0	0	0	0	0	3	0	0
2700069I18Rik	1	0	0	0	0	0	0	0	0	0	0	0	0	0	0	0	0	0	2	0	2	4	0	0	0	0	0	0	0	0	0	0	0	1	0	0	2	0	0	2	0	0	0	0	0	0	0	0	0
2700078F05Rik	3	1	1	0	1	0	4	0	2	4	0	0	1	0	0	0	0	0	4	0	1	2	0	0	1	0	6	4	4	0	1	2	8	0	1	0	0	0	9	1	0	0	0	0	0	0	0	0	0
2700080J24Rik	0	0	0	0	0	0	0	0	0	0	1	0	2	2	0	1	0	0	0	0	0	3	0	0	0	0	0	0	0	0	0	0	0	1	0	0	0	0	3	0	0	0	0	0	0	0	1	0	0
2700081O15Rik	102	16	32	34	89	20	40	14	42	25	42	32	128	59	73	40	121	64	38	18	56	47	20	11	4	4	17	7	47	8	40	13	30	79	44	39	9	1	64	9	4	41	44	25	64	25	81	26	32
2700089I24Rik	0	0	0	0	3	0	2	1	0	0	0	0	0	0	0	0	0	0	0	0	0	0	0	0	0	0	0	0	0	0	1	0	0	0	0	0	0	0	8	0	0	0	0	0	0	0	0	0	0
2700097O09Rik	272	132	175	179	245	106	213	57	201	141	152	129	268	142	167	121	87	92	134	68	47	103	38	65	148	79	133	65	143	87	54	44	39	126	119	94	128	123	126	90	70	130	125	141	140	175	282	127	138
2700099C18Rik	40	20	75	66	49	19	104	12	84	57	74	63	232	136	168	137	27	26	35	27	19	32	25	15	36	14	22	9	53	16	74	48	78	101	85	44	19	9	14	29	2	42	50	59	131	88	125	45	73
2810001G20Rik	143	43	61	50	100	57	93	20	54	48	60	43	141	80	65	51	68	62	67	30	44	71	52	29	64	51	82	54	74	45	28	19	13	21	44	43	19	13	63	33	8	83	51	38	74	25	59	21	38
2810002D19Rik	193	69	67	116	174	96	113	39	95	75	74	77	152	156	154	97	259	305	197	152	280	310	218	130	186	180	190	135	222	137	82	61	103	140	93	91	35	50	229	69	33	121	105	79	41	79	157	60	42
2810004N23Rik	634	288	381	441	634	247	672	189	510	374	500	452	1560	551	619	617	324	364	596	319	307	564	470	240	343	275	493	254	601	285	158	160	267	515	342	306	148	142	385	206	69	434	592	441	658	403	925	539	540
2810006K23Rik	192	71	126	130	160	79	208	62	136	104	124	77	371	170	162	121	120	105	101	52	142	119	81	67	88	102	137	68	164	90	30	52	84	70	73	65	19	22	100	40	16	101	134	119	105	76	90	84	49
2810013P06Rik	377	171	293	239	432	160	329	89	281	182	197	155	553	243	306	182	470	250	487	403	344	441	218	220	347	221	315	292	403	217	98	39	65	185	138	113	105	114	454	71	74	225	279	138	267	231	353	157	101
2810021J22Rik	73	23	27	46	50	21	42	10	43	32	18	26	44	46	16	27	216	115	143	115	154	155	63	109	160	133	252	91	152	58	28	32	32	149	72	87	49	15	197	37	29	33	24	27	36	23	146	59	39
2810025M15Rik	221	78	136	164	175	55	212	45	170	120	173	134	303	180	159	143	46	33	46	34	37	21	28	9	46	32	9	12	31	13	2	11	11	26	12	20	48	27	24	27	4	92	97	36	53	34	17	8	6
2810029C07Rik	26	8	15	3	55	20	13	0	29	12	15	21	93	15	1	2	6	8	7	0	8	5	4	4	3	1	0	0	0	6	0	0	1	3	2	1	6	2	0	0	1	19	26	9	17	6	7	16	5
2810030D12Rik	0	0	0	0	0	0	0	0	0	0	0	0	0	0	0	0	0	0	0	0	0	0	0	0	0	0	0	0	0	0	0	0	0	0	0	0	0	0	0	0	0	0	0	0	0	0	0	0	0
2810032G03Rik	0	0	1	0	0	0	0	0	0	0	0	0	0	4	0	0	0	0	0	0	0	0	0	3	0	0	0	0	0	0	0	0	0	0	0	1	3	0	2	0	0	0	0	0	0	0	0	0	0
2810039B14Rik	59	24	43	45	57	28	41	15	52	27	22	20	30	30	40	18	45	70	12	28	21	19	10	19	22	20	52	28	9	21	26	23	24	26	24	9	24	12	37	14	18	19	17	4	29	9	23	14	3
2810047C21Rik1	0	0	0	0	0	0	0	0	0	0	0	0	1	0	0	0	0	0	0	0	0	0	0	0	0	0	0	0	0	0	0	0	0	0	0	0	0	0	0	0	0	0	0	0	0	0	0	0	0
2810049E08Rik	0	1	0	0	1	0	0	0	0	0	0	0	4	0	0	0	0	0	0	0	0	0	0	0	0	0	1	0	0	0	0	0	0	0	0	0	0	0	0	0	0	0	0	0	0	0	0	0	1
2810402E24Rik	149	54	120	91	108	70	75	28	88	96	61	83	133	84	88	125	59	65	53	71	56	76	70	59	76	65	77	79	110	37	59	44	36	71	79	66	47	38	57	45	62	49	102	38	90	57	101	74	28
2810403D21Rik	192	49	90	113	148	65	72	32	148	93	59	75	118	71	59	47	79	93	81	130	86	103	54	54	67	72	98	60	77	33	61	46	37	35	47	58	43	45	117	28	27	117	97	53	58	75	77	44	19
2810403G07Rik	0	0	0	0	0	0	0	0	0	0	0	0	2	0	1	0	0	0	0	0	0	5	0	0	0	0	0	0	0	0	0	0	0	1	0	0	0	0	0	0	1	3	0	0	0	0	1	3	0
2810404F17Rik	0	0	0	0	0	0	2	0	0	2	0	0	0	0	0	0	0	0	0	0	1	0	0	0	0	0	0	0	0	0	1	0	0	2	0	0	0	1	0	0	0	0	0	0	0	1	0	0	0
2810404M03Rik	0	3	0	0	0	2	0	0	0	0	0	0	0	0	0	0	0	0	0	2	0	0	0	0	0	0	3	0	0	2	1	0	0	0	1	0	0	0	0	0	0	0	0	0	0	0	0	0	0
2810405F15Rik	1	0	0	0	0	0	0	0	0	0	0	0	0	0	0	0	0	0	0	0	0	0	0	0	0	0	0	0	0	0	0	0	0	0	0	0	0	0	0	0	0	0	0	0	0	0	0	0	0
2810405F17Rik	53	10	27	20	25	10	29	6	30	33	34	7	80	32	28	27	45	52	52	58	91	65	40	40	36	51	52	56	80	43	26	6	11	9	12	11	12	10	11	3	13	22	42	10	23	11	15	22	14
2810407A14Rik	0	0	0	0	0	0	1	0	1	0	0	0	0	0	0	2	5	0	0	0	1	0	0	0	5	0	0	0	0	0	3	0	0	7	0	0	0	0	1	0	0	1	0	0	0	0	0	0	0
2810408A11Rik	73	33	46	59	95	39	107	23	91	100	62	95	286	104	93	71	22	5	1	18	24	28	18	6	32	3	6	7	0	2	9	6	6	10	8	6	0	3	16	13	0	76	114	55	139	56	105	70	67
2810408I11Rik	19	3	18	23	13	0	27	6	27	13	45	25	97	69	68	42	8	7	3	0	3	5	4	6	1	0	0	0	0	4	11	17	18	30	13	20	12	25	4	25	1	21	11	22	37	34	33	37	22
2810410L24Rik	44	21	30	32	48	13	46	14	25	41	23	29	79	29	5	2	2	0	0	0	1	0	0	0	0	0	0	0	0	0	0	0	0	0	0	0	0	0	0	0	0	32	40	25	17	26	25	16	10
2810414N06Rik	34	17	15	2	31	21	24	2	21	11	30	17	20	7	15	12	0	1	19	6	22	3	4	13	21	20	11	5	35	19	11	4	25	5	1	14	22	14	17	24	20	5	11	14	19	3	16	5	7
2810428J06Rik	30	10	21	8	27	8	19	6	19	30	14	6	10	11	11	20	32	26	18	20	28	13	16	12	30	6	6	6	32	13	35	20	26	30	16	5	11	5	5	8	0	9	19	20	14	13	14	8	9
2810429I04Rik	24	4	24	25	23	8	22	3	14	14	3	11	46	25	31	16	13	0	0	6	1	3	3	8	13	2	10	8	4	7	6	6	9	40	23	11	5	15	12	2	2	10	13	18	27	8	47	14	20
2810430I11Rik	0	0	0	0	0	0	0	0	0	0	0	0	0	1	0	0	0	0	0	0	2	0	0	0	0	0	10	0	0	3	0	0	0	7	4	0	0	0	0	0	0	0	0	0	0	0	0	0	0
2810432F15Rik	0	0	0	0	0	0	2	0	2	0	0	11	11	5	0	1	0	0	0	0	0	0	0	0	0	0	0	0	0	0	0	0	0	0	0	1	0	0	0	0	0	0	0	1	2	0	0	0	0
2810433D01Rik	0	0	0	0	0	0	0	0	0	0	0	0	0	3	0	0	0	0	0	0	0	0	0	1	0	0	0	0	0	0	0	3	0	0	0	1	0	0	0	0	0	0	0	0	0	0	0	0	0
2810442N19Rik	4	4	1	0	29	2	0	1	0	2	1	1	0	0	0	3	0	0	0	0	0	0	0	1	0	0	2	0	0	0	0	0	5	7	1	1	3	2	0	0	0	0	0	2	0	0	0	0	0
2810454H06Rik	98	33	44	54	60	22	77	6	32	18	19	33	42	22	30	27	21	7	26	31	22	52	15	20	6	6	35	4	36	20	9	7	10	2	1	3	10	6	22	19	10	42	51	9	53	17	41	4	24
2810455O05Rik	0	1	0	7	5	3	0	2	4	0	5	11	6	7	15	1	4	0	1	0	0	3	8	3	1	2	5	2	9	3	5	5	8	10	1	1	1	0	8	1	0	1	1	2	10	0	7	2	3
2810457G06Rik	0	0	0	0	0	0	0	0	0	0	0	0	0	0	0	0	0	0	0	0	0	0	0	0	0	0	0	0	0	0	0	0	0	0	0	0	0	0	0	0	0	0	0	0	0	0	0	0	0
2810459M11Rik	0	0	0	0	0	1	3	0	0	0	0	0	0	4	0	0	0	0	0	0	0	5	0	0	0	0	0	0	0	0	0	1	0	0	0	1	0	0	0	0	0	3	2	0	0	0	3	0	5
2810471M01Rik	0	0	0	0	0	0	3	0	0	0	0	0	2	0	0	0	0	0	0	0	0	0	0	0	0	0	2	0	10	0	0	0	0	2	0	0	0	0	0	0	0	1	0	1	0	0	0	0	0
2900002M20Rik	0	0	0	0	0	0	0	0	0	0	0	0	0	0	0	0	0	0	0	0	0	0	0	0	0	0	2	0	0	0	0	0	0	0	0	0	0	0	0	0	0	0	0	0	0	0	0	0	0
2900005J15Rik	186	54	78	59	84	58	33	19	66	60	18	27	57	52	0	0	0	0	14	15	0	5	4	4	11	15	0	7	0	0	3	0	0	0	1	0	2	2	3	1	2	13	17	2	10	5	16	15	5
2900009J06Rik	0	0	0	3	0	0	0	0	0	1	0	0	0	0	0	0	0	0	0	0	0	0	0	0	0	0	0	0	0	0	0	0	0	1	0	0	0	0	0	1	1	0	0	0	1	0	0	0	1
2900018N21Rik	49	12	19	20	17	13	18	7	9	0	1	2	11	1	0	0	0	0	0	0	0	0	0	0	0	0	0	0	0	0	0	0	0	0	0	0	0	0	0	0	0	0	0	0	0	0	0	0	0
2900022M07Rik	0	0	0	0	0	0	0	1	0	0	0	0	0	0	0	0	0	0	0	1	0	0	0	0	0	0	0	0	0	0	0	0	0	0	0	0	0	0	0	0	0	0	0	0	0	0	3	0	0
2900024D18Rik	0	0	0	0	0	0	0	0	0	0	0	0	0	0	0	0	1	0	0	1	0	0	0	0	0	0	0	0	0	0	0	0	0	0	0	0	0	0	0	0	0	0	0	0	0	0	0	0	0
2900026A02Rik	422	161	221	282	371	149	387	78	371	323	367	800	2960	964	996	871	37	13	20	13	58	33	5	2	14	14	0	6	0	9	3	0	4	8	1	2	21	0	56	42	0	419	610	243	70	55	56	27	2
2900027M19Rik	0	4	4	0	0	0	0	0	0	6	0	0	1	1	0	0	0	0	0	0	5	0	0	0	0	0	0	0	0	0	0	2	0	0	0	2	0	0	6	0	0	0	0	0	1	0	0	0	0
2900035J10Rik	0	0	0	0	4	1	3	0	0	0	0	0	0	0	0	1	4	0	0	0	0	0	0	0	0	0	0	0	0	0	0	0	4	0	0	0	0	0	14	0	0	0	0	0	0	0	0	0	0
2900037B21Rik	0	0	0	0	0	0	0	0	0	0	0	0	0	0	0	0	0	0	0	0	0	0	0	0	0	0	0	0	0	0	0	0	0	0	2	0	0	0	0	0	0	0	0	0	0	0	0	0	0
2900040C04Rik	0	0	0	0	0	0	0	1	0	0	0	0	0	0	0	0	4	0	0	0	0	0	0	0	0	0	0	0	0	0	0	0	0	0	0	0	0	0	0	0	0	0	0	0	0	0	0	0	0
2900041M22Rik	34	23	18	16	26	8	5	4	7	4	6	5	27	10	9	0	7	9	1	4	0	6	1	2	3	1	0	7	0	7	0	0	3	2	5	0	0	2	0	0	0	7	8	3	1	1	0	0	0
2900042G08Rik	0	0	0	0	0	1	2	0	0	0	0	0	0	0	0	0	0	0	0	0	0	0	0	0	0	0	0	0	0	0	0	0	0	8	0	0	0	0	0	0	0	0	0	0	0	0	0	0	0
2900042K21Rik	0	0	0	0	0	0	0	0	0	0	0	0	0	0	0	0	0	0	0	0	0	0	0	0	0	0	0	0	0	0	0	0	0	0	0	0	0	0	0	0	0	0	0	1	1	0	0	0	0
2900045O20Rik	0	0	0	0	0	0	0	0	0	0	0	0	0	0	0	0	0	0	0	0	2	0	0	0	0	0	0	0	0	0	5	0	0	1	1	0	0	0	0	0	0	0	0	0	0	0	0	0	0
2900052L18Rik	109	41	45	40	72	34	53	20	52	37	5	19	37	11	2	1	0	0	0	0	0	0	0	0	0	0	0	0	0	0	0	0	0	0	0	0	0	0	0	0	0	4	22	3	13	7	10	6	4
2900052N01Rik	0	0	0	0	5	0	0	0	0	0	0	0	0	0	0	0	0	0	0	1	0	0	0	2	0	0	0	0	0	0	0	0	0	0	0	1	74	0	0	0	0	0	0	0	0	1	0	0	1
2900057B20Rik	0	0	0	0	0	0	0	0	0	0	0	0	0	0	0	0	0	0	0	0	0	0	0	0	0	0	0	0	0	0	0	0	0	0	0	0	0	0	0	0	0	0	0	0	0	0	0	0	0
2900060B14Rik	5	0	5	4	16	1	0	3	6	12	5	4	22	4	10	8	24	18	10	4	17	12	8	4	18	2	8	17	19	2	8	4	6	14	0	3	9	5	18	2	0	2	2	2	4	3	14	0	7
2900060N12Rik	22	4	0	18	15	4	3	9	8	3	2	1	1	0	0	0	0	0	0	0	0	0	0	0	0	0	0	0	0	4	0	0	0	0	0	0	0	0	0	0	0	2	10	2	0	4	3	3	2
2900064F13Rik	0	0	0	0	0	0	0	0	0	0	0	0	0	0	0	0	0	0	0	0	0	0	0	0	0	0	0	0	0	0	0	0	0	0	3	0	0	0	0	0	0	0	0	0	0	0	0	0	0
2900064K03Rik	0	0	0	0	0	0	2	0	0	0	0	0	0	0	5	0	0	0	0	0	0	0	1	1	0	0	1	0	0	0	0	0	0	3	0	2	0	2	1	4	0	2	1	0	1	0	0	0	0
2900069G24Rik	0	0	0	0	0	0	0	0	0	0	0	0	0	0	0	0	0	0	0	0	0	0	0	0	3	0	0	0	0	0	0	0	0	0	0	0	0	0	0	0	0	0	0	1	0	0	0	0	0
2900072N19Rik	0	0	0	0	0	0	0	0	0	0	0	0	0	0	0	0	0	0	0	0	0	0	0	0	0	0	0	0	0	0	0	0	0	0	0	0	0	0	0	0	0	1	0	0	0	0	0	0	0
2900076A07Rik	125	31	50	56	101	60	64	29	77	88	46	58	113	80	68	33	95	61	97	52	47	85	50	48	71	57	127	51	56	35	37	26	27	73	25	43	43	41	100	29	31	64	42	47	64	33	86	20	25
2900076G11Rik	3	2	2	0	2	1	1	1	0	3	0	0	0	0	0	0	0	0	3	3	0	4	0	0	0	0	0	4	0	0	0	0	0	0	5	4	0	0	0	1	0	0	0	0	0	0	0	1	0
2900078I11Rik	15	2	0	3	2	7	4	1	5	3	8	5	9	14	9	8	9	21	7	9	20	14	5	3	3	4	4	13	9	6	8	0	17	11	13	5	2	0	8	1	2	0	8	3	3	1	2	0	1
2900079G21Rik	0	0	0	0	0	0	2	1	1	3	5	13	38	11	3	5	1	0	0	0	0	2	0	4	0	1	0	0	0	0	1	0	0	0	0	2	0	0	0	0	0	8	20	7	30	34	39	13	17
2900089D17Rik	2	1	1	4	7	4	0	0	4	2	0	1	13	1	1	1	0	0	0	1	0	0	0	0	3	5	1	0	0	5	0	0	0	7	0	3	1	0	0	5	0	3	6	0	0	0	0	0	1
2900092C05Rik	0	0	0	0	0	0	0	0	0	0	0	0	0	0	0	0	0	0	0	0	0	0	0	0	0	0	1	0	0	0	0	0	0	0	0	1	0	0	0	0	0	0	0	0	0	0	0	0	0
2900092N22Rik	72	23	53	46	55	27	29	12	49	53	9	40	28	3	14	7	3	0	0	0	0	0	0	0	0	0	0	0	0	0	0	0	0	0	0	0	1	0	0	0	0	28	18	19	2	5	6	0	1
2900092O11Rik	1	0	0	0	0	0	0	0	0	0	0	0	0	0	0	0	0	0	0	0	0	0	0	0	0	0	0	0	0	0	0	0	0	0	0	0	0	0	0	0	0	0	0	0	0	0	0	0	0
2900093K20Rik	27	7	8	16	22	7	22	5	22	9	17	9	50	14	10	12	15	19	8	17	32	11	22	19	16	8	18	14	14	19	5	6	8	9	4	4	7	2	26	7	4	11	9	11	14	13	13	3	4
2900097C17Rik	698	232	420	471	647	321	506	214	397	450	323	243	510	353	298	272	272	249	279	178	198	335	184	122	162	94	221	153	326	105	51	52	101	195	70	144	152	164	326	137	101	276	459	322	390	259	401	238	185
3000002C10Rik	132	48	76	63	92	34	55	20	61	45	46	45	151	61	43	71	34	49	58	47	47	42	33	11	66	42	53	40	60	22	29	22	26	11	40	44	88	93	56	22	74	30	33	32	49	29	77	42	35
3010001F23Rik	1	0	1	2	1	3	0	0	0	0	0	0	4	0	0	0	0	0	3	0	0	3	0	0	0	0	0	0	0	0	0	0	0	0	0	0	0	0	0	0	0	0	1	0	0	0	0	0	1
3010003L21Rik	42	9	27	16	43	10	24	15	20	9	30	30	114	22	34	13	3	3	6	13	6	4	3	8	15	10	8	7	10	3	6	8	3	4	12	2	1	2	19	4	1	13	27	5	25	5	26	7	25
3100003L05Rik	0	0	0	0	1	0	0	0	0	0	0	0	0	0	0	0	0	0	0	0	0	0	0	0	0	0	0	0	0	0	0	0	0	4	0	0	0	0	0	0	0	1	0	0	0	0	0	0	0
3110001I22Rik	44	26	22	31	43	31	63	34	32	35	44	46	141	57	95	69	99	109	61	54	82	108	108	19	33	49	64	42	122	44	37	41	61	73	39	35	17	42	67	11	10	44	88	53	51	66	70	31	35
3110004A20Rik	0	0	0	0	0	0	0	0	0	0	0	0	0	0	0	0	0	0	0	0	0	0	0	0	0	0	1	0	0	0	0	0	4	0	0	0	0	0	0	0	0	0	0	0	0	0	0	0	0
3110006O06Rik	0	2	0	1	0	0	2	0	1	0	0	0	4	0	4	0	4	0	0	1	5	0	0	0	0	0	0	0	0	0	1	0	0	0	1	0	0	0	0	2	0	1	0	2	2	0	0	2	0
3110009E18Rik	12	9	11	10	40	5	20	3	20	12	28	17	36	27	34	19	33	16	24	30	36	11	21	7	25	13	12	13	22	11	8	13	19	21	11	11	2	3	30	9	2	4	24	10	18	16	26	19	20
3110009F21Rik	0	0	0	4	1	0	1	0	0	0	0	0	0	1	0	0	3	0	0	0	0	0	0	0	0	0	0	0	0	0	2	0	0	0	0	0	0	0	0	2	0	3	0	0	0	0	0	0	0
3110009M11Rik	0	0	4	0	1	0	1	0	0	0	0	0	0	0	2	0	0	0	0	0	0	0	0	0	0	0	0	0	0	0	0	0	0	2	0	0	0	0	2	0	0	0	0	0	0	0	0	0	0
3110015C05Rik	0	0	0	0	0	0	0	0	0	0	0	0	0	0	0	0	0	0	0	0	0	0	0	0	0	0	0	0	0	0	0	0	0	0	0	0	0	0	0	0	0	0	0	0	0	0	0	0	0
3110018I06Rik	0	0	0	0	0	0	0	0	0	0	0	0	0	0	0	0	0	2	0	0	0	0	0	0	0	0	0	0	0	0	0	0	0	0	0	0	0	0	0	0	0	0	0	0	0	0	0	0	0
3110021N24Rik	0	0	0	0	0	0	0	0	0	0	0	0	0	0	0	0	0	0	0	0	0	0	0	0	0	0	0	0	0	0	0	0	0	0	0	0	0	0	0	0	0	0	0	0	0	0	0	0	0
3110031N09Rik	0	0	0	0	0	0	0	1	0	0	0	0	0	0	0	0	0	0	0	0	0	0	0	0	0	0	0	0	0	0	0	0	0	0	0	0	0	0	0	0	1	0	1	0	0	0	0	0	0
3110039M20Rik	0	0	0	0	0	0	0	0	0	0	0	0	0	0	0	0	0	0	0	0	0	0	0	0	0	0	0	0	0	0	0	0	0	0	0	0	1	0	0	0	0	0	0	0	0	0	0	0	0
3110040M04Rik	0	0	0	0	0	0	0	0	0	0	0	0	0	0	0	0	0	0	0	0	0	0	0	0	0	0	0	0	0	0	0	0	0	0	0	0	0	0	0	0	0	0	0	0	0	0	0	0	0
3110040N11Rik	278	130	213	203	287	119	256	65	209	147	170	181	550	191	206	159	156	129	197	187	171	239	169	141	233	148	168	82	313	134	115	63	110	213	118	123	31	111	182	118	63	195	150	113	228	131	272	127	176
3110043J17Rik	1	1	0	0	0	0	0	0	0	0	0	0	0	0	0	0	0	0	0	0	0	0	5	0	0	0	0	0	0	0	1	0	0	0	0	0	0	0	5	0	0	0	0	3	1	0	0	0	0
3110045C21Rik	11	3	7	1	4	1	9	1	1	10	3	0	19	3	23	21	12	15	8	18	5	10	4	2	1	3	0	22	0	1	17	29	42	57	33	27	2	4	25	5	1	1	1	4	9	14	3	8	2
3110053B16Rik	9	0	5	6	13	0	16	4	18	9	3	1	15	15	3	6	0	2	4	0	6	3	3	6	1	3	3	1	11	6	0	0	4	2	9	1	0	3	4	1	0	4	8	5	3	0	4	5	10
3110056K07Rik	235	96	142	153	214	79	170	39	163	131	167	182	346	305	168	193	246	223	298	267	257	372	277	216	346	282	273	228	446	193	92	60	92	109	77	94	100	105	204	65	62	145	205	133	222	94	202	101	83
3110062G12Rik	2	0	0	1	0	0	0	1	0	0	0	0	1	5	0	1	0	3	0	3	1	0	3	0	1	0	3	4	5	0	1	0	0	0	4	1	0	0	11	0	0	1	1	1	0	2	4	0	0
3110067C02Rik	2	0	6	4	3	0	2	1	1	4	2	0	21	1	3	10	0	4	0	2	13	12	2	0	11	1	11	2	0	5	4	6	0	3	4	5	1	1	3	3	0	6	0	5	1	1	0	0	0
3110070M22Rik	4	1	4	1	1	0	6	0	1	1	0	1	1	5	3	6	0	0	3	1	0	1	2	1	1	0	4	3	0	0	0	0	0	4	2	0	3	1	2	1	2	0	0	1	1	2	0	3	0
3110080E11Rik	0	0	0	0	0	0	0	0	1	0	0	0	0	0	0	2	6	0	0	1	0	0	0	0	0	0	9	1	0	0	1	0	0	0	1	0	0	0	4	0	3	0	0	0	0	0	2	0	0
3110080O07Rik	36	12	19	29	35	24	39	17	40	51	48	73	345	95	17	33	20	12	31	19	5	23	9	9	8	0	13	11	22	13	0	0	0	2	0	3	36	0	11	10	4	60	67	27	47	15	45	8	1
3110082I17Rik	203	73	216	181	196	69	382	113	210	170	256	205	534	136	262	276	59	35	22	36	28	109	53	32	40	24	50	37	42	42	11	6	8	60	56	54	70	10	34	45	1	154	141	116	198	100	285	108	155
3110082J24Rik	0	0	0	0	0	0	1	0	0	1	0	2	0	0	0	0	0	0	0	1	0	0	0	0	0	0	0	0	0	0	1	0	0	0	0	0	0	0	0	0	0	0	2	0	0	0	3	0	0
3110083C13Rik	46	19	15	24	9	10	11	2	6	8	9	6	7	8	8	14	16	17	10	5	15	10	4	0	0	1	6	9	4	0	19	14	37	14	18	6	8	19	19	13	4	5	1	8	3	6	1	1	1
3110099E03Rik	0	0	0	0	0	0	1	0	1	0	0	0	0	0	0	0	0	0	0	1	0	0	0	0	1	0	2	5	0	0	0	0	1	0	0	4	0	0	8	0	0	0	0	0	0	0	0	0	1
3200001D21Rik	9	2	5	4	10	3	0	0	4	6	3	3	5	5	5	0	6	0	9	6	0	0	1	5	4	10	0	1	0	0	0	0	0	2	0	9	0	0	4	2	3	4	6	10	0	6	7	0	4
3222401L13Rik	82	22	22	8	41	16	18	4	17	24	16	17	50	13	3	18	3	9	0	7	2	0	0	2	10	7	2	1	4	3	0	2	0	1	0	0	15	2	7	3	8	9	14	9	0	3	5	3	0
3300002A11Rik	0	3	0	0	3	1	0	0	0	0	3	3	10	0	2	0	0	0	6	7	1	4	0	5	4	11	0	1	2	7	0	1	0	0	0	0	0	0	4	0	0	5	0	0	0	1	1	0	1
3300002I08Rik	2	7	1	5	16	5	13	3	6	8	11	9	17	22	18	17	32	32	38	12	26	21	24	7	31	25	35	19	17	13	8	8	5	12	1	19	13	8	29	2	10	10	1	11	7	4	27	12	10
3300002P13Rik	0	0	0	0	0	0	0	0	0	0	0	0	0	0	0	0	0	0	0	0	0	0	0	0	0	0	0	0	0	0	0	0	0	0	0	0	0	1	0	0	0	0	0	0	0	0	0	0	0
3300005D01Rik	0	1	3	3	1	0	1	1	4	1	8	12	39	26	17	11	15	4	23	34	19	30	37	25	39	38	31	20	15	12	34	14	46	78	57	36	4	3	5	5	6	2	1	3	2	0	0	0	0
3425401B19Rik	0	0	0	0	0	0	0	0	0	0	0	0	0	0	0	2	0	0	20	0	24	2	1	0	1	0	0	2	0	0	55	74	113	132	23	30	1	2	7	0	0	0	0	0	0	0	4	0	0
3632454L22Rik	12	12	7	16	14	5	0	2	3	2	0	0	1	16	1	0	3	0	17	12	22	0	13	5	6	21	15	17	10	19	8	4	13	6	2	17	0	2	16	0	3	10	0	4	1	5	0	3	0
3732407C23Rik	2	2	0	0	3	0	3	0	1	0	0	0	9	0	0	0	0	0	0	0	0	0	0	0	11	0	4	0	0	0	2	1	0	0	0	3	0	4	0	0	0	0	0	2	0	0	4	0	0
3830403N18Rik	8	2	5	8	31	0	8	11	5	10	22	17	43	16	8	8	29	14	19	0	4	11	2	1	17	12	8	4	0	7	2	7	13	19	24	17	0	0	11	6	0	11	16	6	3	9	3	9	2
3830406C13Rik	649	246	390	429	585	207	477	122	365	286	397	278	613	436	249	229	319	234	427	385	303	453	379	209	476	516	324	148	382	250	143	111	182	276	266	226	213	126	334	119	149	271	358	249	298	260	291	177	144
3830408C21Rik	53	32	29	29	58	35	47	18	34	32	12	19	71	45	8	16	8	2	5	9	8	6	3	8	27	4	8	16	10	2	4	5	5	5	9	5	4	0	2	3	5	16	11	12	12	16	16	21	4
3830417A13Rik	0	0	0	0	1	0	0	0	0	0	0	0	0	0	0	0	0	0	0	0	0	0	0	0	0	0	0	0	0	0	1	0	0	0	2	0	0	0	1	0	0	0	0	0	0	0	0	0	0
3830422I06Rik	0	0	0	0	0	0	0	0	0	0	0	0	0	0	0	2	2	0	0	0	0	0	0	0	0	0	0	0	0	0	0	0	0	0	0	0	0	0	0	0	0	0	0	0	0	0	0	0	0
3830432H09Rik	2	0	1	0	0	0	0	0	0	0	2	0	0	0	0	0	0	0	0	0	1	0	2	3	0	0	6	0	0	0	0	0	0	2	0	2	0	0	0	1	4	0	0	0	0	3	11	0	1
3930402G23Rik	0	0	0	0	0	0	3	0	0	0	0	2	0	1	7	10	0	0	0	0	0	0	7	0	0	0	0	0	0	0	0	1	0	3	0	3	2	0	0	2	0	0	0	0	0	1	0	0	0
4430402I18Rik	19	7	0	0	6	5	6	3	3	5	0	6	0	3	0	0	5	0	5	6	0	3	0	0	4	1	1	0	8	2	1	0	7	7	0	0	1	0	3	0	0	0	0	0	2	0	0	0	0
4631405J19Rik	29	10	9	18	15	7	19	5	16	19	3	4	10	8	3	0	2	13	3	13	2	0	5	3	2	4	9	14	1	7	2	0	4	0	0	4	0	0	3	0	3	6	2	4	2	2	4	3	2
4631422I05Rik	0	0	0	0	0	0	0	0	0	0	0	0	0	0	0	0	0	0	0	0	0	0	0	0	0	0	0	0	0	0	0	0	0	0	0	0	0	0	0	0	0	0	0	0	0	0	0	0	0
4632404H12Rik	453	220	275	293	321	166	311	131	257	213	222	161	334	304	90	103	155	110	294	168	204	193	186	122	303	174	214	165	357	159	80	31	42	100	100	106	52	28	172	58	55	188	198	136	216	149	387	178	109
4632404M16Rik	0	0	4	0	0	0	1	0	0	0	0	0	0	3	0	0	0	0	0	0	0	3	1	0	0	0	2	0	0	1	0	0	0	0	0	0	0	0	5	0	0	0	0	0	0	0	0	0	0
4632411P08Rik	4	2	0	0	3	1	7	2	4	0	2	1	0	0	4	2	0	0	0	0	0	5	2	0	4	0	0	0	0	0	0	0	6	1	0	0	2	0	1	3	0	7	0	0	2	0	4	0	0
4632415L05Rik	180	57	128	108	216	92	176	47	155	129	101	97	322	175	122	120	130	125	128	59	88	125	72	34	112	95	94	54	158	73	46	19	62	85	41	53	45	62	119	39	15	109	99	67	102	70	144	60	53
4632418H02Rik	21	4	2	6	17	5	5	0	5	0	16	3	1	10	5	3	3	15	10	20	0	10	10	14	9	22	43	6	25	4	20	6	2	12	1	2	1	0	10	4	2	14	4	0	16	2	8	0	1
4632427E13Rik	1369	541	531	770	1088	619	762	292	879	761	500	616	1010	786	570	369	1160	970	927	853	848	923	839	622	852	521	949	679	1036	570	478	285	463	585	405	649	365	322	1243	303	333	646	746	407	414	309	461	260	228
4632428C04Rik	10	5	4	4	2	0	0	0	1	1	3	0	26	3	37	5	19	11	25	42	44	67	49	61	7	8	61	46	64	32	16	9	28	23	30	21	13	3	27	2	1	1	4	0	0	0	14	0	0
4632432E15Rik	0	0	0	0	0	0	0	0	1	0	0	0	0	0	0	0	0	0	0	0	0	0	0	0	0	0	0	0	0	0	0	0	1	1	0	0	0	0	0	1	0	0	0	0	0	0	0	0	0
4632433K11Rik	0	0	0	0	0	0	0	0	0	0	0	0	0	0	0	0	0	0	0	0	0	0	0	0	0	0	0	0	0	0	0	0	0	0	0	0	0	0	0	0	0	0	0	0	0	0	0	0	0
4633401B06Rik	13	2	5	9	14	16	15	7	12	17	5	8	13	6	1	2	15	5	2	3	1	5	7	5	21	15	4	8	1	8	7	4	2	9	2	4	5	0	9	10	4	12	1	4	12	9	3	3	2
4731419I09Rik	4	1	1	3	3	4	0	0	1	4	0	0	0	0	0	0	0	0	0	1	0	0	0	0	0	0	0	0	1	0	0	0	0	0	0	0	0	0	0	0	0	2	1	0	0	0	0	0	0
4732414G09Rik	4	0	1	1	3	2	1	1	0	2	0	0	0	0	0	0	0	0	0	0	0	0	0	0	0	0	0	0	0	0	0	0	0	0	1	4	0	2	0	2	0	0	0	0	0	0	0	0	0
4732416N19Rik	66	24	40	50	44	24	41	13	30	25	33	37	89	57	34	11	3	16	33	23	22	11	36	18	13	43	10	31	15	33	13	7	7	24	38	27	19	10	29	13	5	20	25	11	35	29	44	17	11
4732419C18Rik	2	0	0	0	4	0	0	0	0	2	0	0	0	0	0	0	3	0	4	0	1	0	0	0	6	4	2	0	0	0	2	3	5	13	3	10	3	0	6	0	6	0	0	0	0	0	2	0	0
4732440D04Rik	110	34	59	53	108	36	67	19	81	69	56	54	111	64	57	88	119	232	201	160	228	154	161	140	152	135	158	86	234	169	92	30	79	88	37	58	53	33	69	17	28	89	62	24	60	40	93	35	24
4732463B04Rik	0	6	2	0	5	1	1	0	7	4	0	0	0	1	0	0	0	0	0	0	0	0	2	0	0	0	0	0	0	0	0	0	0	0	0	0	12	0	0	0	0	0	0	0	0	0	0	0	0
4732465J04Rik	0	0	0	0	0	0	2	0	0	0	0	0	0	2	0	0	1	0	0	1	0	1	0	0	6	2	0	0	2	5	5	1	0	2	0	0	0	0	0	0	0	1	0	1	0	0	1	0	0
4732471J01Rik	61	25	20	21	51	18	39	10	25	36	18	16	45	30	7	10	41	27	30	27	41	15	9	14	13	18	19	12	29	17	15	6	4	9	24	13	5	1	29	4	6	21	33	20	17	21	24	7	0
4732487G21Rik	30	10	7	9	12	6	10	9	8	11	19	11	19	32	10	3	33	8	15	3	36	34	7	18	25	11	33	14	28	5	19	6	12	39	8	11	1	5	57	5	5	12	10	5	14	3	8	8	3
4732490B19Rik	0	0	0	0	0	0	0	1	0	0	0	0	1	0	0	0	0	0	0	0	0	11	0	0	2	6	0	0	0	4	0	5	0	7	3	0	0	0	0	0	0	1	5	0	4	0	0	0	0
4732491K20Rik	4	10	8	19	21	7	1	0	12	7	2	6	6	0	2	4	0	0	1	20	0	1	0	9	5	5	1	3	0	0	0	1	2	6	6	7	11	5	3	4	2	8	2	0	0	0	4	0	0
4732496C06Rik	3	5	0	13	14	6	17	7	19	41	65	138	168	497	83	36	321	156	353	227	251	240	149	56	327	302	141	82	147	78	22	23	28	64	19	67	37	19	341	39	4	8	3	4	5	0	8	0	3
4831440D22Rik	11	10	25	5	8	7	12	3	8	11	12	13	28	15	14	9	5	12	19	11	2	35	9	14	12	10	6	2	27	1	15	4	5	8	2	11	0	2	24	15	4	19	11	7	17	5	15	7	6
4833403J16Rik	105	18	25	23	78	23	14	3	17	15	6	9	52	10	11	7	39	15	27	43	30	48	24	15	44	32	69	27	116	45	2	7	3	46	10	20	3	9	57	16	5	12	14	6	11	16	8	12	4
4833404L02Rik	1	0	0	0	1	0	0	0	4	0	0	3	0	0	0	0	0	3	0	3	0	0	1	0	1	0	1	0	0	0	0	0	1	1	1	0	0	0	0	0	0	0	0	0	0	0	0	0	0
4833405L11Rik	0	0	0	0	0	0	0	0	0	0	0	0	0	0	0	0	0	0	0	0	3	0	0	0	0	0	0	0	0	0	0	0	0	0	0	0	0	0	4	0	0	0	0	0	0	0	0	0	0
4833407H14Rik	41	13	11	12	60	23	41	13	57	33	26	19	132	53	91	33	71	57	186	127	110	165	78	25	236	166	160	65	83	70	57	64	137	67	42	73	23	16	138	15	20	39	52	31	17	27	43	13	12
4833408A19Rik	37	10	15	18	40	9	9	10	23	13	5	9	55	1	8	0	12	1	4	25	4	8	15	10	8	6	12	9	13	16	3	2	1	4	10	3	1	3	6	4	2	5	12	5	7	10	12	11	3
4833411C07Rik	1	0	0	0	0	0	0	0	2	0	2	0	0	0	0	0	8	0	0	2	3	0	0	0	0	0	7	2	0	0	0	0	0	6	0	0	86	0	0	3	0	0	0	0	0	0	3	0	0
4833412C05Rik	3	0	0	1	1	0	0	1	0	0	0	0	0	0	0	0	0	0	0	0	2	0	0	0	0	0	0	0	0	0	0	0	0	3	0	0	0	0	0	0	0	1	0	0	2	0	4	1	0
4833412C15Rik	31	1	2	2	12	1	0	0	3	0	0	0	0	0	0	0	0	0	0	0	0	0	0	0	0	0	0	0	0	0	0	0	0	3	0	0	0	0	0	0	0	0	0	0	0	0	0	0	0
4833412K13Rik	75	13	24	37	31	20	15	12	47	13	17	11	28	22	13	15	32	37	121	41	16	29	20	22	50	33	55	17	19	22	35	11	16	32	25	28	10	13	51	20	9	20	22	12	14	16	35	15	18
4833413E03Rik	0	0	0	0	3	0	0	0	0	0	0	1	0	0	3	3	3	0	0	1	0	5	0	0	7	0	0	0	0	0	2	0	0	0	0	0	9	0	0	0	0	0	0	0	6	1	14	7	3
4833413G10Rik	53	8	18	20	14	6	23	8	17	12	11	13	29	24	12	5	6	3	4	21	5	5	7	15	5	6	6	6	16	4	1	2	9	2	7	7	3	1	15	2	0	12	6	2	8	4	16	1	0
4833415N18Rik	0	0	0	0	0	0	0	0	0	0	0	0	0	0	0	0	0	0	0	0	0	0	0	0	0	0	0	0	0	0	0	0	0	0	0	0	0	1	0	0	3	0	0	0	0	0	0	0	0
4833417C18Rik	52	19	39	36	52	13	34	9	36	17	19	26	48	28	23	21	40	9	27	19	29	22	9	21	19	4	16	15	5	19	6	6	11	0	6	3	10	2	28	16	2	18	26	27	23	32	53	28	28
4833418N02Rik	117	47	57	74	112	39	62	31	57	45	25	9	69	49	9	9	9	1	7	19	0	12	4	22	11	21	16	7	23	7	0	3	16	1	1	0	15	7	37	11	4	74	52	40	9	16	15	0	7
4833418N17Rik	0	0	0	0	0	0	0	0	0	0	0	0	0	0	0	0	0	0	0	0	0	0	0	0	0	0	0	0	0	0	0	0	0	0	0	0	0	0	0	0	0	0	0	0	0	0	0	0	0
4833419F23Rik	6	3	2	6	6	6	4	0	3	5	1	16	2	8	2	4	3	8	20	17	10	4	9	15	7	4	11	6	13	10	3	2	6	2	0	3	4	4	18	2	6	6	6	4	6	3	4	0	0
4833419O12Rik	0	0	0	0	0	0	0	0	2	0	0	0	0	0	0	0	2	0	0	0	0	0	0	0	0	0	0	0	0	0	0	0	0	0	0	0	0	0	0	0	0	0	0	0	2	0	0	0	0
4833420G17Rik	1180	522	731	654	1197	571	948	325	953	831	672	829	2749	1048	936	706	1210	1108	1309	1302	1216	1286	959	606	1145	829	1406	986	1593	796	346	358	588	678	405	611	338	341	1497	270	254	941	1334	776	1221	766	1300	578	501
4833421G17Rik	79	31	70	64	92	52	80	59	92	103	149	196	325	209	449	270	756	988	635	608	835	657	534	409	427	344	654	525	798	530	242	220	459	350	252	432	136	160	1066	206	172	133	114	92	87	77	134	49	68
4833421K07Rik	0	0	0	0	0	0	0	0	0	0	0	0	0	0	0	0	0	0	0	0	0	0	0	0	0	0	0	0	0	1	0	0	0	0	0	0	0	0	0	1	0	0	0	0	0	0	0	0	0
4833422C13Rik	35	18	16	6	19	15	31	9	10	25	8	20	37	20	6	3	3	0	8	7	15	2	2	7	1	1	4	3	1	5	0	0	5	0	0	2	1	0	1	6	0	25	9	9	8	6	12	4	1
4833422M21Rik	6	4	1	0	1	5	7	0	0	2	3	4	1	0	7	18	99	118	92	76	160	84	147	52	57	62	53	15	45	22	38	28	47	87	46	70	5	8	106	3	15	0	1	2	6	0	4	0	0
4833427F10Rik	6	3	6	8	0	0	0	1	0	2	0	0	0	0	0	0	0	5	0	0	0	0	0	0	0	0	2	0	0	0	0	0	0	0	0	0	0	0	0	0	0	0	0	0	0	0	0	0	0
4833427G06Rik	0	0	0	0	0	0	0	0	0	0	0	0	0	0	0	0	0	0	0	3	0	0	0	0	0	0	0	0	0	0	0	0	0	0	1	2	0	0	0	0	0	0	0	0	0	0	0	0	0
4833428L15Rik	0	0	0	0	0	0	0	0	0	0	2	0	0	0	0	0	0	0	0	0	8	0	0	0	0	0	2	0	0	0	0	0	0	0	0	0	0	0	2	0	0	0	0	0	0	0	0	0	0
4833438C02Rik	150	44	57	87	138	49	78	30	99	76	101	104	252	132	61	55	119	109	82	90	178	152	130	59	127	124	168	111	161	59	27	12	44	75	40	54	43	41	141	27	61	79	117	46	98	63	176	83	40
4833439L19Rik	419	148	368	353	472	170	477	162	358	248	395	323	1408	700	993	865	821	632	635	422	460	679	274	296	339	322	561	215	738	307	398	435	913	1074	562	627	335	401	653	195	250	442	541	390	614	440	825	512	417
4833445I07Rik	28	4	15	19	26	9	32	8	36	31	47	74	208	81	70	55	23	38	23	21	9	23	33	14	33	8	16	2	17	16	3	10	17	8	20	18	4	6	19	4	9	26	28	19	23	18	10	2	5
4921501I09Rik	2	0	0	0	4	0	2	0	0	0	0	0	2	0	0	0	1	0	0	2	0	0	0	1	3	0	4	5	0	1	2	2	0	4	0	3	0	1	3	1	0	0	1	0	0	0	0	0	1
4921504A21Rik	24	2	1	1	7	1	3	0	3	0	0	0	0	0	0	0	0	0	0	1	0	0	1	0	0	0	0	0	3	0	0	0	0	0	0	1	0	0	0	0	0	0	0	0	0	0	0	0	0
4921504E06Rik	0	0	0	0	1	0	0	0	0	0	0	0	0	0	0	0	3	0	1	0	0	0	0	0	2	0	1	1	2	0	0	0	5	2	0	0	0	0	5	0	14	0	0	0	4	0	2	0	0
4921507G05Rik	10	5	7	3	0	1	5	0	2	1	9	4	5	1	6	3	4	6	0	0	0	3	0	0	0	0	0	0	0	0	2	0	6	0	1	3	0	0	0	0	2	1	5	3	2	0	0	1	0
4921507P07Rik	121	37	42	22	52	31	28	12	19	27	8	11	10	7	2	9	0	0	12	14	1	8	1	4	3	5	5	7	8	2	1	0	1	8	1	6	1	4	6	1	6	13	13	0	5	6	9	4	7
4921508D12Rik	0	0	0	0	0	0	0	0	0	0	0	0	1	0	0	0	2	0	0	0	0	0	0	1	0	0	3	0	0	0	1	0	0	2	2	0	1	0	0	0	0	0	0	0	0	0	0	0	0
4921508M14Rik	0	0	0	0	0	0	1	0	0	0	0	0	0	0	0	0	0	0	3	0	0	0	4	7	0	0	0	0	0	0	0	0	0	0	0	2	0	0	1	4	0	0	0	0	2	0	0	0	0
4921509A06Rik	0	0	0	0	0	0	0	0	0	0	0	0	0	0	0	0	0	2	0	0	0	0	0	0	0	0	0	0	0	0	0	0	0	0	0	0	0	0	0	0	0	0	0	0	0	0	0	0	0
4921509C19Rik	0	0	0	0	0	0	0	0	0	0	1	0	0	0	0	0	0	0	0	2	0	0	0	0	0	0	3	0	0	0	0	0	1	0	0	0	0	0	0	0	0	0	0	0	0	0	0	0	0
4921509O07Rik	8	0	0	1	0	0	0	0	0	0	0	0	5	4	0	0	0	3	0	0	0	4	0	0	0	0	0	0	0	0	0	0	0	0	1	0	0	0	0	1	0	0	2	0	0	0	0	0	0
4921511C10Rik	84	41	39	46	91	42	47	21	45	48	29	44	72	45	17	17	35	22	67	16	33	59	26	24	29	6	49	13	85	22	29	42	44	39	36	35	21	28	20	17	15	55	94	64	84	44	73	24	17
4921511C20Rik	0	0	0	0	0	0	0	0	0	0	0	0	0	0	0	0	0	0	0	0	7	0	0	0	0	0	0	0	0	0	0	0	0	0	0	0	0	0	0	0	0	0	0	0	0	0	0	0	0
4921511E07Rik	0	0	0	0	0	0	0	0	0	0	0	0	0	0	0	0	0	0	0	0	0	0	0	0	0	0	0	0	0	0	0	5	0	0	0	0	0	0	0	0	0	3	0	0	0	0	0	0	0
4921511I17Rik	1	4	1	1	2	1	1	0	1	3	0	0	0	0	1	1	0	0	4	4	2	0	0	1	12	8	0	3	2	2	0	1	4	0	0	1	16	2	4	4	0	0	0	1	0	0	0	0	1
4921513H07Rik	3	0	0	0	0	0	1	0	0	0	0	1	0	1	0	0	0	0	0	0	0	0	0	0	0	0	0	0	0	0	2	0	0	0	0	0	0	0	0	0	0	0	1	1	0	0	0	0	0
4921513I03Rik	0	0	0	0	0	1	3	0	0	2	1	0	0	0	0	0	0	0	0	1	0	0	0	0	0	0	0	0	0	0	0	0	0	3	0	3	0	0	12	0	0	0	0	0	0	0	0	0	0
4921513I08Rik	0	0	0	0	0	0	0	0	0	0	0	0	0	0	0	0	0	0	0	0	0	0	0	0	3	0	9	0	0	4	1	0	1	0	0	0	0	0	14	1	0	0	1	0	0	0	0	0	0
4921514A10Rik	5	5	0	1	0	3	1	1	0	0	1	1	3	5	1	5	0	5	5	8	17	3	1	2	1	10	0	0	0	7	6	3	1	2	2	6	0	2	2	0	0	1	7	3	0	0	0	0	0
4921515E04Rik	1	0	0	0	0	0	0	0	0	0	0	0	1	2	0	0	4	0	0	2	0	0	0	3	7	4	4	2	0	0	0	0	0	0	3	4	0	0	1	0	0	1	0	0	0	4	0	0	0
4921515L22Rik	2	0	0	1	0	0	0	0	0	0	0	0	0	7	5	0	0	0	0	0	0	0	0	0	0	0	0	0	0	0	0	0	5	14	0	7	0	0	7	0	0	0	0	0	0	0	1	0	0
4921516A02Rik	0	0	0	0	1	0	0	0	0	0	4	1	0	1	0	0	0	0	0	0	0	0	0	2	0	0	0	0	0	0	0	0	0	0	0	0	0	0	0	2	0	0	0	0	0	0	0	0	0
4921517D16Rik	0	4	3	2	4	0	2	0	0	1	1	0	0	0	5	0	0	0	0	0	0	2	0	0	0	1	0	0	0	0	2	0	0	0	0	2	0	0	0	3	0	1	0	0	0	2	0	0	2
4921517D22Rik	4	0	0	1	0	0	0	0	0	0	0	1	1	0	0	0	0	2	1	0	0	0	0	0	0	0	0	0	0	0	0	0	0	0	0	0	0	0	0	0	0	0	0	0	0	0	0	0	1
4921518K17Rik	2	0	0	0	1	0	0	0	0	0	1	0	0	0	2	0	0	0	0	0	0	0	0	0	2	0	0	0	0	3	0	2	0	7	0	7	0	0	1	0	0	5	0	0	0	1	0	0	1
4921520N01Rik	0	0	0	0	0	0	0	2	0	0	0	0	0	0	0	0	0	0	0	0	0	14	0	0	0	0	0	0	0	0	0	0	0	11	1	1	10	0	0	0	0	0	0	0	0	0	0	3	0
4921521D15Rik	0	0	0	0	0	0	0	0	0	2	0	0	0	0	0	0	0	0	0	0	0	0	0	0	0	0	0	0	0	0	0	0	0	3	0	0	2	0	0	0	0	0	2	0	0	0	0	0	0
4921522A10Rik	0	0	0	0	2	0	0	0	0	0	0	0	0	0	0	0	0	0	0	0	0	0	0	2	0	0	0	0	0	0	1	1	0	0	0	0	0	0	14	0	0	0	0	0	1	0	0	0	0
4921522P10Rik	6	0	0	4	14	4	3	7	3	3	4	0	6	1	2	3	0	6	0	7	16	18	6	16	4	4	0	9	23	8	6	7	3	1	4	7	0	2	1	3	0	2	7	17	2	5	13	3	1
4921523L03Rik	8	2	0	5	2	1	0	0	0	0	0	0	0	2	2	0	0	0	0	0	0	0	0	0	0	0	0	0	0	0	0	0	0	0	0	0	0	0	0	1	0	0	3	0	0	0	0	0	0
4921524J17Rik	210	105	150	173	179	116	219	80	204	144	138	176	252	258	215	248	116	162	167	142	132	164	128	64	127	73	126	82	182	71	51	69	186	126	104	125	69	66	140	97	62	140	148	137	221	154	283	134	138
4921524L21Rik	0	2	0	0	0	0	0	0	0	0	1	0	0	0	0	0	2	0	0	0	0	0	0	0	0	0	8	0	0	0	0	0	0	2	0	1	0	0	0	0	0	0	0	0	0	0	0	0	0
4921525O09Rik	0	0	0	0	0	0	1	0	0	0	0	0	18	4	55	56	15	29	14	23	21	17	22	30	16	11	30	40	0	8	21	3	12	3	27	9	3	0	4	1	3	14	6	23	68	100	127	99	55
4921527H02Rik	0	2	0	0	0	0	0	0	0	0	0	0	0	0	0	0	0	0	0	0	3	3	0	0	0	0	5	0	0	1	0	0	2	0	0	0	0	0	0	0	0	0	0	0	0	0	0	0	0
4921528I07Rik	0	0	1	0	0	0	2	0	0	0	0	0	0	0	0	0	0	0	0	0	0	0	3	0	0	1	0	0	0	0	0	0	0	0	0	0	0	0	2	0	0	0	1	0	0	0	0	0	0
4921529L05Rik	0	0	0	0	1	0	0	0	0	0	1	0	0	3	0	0	0	0	0	0	0	0	0	0	10	0	0	0	0	0	0	1	2	0	3	1	6	0	0	6	0	0	0	0	0	1	0	0	0
4921531C22Rik	65	9	16	23	64	50	30	17	33	37	28	34	84	65	42	32	38	32	65	56	35	98	76	48	42	37	54	57	114	61	35	18	13	45	28	55	56	42	90	18	21	25	29	12	27	13	18	11	16
4921531P14Rik	0	0	0	0	6	0	3	0	0	0	2	1	1	0	0	0	0	2	0	0	0	1	0	0	0	0	0	0	0	0	0	0	0	0	1	0	0	0	0	0	0	0	0	0	0	0	0	0	0
4921533I20Rik	0	0	0	1	0	0	0	0	0	0	0	0	0	0	0	0	11	0	0	0	0	0	0	0	0	2	4	0	0	0	2	0	0	0	0	0	0	0	0	0	0	0	0	0	0	0	0	0	0
4921534A09Rik	0	1	0	0	0	0	3	0	1	4	6	0	7	1	0	2	0	0	0	0	1	0	0	0	0	1	0	2	0	5	1	0	2	0	0	1	0	0	0	0	0	0	0	0	3	0	0	0	0
4921534H16Rik	0	0	0	0	0	0	0	0	0	0	0	0	0	0	0	0	1	0	0	1	9	0	0	0	0	0	0	0	0	0	2	5	0	0	1	0	0	0	0	0	3	0	0	0	0	0	0	0	0
4921536K21Rik	1	0	6	0	0	0	0	0	0	0	0	0	2	3	0	0	4	0	0	0	0	0	0	0	0	0	0	1	0	0	1	0	0	2	0	0	0	0	0	0	0	2	0	0	0	0	0	0	0
4921539E11Rik	1	0	0	0	1	0	6	0	0	0	0	0	0	0	0	0	2	0	0	1	0	0	0	0	0	2	0	0	0	1	1	0	0	10	1	0	0	0	2	0	1	0	0	0	2	0	0	1	0
4921539H07Rik	0	0	3	0	3	0	0	0	2	0	3	0	0	0	0	0	0	0	1	1	0	0	0	0	0	0	6	0	0	0	3	0	1	2	7	0	0	0	5	2	0	0	0	0	0	0	1	0	0
4922502N22Rik	0	0	0	0	0	0	3	0	0	0	0	0	0	0	0	3	0	0	0	0	0	0	0	0	0	0	1	0	0	0	0	0	0	6	1	0	1	0	0	0	0	2	0	1	0	0	0	0	0
4930401A07Rik	0	0	0	0	1	0	0	0	0	0	0	0	3	0	0	0	1	0	0	0	0	0	0	0	0	0	0	0	0	0	0	0	0	0	0	0	0	0	0	0	0	0	0	0	0	0	3	0	1
4930401C15Rik	0	0	0	0	0	0	0	0	0	0	0	0	0	0	0	0	0	0	0	0	0	7	4	0	0	0	0	0	0	0	0	1	0	0	0	0	1	2	0	0	0	0	0	0	0	0	0	0	0
4930401G09Rik	0	0	0	0	0	0	0	0	0	0	0	0	0	0	0	0	0	0	0	0	0	0	0	0	0	0	0	0	0	0	0	0	0	0	0	0	0	0	0	0	0	0	0	0	0	1	0	0	0
4930401O10Rik	0	0	0	0	2	0	0	0	0	0	1	0	0	0	0	0	0	0	0	0	1	0	0	0	0	0	0	0	0	0	0	0	0	0	1	0	0	0	0	0	0	0	0	0	0	0	0	0	0
4930401O12Rik	0	0	0	0	0	0	0	0	0	0	0	0	0	0	0	0	1	0	0	0	0	0	0	0	0	0	1	0	0	0	0	0	0	0	0	0	0	0	0	0	0	0	0	0	0	0	0	0	0
4930402C01Rik	0	0	0	0	0	0	0	0	0	0	0	0	1	0	0	0	0	0	0	0	0	0	0	0	0	0	0	0	0	0	0	0	0	0	0	0	0	0	2	0	0	0	0	0	0	0	0	0	0
4930402D18Rik	0	0	0	0	5	0	0	0	0	0	0	0	0	0	0	0	0	0	0	0	0	0	0	0	3	0	0	0	0	3	0	0	0	0	0	3	0	0	1	0	0	0	2	0	0	1	0	0	2
4930402F06Rik	1	0	0	0	0	0	5	0	0	0	0	0	0	0	0	0	0	0	0	2	2	3	1	0	0	0	0	0	0	1	0	0	1	0	0	0	1	0	1	0	0	0	1	0	2	0	3	0	0
4930402F11Rik	0	0	0	0	4	0	0	0	0	1	0	0	0	0	3	0	0	0	0	0	0	0	0	0	0	0	1	1	0	4	0	0	0	0	0	0	0	0	0	0	2	0	0	0	0	0	0	0	0
4930402H05Rik	0	0	0	0	0	0	0	0	0	0	0	0	0	0	0	0	0	0	0	0	0	0	0	0	0	0	7	0	0	0	0	0	1	0	0	0	0	0	0	0	0	0	0	0	0	0	0	0	0
4930402H24Rik	365	156	172	206	315	161	167	49	160	147	86	68	232	137	100	109	184	216	219	216	146	186	119	66	193	146	204	212	293	150	108	88	167	187	109	101	71	44	186	59	65	115	175	111	118	112	107	42	39
4930402K13Rik	0	0	0	0	0	0	0	0	0	0	0	0	0	0	0	0	0	0	0	0	0	0	0	0	0	0	12	0	0	0	0	0	0	0	0	0	0	0	0	0	0	0	0	0	0	0	0	0	0
4930403D09Rik	5	0	2	7	5	0	1	0	0	12	1	0	6	8	0	0	4	6	6	6	5	11	10	4	2	8	4	10	3	3	1	1	12	8	4	2	0	0	11	1	0	3	0	1	4	0	1	1	0
4930403O18Rik	1	0	0	0	0	0	0	0	0	0	0	0	0	0	0	0	0	0	0	0	0	0	0	0	0	0	0	0	0	0	0	0	0	0	0	0	0	0	0	1	0	0	0	0	0	0	0	0	0
4930403P22Rik	0	3	6	19	6	6	2	14	0	16	2	12	15	6	3	9	11	18	0	5	18	0	22	17	9	10	0	9	5	9	5	5	14	0	7	11	1	3	24	3	3	1	15	7	0	15	8	20	7
4930404A05Rik	0	0	0	0	0	0	0	0	0	0	0	0	0	0	0	0	0	0	0	0	2	0	0	0	0	0	0	0	0	0	0	0	0	1	0	0	0	0	1	0	0	0	0	0	0	0	0	0	0
4930404A12Rik	0	0	0	0	0	0	0	0	0	0	0	0	0	0	0	0	0	2	0	0	0	0	0	0	0	0	0	0	0	0	0	0	0	0	0	0	0	0	0	0	0	0	0	0	0	0	0	0	0
4930404H11Rik	0	0	0	0	0	0	0	0	0	0	0	0	0	0	1	0	0	0	0	0	0	0	1	0	0	0	0	0	0	0	0	0	0	0	2	0	0	0	0	0	0	0	0	0	0	0	0	0	0
4930404H24Rik	0	0	0	2	1	0	0	0	0	0	0	0	1	0	0	1	0	0	0	0	0	0	0	0	0	0	0	0	0	0	0	0	0	0	0	0	0	0	0	0	0	0	0	0	0	0	0	0	0
4930404I05Rik	17	7	19	6	15	15	19	5	21	6	5	23	11	26	2	8	24	16	11	5	1	1	15	1	1	3	16	3	34	8	23	3	17	3	6	16	2	2	39	3	6	16	7	9	18	16	12	5	5
4930404I20Rik	0	0	0	0	0	0	0	0	0	0	0	0	0	0	0	0	0	0	0	0	0	0	0	0	0	0	0	0	0	0	0	0	0	0	0	0	0	0	0	0	0	0	0	0	0	0	0	0	0
4930404K13Rik	0	0	0	0	0	0	0	0	0	0	0	0	0	0	0	0	0	0	0	0	0	0	0	0	0	0	0	0	0	0	0	0	0	0	0	0	0	0	3	2	0	0	0	0	0	0	0	0	0
4930404N11Rik	22	6	5	14	9	5	11	1	5	9	3	7	33	19	2	6	4	2	5	5	4	5	1	1	6	8	2	2	1	7	7	1	3	7	3	1	2	3	11	0	1	6	13	7	6	5	16	0	5
4930404O17Rik	0	0	0	0	0	0	0	0	0	0	0	0	0	0	0	0	0	0	0	0	0	1	0	0	0	0	0	0	0	0	0	0	2	0	0	0	0	0	0	0	0	0	0	0	0	0	0	0	0
4930405A10Rik	5	6	5	4	4	1	0	0	1	1	5	0	0	0	1	0	1	0	0	1	0	0	0	0	0	0	1	0	0	0	0	1	0	0	0	0	0	0	0	0	0	10	2	1	1	0	1	0	0
4930405A21Rik	4	0	1	0	16	2	4	0	2	1	0	0	0	1	0	9	1	2	2	2	2	1	1	6	2	2	9	4	4	4	1	0	9	1	8	5	1	1	4	3	1	0	2	0	1	0	6	1	0
4930405D01Rik	3	0	0	0	1	0	2	0	0	3	0	0	0	0	0	0	0	0	0	2	0	1	0	3	0	0	0	0	0	0	0	0	0	0	0	0	0	0	0	3	0	0	0	2	0	0	0	0	0
4930405D11Rik	0	0	0	0	0	0	0	0	1	0	0	1	0	0	0	0	2	0	0	0	0	0	0	0	0	0	1	0	0	0	0	0	0	0	2	2	0	0	5	0	0	0	0	0	0	0	0	0	0
4930405G09Rik	0	0	0	0	1	0	1	0	0	0	0	0	0	0	0	0	10	3	7	7	11	21	6	12	12	7	7	3	1	3	0	1	0	0	0	0	4	2	11	4	1	2	0	3	23	15	26	9	15
4930405H06Rik	0	0	0	0	0	0	0	0	0	0	0	0	0	0	0	0	0	0	0	0	0	0	0	0	2	0	0	0	0	0	0	0	0	0	0	0	0	0	0	0	0	0	0	0	2	0	0	0	0
4930405J17Rik	1	0	0	2	3	3	7	1	0	0	0	0	0	1	0	0	0	0	0	0	0	0	0	0	0	0	0	1	0	0	0	0	0	0	0	0	0	0	0	0	0	0	0	0	0	3	0	0	0
4930405L22Rik	0	0	0	0	0	0	0	0	0	0	2	0	0	0	0	0	0	0	0	0	0	0	0	0	0	0	0	0	0	0	0	0	0	2	0	2	0	0	1	0	0	0	0	0	0	0	0	0	0
4930405N21Rik	0	0	0	0	0	0	4	0	0	0	0	0	7	0	0	0	0	0	0	0	0	0	0	0	0	0	0	0	0	0	1	0	0	0	0	6	0	0	0	1	0	0	1	0	0	0	0	0	3
4930405O22Rik	30	14	5	18	31	9	10	4	29	9	19	17	19	25	3	10	12	51	35	14	22	16	12	12	21	24	17	23	11	28	19	2	23	28	13	17	11	5	17	7	13	13	33	10	5	8	13	5	8
4930406D18Rik	2	0	0	0	0	0	0	0	0	0	0	0	0	0	0	0	0	0	0	0	0	0	0	0	1	0	0	0	0	0	0	0	0	0	0	0	1	4	0	1	2	0	0	0	0	0	0	0	0
4930407G08Rik	0	0	0	0	0	0	0	0	0	0	0	0	0	0	0	0	0	0	2	0	0	0	0	0	0	0	0	0	0	0	1	0	0	0	0	0	0	0	3	0	0	0	0	0	0	0	0	0	0
4930407I10Rik	0	0	0	0	1	0	1	0	0	0	0	2	12	0	0	0	0	0	0	0	0	0	0	1	0	1	19	0	0	0	0	0	0	2	0	3	0	0	0	0	0	0	0	0	0	0	0	0	0
4930407I19Rik	0	0	0	0	0	0	0	0	0	0	0	0	0	0	0	0	0	0	0	0	0	0	0	0	0	0	1	0	0	0	0	0	3	0	0	0	2	0	0	0	0	0	1	2	1	1	0	0	0
4930408K08Rik	0	0	1	0	0	0	0	0	0	0	0	0	0	0	0	0	0	0	0	0	0	0	0	0	0	0	0	0	0	0	0	0	0	0	0	0	0	0	0	0	0	0	0	0	1	0	0	0	0
4930408O17Rik	0	0	0	0	0	0	0	0	0	2	0	0	10	0	0	0	0	0	3	0	2	0	0	0	0	0	0	0	0	0	0	2	0	0	0	0	0	0	0	0	0	0	1	0	0	0	0	0	0
4930412B13Rik	0	0	0	0	0	0	0	0	0	0	0	0	0	0	0	0	3	0	0	0	0	0	0	0	0	0	0	0	0	0	0	0	0	4	0	0	0	0	0	0	0	0	0	0	0	0	0	0	0
4930412C18Rik	34	4	15	9	11	13	11	1	2	9	0	9	3	15	0	2	0	0	0	2	0	0	0	0	4	0	0	0	0	0	2	1	6	7	1	2	7	0	16	0	1	1	0	7	3	0	0	0	0
4930412E21Rik	0	0	0	0	0	0	1	0	0	0	0	0	0	0	0	0	0	0	0	0	0	0	0	0	0	0	0	0	0	0	0	0	0	0	0	0	0	0	0	1	0	0	0	0	0	0	0	0	0
4930412F09Rik	0	1	0	0	0	0	0	0	0	1	0	0	0	6	3	3	0	0	0	0	0	0	0	2	0	0	0	0	0	0	0	0	0	0	1	0	0	0	0	1	0	0	0	0	0	0	0	0	0
4930412F12Rik	1	2	1	2	3	1	0	0	0	0	2	0	0	0	0	0	1	0	0	1	0	0	0	4	2	1	0	0	0	0	1	1	1	0	0	0	0	0	0	0	0	0	0	0	0	0	0	0	0
4930412L05Rik	0	0	0	0	1	0	1	0	4	0	0	1	0	0	0	0	0	7	0	0	4	0	0	0	1	0	0	0	0	3	0	1	0	0	1	3	0	0	2	0	0	0	0	0	0	0	0	0	0
4930412M03Rik	6	5	0	1	4	8	2	1	0	1	2	0	11	2	2	5	4	7	26	26	0	11	7	2	34	15	36	5	7	11	4	12	20	30	6	10	8	5	12	5	16	3	4	0	2	7	9	5	0
4930412O13Rik	0	0	0	0	0	0	0	0	0	0	0	0	0	0	0	0	0	0	0	0	0	0	0	0	0	0	0	0	0	0	0	0	0	0	0	0	0	0	0	0	0	0	0	0	0	0	0	0	0
4930413E15Rik	0	0	0	0	0	0	0	0	0	0	0	0	2	0	0	0	0	0	0	0	1	0	0	0	0	0	0	0	0	0	0	0	0	0	0	0	0	0	0	0	0	0	0	0	0	0	0	0	0
4930413F20Rik	0	1	0	0	0	1	0	0	0	0	0	0	0	0	0	0	0	0	0	0	0	0	0	0	0	0	0	0	0	0	0	0	0	0	0	0	0	0	0	0	0	0	0	0	0	0	0	0	0
4930413G21Rik	2	0	0	3	7	1	6	3	1	0	2	1	2	7	2	1	1	0	0	1	3	0	2	3	4	0	1	1	1	2	2	0	0	3	2	2	0	0	4	0	0	1	1	2	1	0	1	1	1
4930414F18Rik	3	0	0	0	5	0	0	0	0	0	0	0	1	3	0	0	1	0	1	0	0	0	1	0	0	1	0	0	0	0	0	2	0	0	2	4	1	0	0	0	0	0	0	1	0	0	0	0	0
4930414N06Rik	13	4	3	3	17	3	0	4	5	4	2	3	3	11	3	7	8	4	5	7	5	4	21	7	10	22	9	10	13	4	7	1	11	6	5	12	3	1	13	5	3	1	5	8	0	0	3	4	0
4930415C11Rik	0	0	0	0	0	0	0	0	0	0	0	0	0	0	0	0	0	0	0	0	1	0	0	0	0	0	0	0	0	0	0	0	0	0	0	0	0	0	0	0	0	0	0	0	0	0	0	0	0
4930415H17Rik	0	0	0	0	0	0	0	0	0	0	0	0	0	0	0	0	0	0	0	0	0	0	0	0	0	0	0	0	0	0	0	0	0	0	0	0	0	0	0	0	0	0	0	0	0	0	1	0	0
4930415L06Rik	0	0	0	0	0	0	0	0	0	0	0	0	0	0	0	0	0	0	0	0	0	0	0	0	0	0	0	0	0	0	0	0	0	1	0	0	0	0	1	0	0	0	0	0	0	0	0	0	0
4930415O11Rik	0	0	0	0	0	0	0	0	0	0	0	0	0	0	0	0	4	0	0	0	0	0	0	0	0	0	0	0	0	0	2	0	0	0	0	0	0	0	0	0	0	0	0	0	0	0	0	0	0
4930415O20Rik	0	1	0	0	4	0	0	3	0	0	0	0	1	1	0	0	0	0	0	1	0	0	0	0	0	0	0	0	0	0	0	0	0	0	0	1	0	0	0	0	0	0	0	0	0	0	0	3	3
4930415P13Rik	0	0	0	0	0	0	0	0	0	0	0	1	1	0	0	0	0	0	0	0	2	0	2	0	0	0	0	0	0	2	0	0	0	0	0	0	0	0	0	0	0	0	0	0	0	0	0	0	0
4930417H01Rik	7	1	1	2	0	1	0	0	4	0	0	3	0	2	8	3	11	4	0	2	5	0	0	0	2	0	0	0	4	3	0	0	2	1	1	0	0	0	1	8	1	0	0	0	0	0	0	0	0
4930417O13Rik	1	4	3	7	3	2	2	1	0	0	0	0	0	0	0	1	0	0	5	2	0	0	0	0	0	0	3	0	0	0	4	0	2	0	0	0	0	0	4	0	3	12	11	0	0	4	21	4	4
4930417O22Rik	0	0	0	0	0	0	0	0	0	0	0	0	0	0	0	0	0	0	0	0	0	0	0	0	0	0	0	0	0	0	0	0	0	0	0	0	0	0	0	1	0	0	0	0	0	0	0	0	0
4930419G24Rik	0	0	0	0	0	0	1	0	0	0	4	0	1	0	2	0	5	0	0	0	0	0	0	0	0	0	4	0	0	0	0	0	0	0	0	1	0	0	9	1	2	0	0	0	0	0	0	0	0
4930420G21Rik	0	0	0	0	0	0	0	0	0	0	0	0	0	0	0	0	1	0	0	1	3	0	4	0	0	0	0	0	0	0	0	0	0	2	0	2	0	1	10	0	0	0	1	0	0	0	0	0	0
4930420N18Rik	0	0	0	0	0	0	0	0	0	0	0	0	0	0	0	0	0	0	0	0	0	0	0	0	0	0	0	0	4	0	0	0	0	0	0	0	0	0	0	0	0	0	0	0	0	0	0	0	0
4930421C12Rik	0	0	0	0	0	0	0	0	0	0	0	0	0	0	0	0	0	0	0	1	0	0	0	0	1	2	0	0	0	4	0	0	0	0	3	1	0	0	0	0	0	0	0	0	0	0	0	0	0
4930421P07Rik	0	0	1	0	0	0	0	0	0	0	0	0	0	0	0	0	0	0	0	0	4	0	0	0	0	0	0	0	0	0	1	0	1	0	0	0	0	0	0	0	0	0	2	0	0	0	0	0	0
4930422C21Rik	0	0	0	0	0	0	0	0	0	0	0	0	0	0	0	0	0	0	0	0	0	0	0	0	0	0	0	0	0	0	2	0	0	0	0	0	0	0	0	1	0	0	0	0	0	0	0	0	0
4930422I22Rik	0	0	0	1	1	0	0	0	0	1	0	0	0	0	0	0	0	0	2	0	0	0	0	0	0	0	3	0	0	0	0	0	2	0	0	0	0	0	0	0	0	0	0	0	0	0	0	0	0
4930422M22Rik	29	2	4	7	21	7	10	6	5	11	4	10	20	14	6	2	0	3	15	1	1	4	0	2	1	0	23	6	0	7	3	0	3	3	0	3	4	0	7	0	3	6	4	3	14	7	10	5	2
4930423C22Rik	0	0	0	0	0	0	0	0	0	0	0	0	0	0	0	0	0	0	0	1	0	0	0	0	0	0	0	0	0	0	0	0	0	0	0	0	0	0	0	0	0	0	0	0	0	0	0	0	0
4930423D22Rik	13	0	1	2	3	1	0	0	6	4	0	3	0	4	0	2	2	2	0	7	0	0	0	6	31	1	0	1	1	3	3	0	1	0	0	3	1	0	0	0	0	0	4	1	0	0	0	0	0
4930423D24Rik	0	0	0	0	0	0	2	0	0	0	0	0	0	1	0	0	7	0	0	0	0	0	0	0	0	0	0	0	0	0	0	0	0	0	0	0	0	0	0	0	0	0	0	0	0	0	0	0	0
4930423M02Rik	5	0	0	0	1	0	0	0	0	0	0	0	0	0	0	0	0	0	0	0	0	0	0	0	0	0	0	0	0	0	2	0	0	0	1	0	0	0	0	0	0	0	0	0	0	0	0	0	1
4930425K10Rik	0	0	0	0	0	0	0	0	0	0	0	0	0	0	0	0	0	0	0	2	0	0	0	0	2	0	0	0	0	0	0	0	0	2	0	0	0	0	0	0	0	0	0	0	0	1	0	0	0
4930425K24Rik	0	0	0	0	3	0	0	0	0	0	0	0	0	0	0	0	0	0	0	0	0	0	0	0	0	0	0	0	0	0	0	0	0	0	0	0	0	3	0	0	0	0	0	0	0	0	0	0	0
4930425L21Rik	4	0	0	0	0	0	0	0	0	0	0	0	0	0	0	0	1	0	0	0	0	0	0	0	0	0	0	0	0	0	0	0	0	0	0	1	0	0	0	0	0	0	0	0	0	0	0	0	0
4930425O10Rik	0	0	0	0	0	0	0	0	0	1	0	0	1	0	0	0	0	0	0	0	0	1	0	0	0	0	0	1	0	0	0	0	0	0	0	0	0	0	1	0	0	0	0	0	0	0	0	0	0
4930425P05Rik	0	0	0	0	2	0	0	0	0	0	0	0	0	5	0	0	3	0	0	0	0	0	0	0	0	0	0	0	0	0	1	0	0	0	0	1	0	0	0	0	0	0	0	0	0	0	0	0	0
4930426D05Rik	5	0	0	0	0	0	0	0	0	0	0	0	2	0	11	11	445	359	188	215	444	328	240	102	170	116	116	54	59	64	55	30	78	97	95	103	5	2	376	22	1	0	0	0	0	0	0	0	0
4930426I24Rik	16	3	3	0	2	1	2	0	6	0	0	3	5	7	5	0	6	0	3	4	1	3	4	1	1	6	1	0	4	0	3	1	6	4	2	2	1	1	1	0	0	1	1	0	2	0	0	0	0
4930426L09Rik	0	5	6	7	6	3	7	4	3	4	3	5	25	8	12	7	4	9	12	19	9	23	2	9	17	4	4	2	0	0	5	1	3	3	6	8	12	5	10	2	2	4	10	3	8	1	7	1	0
4930428D20Rik	0	0	0	0	0	0	0	0	0	0	1	0	0	1	0	0	0	0	0	0	0	0	0	0	0	0	0	0	0	0	0	0	1	0	1	2	0	0	0	1	0	0	0	0	0	0	0	0	0
4930428E07Rik	0	0	0	0	0	0	0	0	0	0	0	0	0	0	0	0	0	0	0	0	0	0	0	0	0	0	0	2	0	0	0	0	0	0	0	0	0	0	13	0	1	0	1	0	0	0	0	0	0
4930428N03Rik	0	0	1	1	0	0	0	0	2	0	1	0	1	0	2	0	0	3	1	2	0	0	0	0	0	0	2	0	0	0	1	0	0	0	0	1	0	0	2	0	0	1	5	1	0	0	0	0	0
4930428O21Rik	0	0	0	0	8	3	0	1	0	1	0	0	0	0	0	0	4	0	0	0	0	0	0	0	0	0	0	0	0	0	0	0	0	7	2	13	11	54	0	1	35	8	28	23	20	7	0	2	3
4930429C20Rik	0	0	0	0	0	0	0	0	0	0	0	0	0	0	0	0	0	0	0	0	0	0	0	0	0	0	0	0	0	0	0	0	0	0	0	0	0	0	0	0	0	0	0	0	0	0	0	0	0
4930429D17Rik	2	0	0	0	0	0	0	0	0	0	0	0	0	0	0	0	0	0	0	0	0	0	0	0	0	0	0	0	0	0	0	0	0	0	0	0	1	0	0	0	0	1	0	0	0	0	0	0	0
4930429F24Rik	1	0	0	0	8	0	0	0	3	2	1	0	2	2	1	3	0	0	2	0	0	0	1	0	1	0	2	1	0	0	1	1	0	1	0	0	0	1	0	1	9	4	1	2	0	3	0	0	0
4930429H19Rik	0	0	0	0	0	0	0	0	0	0	0	0	0	0	0	0	0	0	0	0	0	0	0	0	0	0	1	0	0	0	0	0	0	1	0	0	0	0	0	0	0	0	0	0	0	0	0	0	0
4930429P21Rik	0	0	0	0	0	0	0	0	0	0	0	0	0	0	0	0	0	0	0	0	0	0	0	0	0	0	0	0	0	0	0	0	0	0	0	0	0	0	0	0	0	0	0	0	0	0	0	0	0
4930430E12Rik	1	1	0	0	2	1	1	0	3	0	0	0	3	0	0	0	0	0	0	0	1	2	4	0	2	0	1	0	0	0	0	0	2	0	0	0	0	2	4	0	0	0	0	0	1	0	0	1	0
4930430F08Rik	216	49	91	120	103	54	89	46	91	69	38	34	101	62	56	37	48	15	48	37	57	90	84	38	42	31	62	54	99	29	10	2	29	25	16	21	17	21	82	22	6	52	81	49	53	32	77	45	49
4930430F21Rik	0	0	0	0	0	0	0	0	0	0	0	0	0	0	0	0	1	0	0	1	0	0	0	0	0	0	1	0	0	0	0	0	0	0	0	0	2	0	5	0	0	0	0	0	0	0	0	0	0
4930430O22Rik	0	0	0	0	0	0	0	0	0	0	0	0	0	0	0	0	0	0	0	0	0	0	0	0	0	0	0	0	0	0	0	0	0	3	0	0	0	0	0	0	0	0	0	0	0	0	0	0	0
4930431F10Rik	0	0	0	0	0	0	0	0	0	0	0	0	0	0	0	0	0	0	0	0	0	0	0	0	1	0	0	0	0	0	1	0	0	3	0	0	1	2	0	0	0	0	0	0	0	0	0	0	0
4930431F12Rik	0	1	0	0	0	0	0	0	0	0	0	0	3	0	2	0	5	0	0	0	0	0	0	0	0	5	0	0	0	0	0	0	3	0	0	0	0	0	0	1	0	0	3	0	0	0	0	0	0
4930431L21Rik	0	2	0	0	0	0	0	0	0	2	0	0	0	0	0	0	2	0	0	1	0	0	0	0	0	0	0	0	1	0	0	0	0	0	0	0	0	0	2	0	0	0	0	0	0	0	0	0	0
4930431P03Rik	0	0	0	0	0	0	0	0	0	0	2	0	1	2	0	0	0	0	0	0	0	0	0	0	1	0	0	0	0	0	0	0	1	0	0	0	5	0	1	0	0	0	0	0	0	0	0	0	1
4930431P19Rik	58	30	45	63	66	24	32	15	24	14	24	28	50	19	10	7	34	38	27	46	31	47	57	29	54	41	58	29	14	36	16	15	7	27	29	18	36	14	62	12	14	12	3	5	7	1	10	19	3
4930431P22Rik	0	0	0	0	3	0	0	0	0	0	0	0	0	0	0	0	0	0	0	0	0	0	0	0	1	0	0	0	0	0	0	0	0	0	2	0	0	0	0	0	0	0	0	0	0	0	0	0	0
4930432B10Rik	14	4	3	4	2	3	0	1	5	4	1	2	2	2	0	1	0	0	0	3	7	0	0	1	6	1	13	5	8	1	0	0	0	3	0	0	0	0	5	0	5	0	4	0	2	2	1	0	0
4930432E11Rik	4	3	0	0	3	0	0	0	0	0	0	0	1	0	3	0	1	4	0	0	1	1	0	1	0	0	6	0	0	0	0	0	0	7	1	4	0	0	0	1	0	0	2	0	0	2	0	0	0
4930432H08Rik	0	0	0	0	0	0	0	0	0	0	0	0	0	0	3	0	0	0	0	0	0	0	0	0	0	0	0	0	0	0	0	0	0	0	0	0	0	0	0	0	0	0	0	0	0	0	0	0	0
4930432J09Rik	0	0	0	0	0	0	0	0	1	0	0	0	0	0	0	0	3	0	0	0	0	0	1	0	0	0	7	0	8	0	0	0	0	0	0	0	0	1	0	0	0	0	0	0	3	0	3	0	0
4930432K21Rik	29	9	21	39	32	17	30	8	47	25	30	28	68	21	14	16	3	4	3	21	21	30	43	13	65	34	49	22	55	7	5	5	2	7	12	2	0	5	17	1	2	12	19	37	70	42	60	25	20
4930432L08Rik	0	0	0	0	3	1	0	0	1	0	0	0	0	0	0	0	0	0	0	0	0	0	0	1	0	0	0	0	0	0	0	1	0	0	0	0	0	0	0	0	0	0	0	0	0	0	0	0	0
4930432M17Rik	0	0	0	0	0	0	1	0	0	0	0	0	0	0	0	0	0	2	0	0	0	0	0	0	0	0	0	0	0	0	0	0	0	2	0	1	0	0	0	0	0	1	0	0	0	0	0	0	0
4930432O09Rik	0	0	0	0	0	1	0	0	0	0	0	0	0	2	0	0	5	0	0	0	0	0	0	0	0	0	0	0	0	0	0	0	0	0	0	0	0	0	0	0	0	1	0	0	0	0	0	0	0
4930433B08Rik	0	0	0	0	0	0	0	0	0	0	0	0	0	0	0	0	0	1	0	0	0	3	0	0	0	0	0	0	0	0	2	1	0	0	0	0	0	0	0	0	0	0	0	4	0	0	0	0	1
4930433E05Rik	0	0	0	0	0	0	0	0	0	0	0	0	0	0	0	0	0	0	0	0	0	0	0	0	0	0	0	0	0	0	0	0	0	0	0	0	0	0	0	0	0	0	0	0	0	0	0	0	0
4930433I11Rik	0	0	0	0	2	0	0	0	0	0	0	0	0	0	0	0	0	0	0	0	0	0	0	0	2	0	0	0	0	0	0	0	0	0	0	0	0	0	0	2	0	0	0	0	0	0	0	0	0
4930433J02Rik	0	0	0	0	0	0	0	0	0	0	0	0	0	0	0	1	0	0	0	0	2	0	0	0	0	0	0	0	0	0	0	0	0	0	0	0	0	0	0	0	0	0	0	0	0	0	0	0	0
4930433N12Rik	0	0	0	0	0	0	0	0	0	0	0	0	0	0	0	0	0	2	0	0	0	0	0	0	0	0	0	0	0	0	2	0	0	0	0	0	0	0	2	0	0	0	0	0	0	0	0	0	0
4930434B07Rik	0	0	0	0	0	0	0	0	0	0	0	0	0	0	0	0	0	0	0	0	0	0	0	0	0	0	0	0	0	0	0	0	0	0	0	0	0	0	0	0	0	0	0	0	0	0	0	0	0
4930434F21Rik	0	0	0	0	0	0	0	0	0	0	0	0	0	0	0	0	0	0	0	0	1	0	0	0	0	0	2	0	0	0	0	0	0	0	0	0	0	0	1	0	0	0	1	0	0	0	0	0	0
4930434J06Rik	2	0	0	0	0	0	0	0	0	0	0	0	0	2	0	0	0	0	0	0	0	0	0	0	1	0	7	0	0	1	0	0	2	1	0	1	2	0	0	4	0	0	0	0	0	0	0	0	1
4930434O05Rik	0	0	0	0	0	0	0	1	0	0	0	0	0	0	0	0	0	0	0	0	0	0	0	0	0	0	0	0	0	0	0	0	0	0	0	0	0	0	0	0	0	0	0	0	0	0	0	0	0
4930435C17Rik	0	0	1	0	0	0	0	0	0	0	0	0	0	1	0	0	3	0	0	0	0	5	0	0	0	0	0	0	0	0	0	0	0	6	1	0	0	0	0	0	0	0	0	0	0	0	0	0	0
4930435F18Rik	0	0	0	0	0	1	0	0	0	0	0	0	0	0	0	0	0	0	2	0	0	0	0	0	0	4	0	0	0	0	2	0	0	0	0	0	0	0	0	2	0	0	0	1	0	0	0	0	0
4930435M08Rik	0	0	1	0	0	0	0	0	0	0	0	0	0	2	0	0	0	0	0	0	0	0	0	0	1	0	0	0	0	0	0	0	0	0	0	0	0	0	0	0	0	0	0	0	0	0	0	0	0
4930435N07Rik	0	0	0	0	0	0	0	0	5	0	0	0	0	0	0	0	1	0	0	0	0	0	0	0	0	0	0	0	0	0	0	0	0	0	0	1	0	0	1	0	0	0	0	0	0	0	0	0	0
4930437M23Rik	0	0	0	0	2	0	0	0	0	2	0	0	0	0	0	0	0	0	0	0	0	0	0	0	0	0	0	0	0	0	0	0	0	0	0	0	0	0	0	0	0	0	2	0	0	0	0	0	0
4930438A08Rik	0	2	0	0	0	0	0	0	0	4	2	0	0	0	0	0	1	0	0	11	0	0	0	0	0	0	0	0	0	0	0	0	1	4	0	1	0	0	3	2	0	0	0	0	2	0	0	0	0
4930438E09Rik	0	0	0	0	0	0	2	0	0	0	0	0	0	1	0	0	0	0	0	0	0	0	0	0	0	0	0	0	0	0	0	0	0	0	0	0	0	0	0	0	0	0	0	0	0	0	0	0	0
4930439A04Rik	3	2	2	4	3	5	0	1	3	3	6	2	11	16	0	1	5	2	0	2	12	5	0	3	13	1	3	3	23	0	5	2	14	2	7	3	4	2	3	3	3	0	2	0	1	0	0	0	3
4930439D14Rik	0	2	0	0	0	1	0	0	0	0	0	2	2	0	1	0	4	15	29	30	23	21	22	24	20	9	32	15	21	23	14	5	4	15	12	11	0	5	15	0	3	0	2	0	5	1	2	1	0
4930440C22Rik	0	0	0	0	0	0	2	0	0	0	0	0	0	0	0	0	0	0	0	0	0	0	0	0	0	0	0	0	0	2	0	0	0	0	0	0	0	0	0	0	0	0	0	2	0	0	1	0	0
4930440I19Rik	2	0	0	0	0	0	0	0	1	2	0	0	2	0	0	0	0	0	0	0	0	0	0	0	0	2	0	0	0	0	0	1	0	0	0	0	0	0	2	0	0	0	0	0	0	0	0	0	0
4930441H08Rik	0	0	0	0	0	0	0	0	0	0	0	0	0	0	0	0	0	0	0	0	2	0	0	0	0	0	0	0	0	0	0	0	0	1	0	1	0	0	0	0	0	0	0	1	0	0	0	0	0
4930441J16Rik	0	0	0	0	0	0	0	0	0	0	0	0	0	0	0	0	0	0	0	0	0	0	0	0	0	0	0	0	0	0	0	0	0	0	0	0	0	0	0	0	0	0	0	0	0	0	0	0	0
4930442G10Rik	0	0	0	0	0	0	0	0	0	0	0	0	0	0	0	0	2	0	0	0	0	0	0	0	0	0	0	0	0	0	0	0	0	0	0	0	0	0	0	0	0	0	0	0	0	0	0	0	0
4930442G15Rik	2	0	0	5	0	0	1	0	0	0	0	0	1	1	0	0	0	0	0	0	0	0	0	0	0	0	0	0	2	0	0	1	0	0	0	0	0	0	0	0	1	2	1	0	0	0	0	0	0
4930442H23Rik	0	0	0	0	0	0	0	0	0	0	0	0	0	0	0	0	0	0	0	0	0	0	0	0	0	0	0	0	0	0	0	0	0	0	0	0	0	0	0	0	0	0	0	0	0	0	0	0	0
4930442J19Rik	0	0	0	0	0	0	0	0	0	0	0	0	0	0	0	0	0	0	0	0	0	0	0	0	0	0	0	0	0	0	0	0	0	0	0	0	0	0	1	0	0	0	0	0	0	0	0	0	0
4930442L01Rik	0	0	0	0	0	0	0	0	0	0	0	1	0	0	0	0	0	5	0	0	0	1	0	0	0	0	1	0	0	0	0	1	0	0	0	0	0	0	1	0	0	0	0	0	0	0	0	0	0
4930442P19Rik	0	0	0	0	0	0	0	0	0	0	0	0	0	0	0	1	0	0	0	0	0	0	0	0	0	0	0	0	0	0	0	0	0	0	0	0	0	0	0	0	0	0	0	0	0	0	0	0	0
4930443G03Rik	0	0	0	0	0	0	0	0	0	0	0	0	0	0	0	0	0	0	0	1	0	0	0	0	0	0	0	0	0	0	0	0	0	1	0	0	0	0	0	0	0	0	0	0	0	0	0	0	0
4930443O20Rik	4	0	0	0	0	0	0	0	0	0	0	0	0	0	0	0	0	0	0	0	0	0	5	0	1	0	0	0	0	0	0	0	0	0	0	0	0	0	0	0	0	0	0	0	0	0	0	0	0
4930444A19Rik	11	1	4	4	5	2	10	0	6	7	29	18	19	20	8	2	38	74	46	39	46	40	27	19	22	18	47	39	46	26	22	16	11	22	16	27	4	3	30	6	6	13	12	7	19	5	5	0	12
4930444E06Rik	0	0	0	0	0	0	0	0	0	0	0	0	1	0	0	0	1	0	0	0	1	1	4	0	2	0	7	3	0	0	0	0	2	0	0	1	0	0	1	2	0	0	0	0	0	0	1	0	0
4930444F02Rik	0	0	0	0	0	1	1	0	0	2	2	0	4	0	0	0	0	0	0	0	1	0	0	1	0	0	1	0	0	0	0	0	0	7	1	0	0	0	7	0	0	1	0	9	2	1	0	1	0
4930444G20Rik	0	0	0	0	0	0	0	0	0	0	0	0	0	0	2	0	0	0	0	0	0	0	0	0	2	0	3	0	0	0	2	0	0	0	0	1	0	0	2	0	0	0	0	0	0	0	0	0	0
4930444K16Rik	0	0	0	0	0	0	0	0	0	0	0	0	0	0	0	0	0	0	0	0	0	0	0	0	0	0	0	0	0	0	0	0	0	0	0	0	0	0	0	0	0	0	0	0	0	0	0	0	0
4930444P10Rik	3	2	0	0	0	0	0	1	0	0	0	0	2	1	0	1	0	0	0	2	0	0	0	0	1	0	0	0	0	2	0	1	3	7	0	0	0	0	0	1	0	0	0	3	0	0	0	0	0
4930445B16Rik	0	0	0	0	0	0	0	0	2	0	3	0	0	0	0	0	0	0	0	0	0	0	0	0	0	0	0	3	1	0	1	0	0	0	2	0	0	0	2	0	0	0	0	0	0	0	0	0	0
4930445E18Rik	0	0	0	0	0	1	1	0	2	1	0	0	0	0	0	0	0	0	0	1	0	0	0	0	2	0	1	0	0	0	0	0	2	0	0	1	0	0	0	0	0	0	0	0	0	0	0	0	0
4930445N06Rik	0	0	0	0	0	0	0	0	0	0	0	0	0	4	0	0	0	0	0	0	0	0	0	0	2	0	0	0	0	0	0	1	0	0	0	0	0	0	0	0	0	0	0	0	0	0	0	0	0
4930445N08Rik	0	0	0	0	0	0	0	0	0	0	0	0	0	0	0	0	0	0	0	0	0	0	0	0	0	0	0	0	0	0	0	1	2	0	0	0	0	0	5	0	0	0	3	0	0	0	0	0	0
4930445N18Rik	0	1	1	0	1	4	2	0	4	0	0	0	7	1	3	0	0	5	0	2	0	0	1	1	5	7	9	5	0	0	3	0	5	0	1	0	2	2	12	0	0	1	5	1	6	0	0	0	0
4930447A16Rik	0	0	0	0	0	0	0	0	0	0	0	0	0	0	0	0	0	0	0	0	0	0	0	0	0	0	0	0	0	1	0	0	0	0	0	0	0	0	0	0	0	0	0	0	0	0	1	1	0
4930447C04Rik	118	28	59	88	67	63	31	30	49	62	24	31	30	17	0	0	3	0	0	0	1	0	3	0	0	0	2	1	0	0	0	1	0	3	0	7	0	0	0	0	0	15	9	3	0	9	3	0	0
4930447C11Rik	0	0	0	0	0	0	0	0	0	0	1	0	0	0	0	0	0	0	0	0	0	0	0	0	0	0	0	0	0	0	0	0	0	0	0	0	0	0	0	0	0	0	0	0	0	0	0	0	0
4930447F04Rik	0	0	0	0	0	0	0	0	0	0	0	0	0	0	0	0	0	0	0	0	0	0	0	0	0	0	0	0	0	0	0	0	0	0	0	0	0	0	0	1	0	0	0	0	0	0	0	0	0
4930447F24Rik	0	0	0	0	5	2	0	0	0	1	0	1	10	13	1	0	3	0	0	0	0	0	0	0	0	0	0	0	0	2	0	0	0	0	1	0	0	0	3	0	1	0	2	0	4	0	3	4	0
4930447J18Rik	0	0	0	0	0	0	0	0	0	0	0	0	0	0	0	0	0	0	0	0	0	0	0	0	0	0	0	0	0	0	0	0	0	3	0	0	0	0	8	0	0	0	0	0	0	0	0	0	0
4930447K03Rik	0	0	2	0	0	0	0	2	1	0	0	1	3	0	3	0	0	0	2	2	0	0	0	0	4	1	0	0	0	0	0	0	0	0	2	0	0	2	0	1	0	0	0	1	7	0	0	3	0
4930447M23Rik	5	0	1	0	0	2	0	0	0	0	0	0	0	0	0	0	4	0	6	0	0	0	0	1	0	0	4	0	0	0	0	0	0	0	0	0	0	0	4	0	0	0	3	0	0	0	0	0	0
4930447N08Rik	3	0	0	0	6	0	0	0	0	4	0	1	1	0	0	1	2	0	0	0	0	0	0	0	0	0	8	0	0	1	0	0	0	0	0	1	0	0	4	0	0	2	2	1	3	2	0	0	0
4930448A20Rik	0	3	0	0	0	0	0	0	0	0	0	0	0	0	0	0	0	0	0	0	0	0	0	0	4	0	0	0	0	0	0	0	0	0	0	2	0	0	0	0	1	0	0	0	0	0	0	0	0
4930448C13Rik	0	0	0	0	0	0	1	0	1	0	0	0	0	0	0	0	1	0	0	0	0	0	0	0	0	2	0	0	0	0	2	0	0	0	0	0	0	0	0	0	0	0	0	0	0	0	0	0	0
4930448D08Rik	0	0	0	0	0	0	0	0	0	0	0	0	0	0	0	0	0	0	0	0	0	0	0	0	0	0	0	0	0	2	0	0	0	0	0	0	0	0	0	0	0	0	0	0	0	0	0	0	2
4930448E22Rik	1	2	0	1	0	1	0	0	0	0	0	0	0	0	0	1	0	0	0	0	0	0	0	0	0	0	0	0	0	0	0	0	0	0	0	0	0	0	0	0	0	0	1	0	0	0	0	0	0
4930448F12Rik	0	0	0	0	0	0	0	0	0	0	0	0	1	0	0	0	0	0	0	0	0	0	0	0	0	0	0	0	0	0	0	0	0	0	0	0	0	0	2	0	0	0	0	0	0	0	0	0	0
4930448H16Rik	0	0	0	0	0	0	0	0	0	0	0	0	0	0	0	0	0	0	0	0	1	0	0	0	0	0	0	0	0	0	0	0	0	0	0	0	0	0	1	0	0	0	0	0	0	0	0	2	0
4930448I06Rik	2	0	0	0	0	1	0	0	0	0	0	0	0	0	0	0	0	0	0	0	0	0	0	0	0	0	0	0	0	0	0	0	0	0	0	0	1	0	0	0	0	0	0	0	0	0	0	0	0
4930448I18Rik	2	0	2	2	0	0	0	0	0	0	0	0	0	0	0	0	0	0	0	0	0	0	0	0	0	0	0	0	0	0	1	0	0	0	0	4	0	0	0	0	0	0	0	0	0	3	0	0	0
4930448K20Rik	0	0	0	0	0	0	0	0	0	0	0	0	0	0	0	0	0	0	0	0	0	0	0	1	1	0	0	0	0	0	0	0	0	5	0	2	0	0	0	0	0	0	0	0	0	0	0	0	0
4930449A18Rik	1	0	0	0	0	0	0	0	0	0	0	0	0	0	0	3	2	0	0	0	0	0	0	0	3	3	0	1	0	0	0	0	0	0	1	0	0	0	7	1	0	0	0	1	0	0	0	0	0
4930449C09Rik	0	0	0	0	0	0	0	0	0	0	0	0	0	0	0	0	0	0	0	0	4	0	0	0	0	0	0	0	0	0	0	0	0	0	0	1	0	0	0	1	0	0	4	0	0	0	0	0	0
4930449E01Rik	0	0	0	0	0	0	0	0	0	0	0	0	0	0	1	0	3	0	0	0	0	0	0	0	0	0	1	0	0	0	0	0	1	5	0	0	0	0	0	0	0	0	0	0	0	0	0	0	0
4930449E18Rik	0	0	0	0	0	0	1	0	0	0	0	0	0	0	0	2	0	0	0	4	0	2	0	2	2	2	7	0	2	1	2	0	0	0	2	2	0	0	5	0	0	0	0	0	0	0	0	0	0
4930449I04Rik	0	0	0	0	0	0	0	0	0	0	0	0	0	0	0	0	0	0	0	0	0	0	0	0	0	0	0	0	0	0	0	0	0	0	0	0	0	0	0	0	0	0	0	0	0	0	0	0	0
4930449I24Rik	0	0	0	0	0	0	0	0	0	0	0	0	0	0	0	0	0	0	0	0	0	0	0	0	0	0	0	0	0	0	0	0	0	0	0	0	0	0	2	0	0	0	0	0	0	0	0	0	0
4930451E10Rik	6	0	2	2	2	2	5	2	5	3	0	4	1	2	2	2	7	0	3	0	0	5	4	0	0	6	0	1	0	0	3	1	4	6	2	4	0	0	3	0	0	1	2	0	0	0	0	0	1
4930451G09Rik	21	14	14	16	24	29	36	3	36	25	15	24	95	12	13	2	54	57	37	32	85	46	28	33	93	68	44	40	7	28	6	4	8	0	3	32	16	12	137	2	1	16	24	17	29	32	62	18	4
4930451I11Rik	0	0	0	0	0	0	0	0	0	0	0	0	0	0	0	0	0	0	0	0	0	0	0	0	0	0	0	0	0	0	0	0	0	0	0	0	0	0	0	0	0	0	0	0	0	0	0	0	0
4930452A19Rik	0	0	0	0	0	0	0	0	0	0	0	0	0	0	0	0	0	0	0	0	0	0	0	0	0	0	0	0	2	2	0	0	0	0	0	0	0	0	0	0	0	0	0	0	0	0	0	0	0
4930452B06Rik	2	2	3	2	1	0	8	1	5	14	4	13	38	17	6	2	3	0	0	0	0	1	0	0	0	0	0	0	2	0	0	1	0	2	1	0	0	0	0	0	0	4	0	1	9	15	4	1	6
4930452G13Rik	0	0	0	0	1	0	0	0	5	0	0	0	1	0	0	0	4	0	0	1	0	0	0	0	0	0	0	0	0	0	0	0	0	0	2	0	1	0	0	0	0	0	0	0	0	1	0	1	0
4930452L12Rik	0	0	0	0	0	0	0	0	0	0	0	0	0	0	0	0	0	0	0	0	0	0	0	0	0	0	0	0	0	0	0	4	0	0	0	0	0	3	0	0	0	0	0	0	0	0	0	0	0
4930452N14Rik	1	0	0	0	0	0	0	0	0	0	0	1	0	0	0	0	0	0	0	3	0	0	0	0	0	0	0	0	0	0	0	0	0	0	0	0	0	0	0	0	0	1	0	0	0	0	0	0	0
4930453C13Rik	8	2	9	2	5	0	6	0	5	4	0	1	1	0	0	0	0	0	3	1	0	0	3	1	16	14	5	0	0	3	2	1	0	0	2	3	2	5	0	0	3	4	2	3	4	1	0	0	0
4930453H23Rik	0	0	0	0	0	0	0	0	0	0	0	0	0	0	0	0	0	0	0	0	0	0	0	0	0	0	0	0	0	4	0	0	0	0	0	0	0	0	0	0	0	0	0	0	0	0	0	0	0
4930453L07Rik	0	2	0	0	2	0	0	0	7	0	0	0	0	0	0	0	0	0	0	0	0	0	0	0	0	0	0	0	0	0	0	0	0	0	0	0	0	0	0	0	0	1	0	1	0	0	0	0	0
4930453N24Rik	286	119	181	329	330	158	265	117	223	214	212	217	513	352	335	294	211	263	280	230	208	323	176	96	143	180	239	136	396	125	91	58	108	216	90	144	112	165	225	115	73	253	309	255	343	224	234	230	155
4930453O03Rik	0	0	0	0	0	0	0	0	0	0	0	0	0	0	0	0	2	0	0	0	0	0	0	0	0	0	0	0	0	0	0	0	0	0	0	0	0	0	2	0	0	0	0	0	0	0	0	0	0
4930455B14Rik	0	0	0	0	0	1	0	0	0	0	0	0	0	0	0	0	3	0	0	1	0	0	0	0	0	0	0	0	0	0	0	0	0	0	0	0	0	2	0	0	0	3	0	0	0	0	0	0	0
4930455C13Rik	4	3	0	4	4	4	4	2	0	5	1	2	15	3	3	2	7	24	5	2	6	4	4	4	3	1	2	3	0	2	5	2	1	8	4	9	3	1	6	0	2	3	5	2	0	7	7	2	3
4930455G09Rik	2	2	0	1	3	0	1	0	1	0	0	0	0	0	0	0	0	0	0	0	0	0	0	0	0	0	0	0	0	0	0	4	0	3	0	4	26	3	0	0	0	0	0	0	0	0	1	0	0
4930455H04Rik	0	0	0	0	0	0	0	0	0	0	0	0	0	0	0	0	0	0	0	0	0	0	0	0	0	0	0	0	0	0	0	0	0	0	0	0	1	0	0	0	0	0	0	0	0	0	0	0	0
4930455J16Rik	3	0	0	0	0	0	0	0	0	2	0	0	0	3	0	1	0	0	0	0	4	1	0	0	0	0	0	0	0	1	0	3	0	5	3	0	0	0	0	0	0	0	1	0	0	0	0	0	0
4930455M05Rik	0	0	1	0	1	0	0	0	0	0	0	0	0	0	0	0	0	0	0	0	4	0	0	0	0	0	0	0	0	0	5	0	0	0	0	0	0	2	0	0	2	0	0	0	0	0	0	0	0
4930456G14Rik	2	0	0	0	0	0	0	0	0	0	0	1	0	0	0	0	0	0	0	2	0	0	0	0	0	0	0	0	0	0	0	0	0	0	0	0	0	0	0	0	0	0	0	0	0	0	0	0	0
4930456L15Rik	0	0	0	0	5	0	0	0	0	0	0	0	0	1	0	0	3	0	2	0	0	0	0	0	0	0	0	0	0	2	0	0	0	0	0	0	0	0	0	0	0	0	0	0	1	0	1	0	0
4930458A03Rik	0	0	0	0	0	0	0	0	0	0	0	0	0	0	0	0	0	0	0	0	0	0	0	0	0	0	0	0	0	0	0	0	0	0	0	1	0	0	0	0	0	0	0	0	0	0	0	0	0
4930458B22Rik	0	0	0	0	0	0	0	0	0	0	0	0	3	0	0	0	0	0	0	0	0	0	0	0	0	0	2	0	0	1	1	0	0	0	0	0	1	0	0	0	0	0	0	0	0	0	0	0	0
4930458D05Rik	0	3	4	0	0	2	2	0	0	0	2	3	66	19	32	30	34	8	23	8	20	20	14	11	5	1	4	7	30	10	0	0	0	0	3	3	0	0	54	4	0	0	0	0	2	0	2	0	0
4930458K08Rik	1	2	0	0	0	0	1	0	0	0	0	0	0	0	0	0	1	0	0	0	1	0	0	0	1	0	1	0	0	0	1	0	0	1	0	4	0	0	1	0	0	0	0	1	1	0	0	0	0
4930459C07Rik	0	0	0	0	1	0	0	0	0	0	0	0	1	0	0	0	0	0	0	0	0	0	0	0	0	2	0	0	0	0	0	0	0	0	0	0	0	0	1	0	0	0	0	0	0	0	0	0	0
4930459L07Rik	0	0	0	0	0	0	0	0	0	0	0	0	0	0	0	0	0	0	0	0	0	0	0	0	0	0	0	0	0	0	0	0	0	0	0	0	0	0	2	0	0	0	0	0	0	0	0	0	0
4930461C15Rik	7	0	2	0	4	0	0	0	0	0	0	0	2	0	0	0	0	0	0	0	0	1	0	0	0	0	0	0	0	0	0	0	0	0	0	0	3	0	0	0	0	0	1	0	0	0	0	0	0
4930461G14Rik	0	0	0	0	0	0	0	0	0	0	0	0	0	0	0	0	0	0	0	0	0	0	0	0	0	0	0	0	0	0	0	0	0	0	0	0	0	0	0	0	0	0	0	0	0	0	0	0	0
4930463O16Rik	0	0	0	0	2	0	0	0	0	1	0	0	0	2	0	0	0	0	8	0	3	0	0	0	0	0	0	0	0	0	4	0	0	0	0	1	1	0	3	1	0	0	0	0	0	1	1	0	0
4930465I24Rik	0	0	0	0	0	0	0	0	0	0	0	0	0	0	0	1	0	0	0	0	0	0	1	0	0	0	0	0	0	0	0	0	0	0	0	0	0	0	5	0	0	0	0	0	0	0	0	0	0
4930465K09Rik	2	0	3	0	0	0	0	0	0	0	0	0	2	0	0	0	6	0	8	0	0	0	0	0	0	0	3	5	2	0	0	2	0	0	1	0	0	0	1	0	0	0	0	0	0	0	0	0	0
4930465K10Rik	2	0	3	0	1	1	0	0	2	0	0	0	0	0	0	0	6	0	0	0	0	0	0	0	0	0	0	0	0	0	0	0	0	0	0	0	6	0	0	0	0	0	0	0	3	0	0	0	0
4930465M20Rik	0	0	0	0	0	0	0	0	0	0	0	0	0	0	0	0	0	0	0	0	0	0	0	0	0	0	0	0	0	0	0	0	0	0	0	0	0	0	1	0	0	0	0	0	0	2	0	0	0
4930466I24Rik	24	4	3	2	0	0	5	0	0	6	0	0	0	1	0	0	0	0	0	1	0	0	0	0	0	0	2	0	0	0	0	0	0	0	1	0	0	0	0	0	0	0	0	0	0	0	0	0	0
4930466K18Rik	15	6	1	7	21	7	13	6	12	8	9	16	31	5	8	5	18	22	10	9	10	18	22	4	4	2	11	6	23	5	29	8	35	13	6	13	1	1	5	11	0	12	14	11	9	10	4	2	4
4930467D21Rik	0	0	0	0	2	0	1	1	0	0	0	0	0	0	0	0	0	0	1	0	0	0	0	0	0	0	0	0	0	0	0	0	0	0	0	0	0	0	0	2	0	0	1	0	0	0	0	0	2
4930467E23Rik	0	0	0	0	2	0	0	0	0	0	0	1	0	0	0	0	0	0	0	0	0	1	0	0	0	0	0	0	0	0	0	0	0	0	0	0	0	0	0	0	0	0	0	0	0	1	0	0	0
4930467J12Rik	0	0	0	1	0	0	1	0	0	0	0	0	0	0	0	0	0	0	0	0	0	1	0	0	0	0	2	0	0	0	0	0	0	0	0	0	0	0	0	0	0	0	0	0	0	0	0	0	0
4930467K11Rik	0	0	0	0	0	0	0	0	0	0	0	0	0	0	0	0	0	0	0	0	0	0	0	0	0	0	0	0	0	0	0	0	0	0	0	0	0	1	0	0	0	0	0	0	0	0	0	0	1
4930469B13Rik	0	0	0	0	0	0	0	0	0	0	0	0	0	0	0	0	0	0	0	0	0	0	0	0	0	0	0	0	0	0	0	0	0	0	0	0	0	0	0	0	0	0	0	0	0	0	0	0	0
4930469K13Rik	17	8	5	4	9	4	1	0	0	2	3	0	0	1	3	0	0	1	2	0	0	0	0	2	0	1	0	0	0	4	0	0	0	2	3	3	5	0	0	0	0	9	3	2	7	5	9	0	6
4930470B04Rik	0	0	0	0	3	0	0	0	0	0	0	0	0	0	0	2	0	0	0	0	0	0	0	0	0	0	0	0	0	0	0	0	0	0	0	0	0	0	0	0	0	0	0	0	0	0	0	0	0
4930470G03Rik	1	1	11	0	0	0	0	0	0	0	0	0	0	0	0	0	0	0	0	0	0	0	1	1	4	1	0	6	0	0	2	0	0	0	0	0	0	1	1	0	0	2	2	0	0	0	0	0	0
4930470H14Rik	0	0	1	0	0	0	1	0	0	0	0	0	0	0	0	0	0	0	0	0	0	0	0	0	0	0	0	0	0	0	0	0	0	0	0	1	0	0	1	0	0	0	0	0	0	0	0	0	0
4930470O06Rik	0	0	0	0	2	0	1	0	0	0	0	0	0	0	0	0	0	0	0	0	0	0	0	0	0	0	0	0	0	0	3	0	0	1	0	0	0	0	0	0	0	0	0	0	0	0	0	0	0
4930470P17Rik	0	0	0	0	0	0	0	0	0	0	0	0	0	0	0	0	0	0	0	0	0	0	0	0	0	0	0	1	0	0	0	0	0	0	0	0	0	0	0	0	0	0	0	0	0	0	0	0	0
4930471C04Rik	0	0	0	0	0	0	0	0	0	0	0	0	0	0	0	0	0	2	0	0	0	0	0	0	0	0	0	0	0	0	0	0	0	0	0	0	0	0	0	0	0	0	0	0	0	0	0	0	0
4930471D02Rik	0	0	0	0	0	0	0	0	0	0	0	0	0	0	0	0	1	3	0	1	0	0	0	0	0	0	0	0	0	0	0	0	0	5	0	0	3	0	0	0	0	0	0	0	0	0	1	0	0
4930471E15Rik	0	0	0	0	0	0	0	0	0	0	0	0	0	2	0	0	0	0	0	0	0	0	0	0	0	0	0	0	0	0	0	1	0	0	0	0	0	0	0	0	0	0	0	0	0	0	0	0	0
4930471E19Rik	3	3	0	3	11	2	4	2	5	10	1	12	19	3	12	0	0	0	0	0	0	0	0	0	0	0	0	0	0	0	0	0	0	0	0	0	1	0	0	0	0	1	2	0	0	0	1	0	0
4930471G03Rik	0	0	0	0	0	0	0	0	1	4	2	0	0	0	0	0	0	0	0	0	0	2	0	0	0	0	0	0	0	0	0	0	0	0	0	0	6	4	0	0	7	0	0	0	0	4	2	0	0
4930471G24Rik	0	0	0	0	0	0	0	0	2	0	0	0	0	0	0	0	0	0	0	0	0	0	0	0	0	0	0	0	0	0	0	0	0	1	0	0	0	0	0	0	0	0	0	0	0	0	0	0	0
4930471L23Rik	1	0	0	0	0	0	0	0	0	0	0	0	0	0	0	0	0	0	0	0	1	1	1	0	0	0	3	0	0	0	0	0	0	0	0	0	0	0	2	0	0	0	2	0	0	0	1	0	0
4930471M09Rik	5	7	1	3	0	0	0	0	3	5	1	3	0	0	0	0	1	0	0	1	1	4	0	0	1	0	0	0	0	2	0	1	0	0	0	0	2	0	0	0	0	0	0	0	0	0	6	0	1
4930473A02Rik	12	10	1	5	5	2	0	2	4	6	5	5	16	13	4	2	2	5	1	5	10	0	7	3	12	3	4	0	0	3	7	1	1	0	4	4	2	0	6	1	1	9	3	5	1	1	8	3	0
4930473D10Rik	0	0	0	0	0	0	0	0	0	0	0	0	0	0	0	0	0	0	0	0	0	1	0	0	0	0	4	0	0	0	0	0	0	0	0	0	0	0	0	0	0	0	1	0	0	0	0	0	0
4930473H19Rik	0	0	0	0	11	0	0	0	0	1	0	0	0	0	0	0	0	0	2	3	0	0	0	1	0	1	0	0	0	2	0	1	4	0	0	9	0	0	0	0	0	6	1	0	5	0	0	3	0
4930473O22Rik	0	0	0	0	0	0	1	0	0	0	0	0	1	0	0	0	0	0	0	0	0	0	0	0	0	0	9	0	0	0	0	0	0	4	1	0	0	0	1	0	0	0	0	0	0	0	0	0	0
4930474B08Rik	0	0	0	0	0	0	1	0	0	0	0	0	0	3	0	0	0	0	0	0	0	0	0	0	0	0	0	0	0	0	0	0	0	0	0	0	0	0	0	0	0	0	0	0	0	0	0	0	0
4930474H06Rik	0	0	0	0	0	0	0	0	0	0	0	0	0	0	0	0	0	0	0	0	0	0	0	0	0	0	0	0	0	0	0	0	0	0	0	1	0	0	0	0	0	0	0	0	0	0	0	0	0
4930474H20Rik	0	0	0	0	0	0	0	0	0	0	0	0	0	0	0	0	0	0	0	0	0	0	0	0	0	0	0	0	0	0	0	0	0	0	0	0	0	0	0	0	0	0	0	0	2	0	0	0	0
4930474M22Rik	0	0	0	0	0	0	0	0	0	0	0	1	0	0	5	0	0	0	0	0	0	0	0	3	3	2	3	0	0	3	2	0	0	0	0	0	0	0	0	0	0	0	0	0	0	0	0	0	0
4930474N05Rik	0	0	0	0	0	0	0	0	0	0	0	0	0	0	0	0	0	0	0	0	2	0	0	0	0	0	0	0	0	0	0	0	0	0	0	0	0	0	0	0	0	0	1	0	0	0	0	0	0
4930474N09Rik	0	0	0	1	0	0	0	1	0	0	0	0	3	0	0	0	0	0	0	0	0	3	0	0	0	0	4	0	0	0	0	0	0	0	2	0	0	0	0	2	0	0	0	0	0	0	2	0	0
4930477E14Rik	0	0	0	0	0	0	0	0	0	1	0	0	0	0	0	0	0	0	0	0	0	0	0	0	0	0	0	0	0	0	0	0	0	0	0	0	0	0	0	0	0	0	0	0	0	0	0	0	0
4930477G07Rik	0	1	0	0	0	0	1	0	0	0	0	0	5	0	3	0	0	0	3	0	2	1	0	1	4	0	0	0	0	0	0	0	0	1	0	0	1	0	3	0	0	0	0	0	0	0	0	0	0
4930477N07Rik	0	0	0	0	0	0	0	0	0	0	0	0	1	0	2	2	9	0	0	0	0	0	0	0	0	0	0	0	0	0	0	0	0	0	0	0	0	0	0	1	0	0	0	0	0	0	0	0	0
4930477O15Rik	0	0	0	0	0	0	0	0	0	0	0	0	0	0	3	1	6	0	0	6	0	0	0	0	0	0	10	0	0	0	0	0	0	0	0	0	0	0	0	3	0	0	1	0	0	0	0	1	0
4930478E11Rik	3	0	0	0	0	0	0	0	0	0	1	0	0	0	0	0	0	0	0	0	0	0	0	0	0	0	0	0	0	0	1	0	0	0	0	0	0	2	0	0	0	0	0	0	0	0	0	0	1
4930478K11Rik	0	0	1	0	0	0	0	0	0	0	0	0	0	0	0	0	0	0	0	0	0	0	0	0	0	0	0	0	0	0	0	0	0	0	0	0	0	0	0	0	0	0	0	1	0	0	0	0	1
4930478L05Rik	8	4	8	1	13	3	13	6	21	5	2	8	20	17	9	7	13	7	4	12	1	5	8	8	12	9	8	4	0	9	21	5	7	20	4	3	4	0	11	6	0	14	15	7	3	7	14	2	5
4930478M09Rik	0	0	0	0	2	0	1	0	0	0	0	1	0	0	0	0	0	0	0	2	0	0	0	0	0	0	0	0	0	0	0	4	0	4	0	4	0	0	0	0	0	0	0	0	0	0	0	0	0
4930478M13Rik	4	3	3	11	11	5	17	0	11	6	6	15	5	2	1	10	12	3	6	26	8	12	7	4	4	8	26	7	3	12	3	4	6	18	5	4	0	0	12	1	0	7	6	1	1	5	6	2	2
4930478P22Rik	0	0	0	1	3	0	0	0	0	1	0	0	0	0	3	2	4	0	3	0	0	0	0	0	0	0	2	0	0	0	1	0	0	0	0	0	7	0	5	0	0	0	0	0	2	0	0	0	0
4930479D17Rik	1	0	0	0	2	0	1	0	1	2	0	1	0	0	3	0	0	0	0	6	0	0	1	0	0	0	0	0	0	0	0	0	5	0	0	2	0	0	0	0	0	0	0	0	0	0	0	1	0
4930479H17Rik	0	0	0	0	0	0	0	0	0	0	0	0	0	0	0	0	0	0	0	0	0	0	0	0	0	0	0	0	0	0	1	0	0	0	0	0	0	0	0	0	0	0	0	0	0	0	0	0	0
4930480C01Rik	0	0	1	0	0	0	0	0	0	0	0	0	0	2	0	0	1	0	0	3	0	0	0	0	0	0	0	0	0	0	6	5	6	0	4	3	0	0	0	0	0	0	0	0	0	0	8	1	4
4930480E11Rik	0	0	0	0	0	0	0	0	0	0	0	0	0	0	0	0	0	0	0	0	0	0	0	0	0	1	7	0	6	0	1	0	0	0	0	0	0	0	0	1	0	0	0	0	0	0	0	0	0
4930480G23Rik	0	0	0	0	2	0	0	0	0	0	0	0	0	1	0	0	4	0	0	0	0	0	0	3	4	0	2	0	0	0	0	2	0	0	0	2	1	0	9	2	0	0	2	0	0	0	0	0	0
4930480K02Rik	0	2	0	0	0	0	0	0	0	0	0	0	0	0	0	0	0	0	0	0	1	2	0	0	0	0	0	0	0	0	2	0	0	0	0	0	0	0	0	0	0	0	0	0	0	0	0	0	0
4930480K15Rik	59	28	37	22	86	45	42	22	46	61	4	1	2	0	0	0	0	0	0	0	0	0	0	0	0	0	0	0	0	0	0	0	1	0	0	0	0	0	0	2	1	8	22	31	2	5	0	0	0
4930480M12Rik	0	0	0	0	0	0	0	0	1	0	0	0	0	0	0	0	0	0	0	0	0	0	0	0	0	0	0	0	0	0	0	0	0	0	0	0	0	0	0	0	0	0	0	0	0	0	0	0	0
4930481A15Rik	239	68	76	99	182	79	81	28	101	55	59	93	260	122	46	57	28	14	79	71	69	76	60	87	103	75	108	139	190	96	18	45	101	90	57	55	51	23	99	37	70	80	90	31	63	57	72	25	24
4930481B07Rik	21	7	22	10	25	14	12	2	2	7	28	5	18	1	3	2	4	11	21	8	13	16	20	6	17	11	7	14	21	0	9	5	11	8	0	3	4	2	18	0	0	15	8	5	12	7	38	5	7
4930483J18Rik	0	0	1	0	0	0	6	0	0	4	0	0	0	4	5	1	0	0	0	0	0	4	0	0	0	2	3	7	0	0	2	0	1	4	1	1	4	0	0	0	0	0	0	0	0	0	1	2	0
4930483K19Rik	4	1	0	0	0	0	0	0	0	1	0	0	0	0	0	0	1	13	0	0	3	0	0	0	1	0	2	1	0	0	1	0	0	2	1	4	0	1	6	0	0	0	2	0	0	0	1	1	0
4930483O08Rik	0	0	0	0	3	1	2	0	0	0	0	0	1	0	0	0	0	0	0	0	0	0	0	0	0	0	0	0	2	0	0	0	1	0	0	1	0	0	0	0	0	0	0	0	0	0	0	0	0
4930483P17Rik	0	1	0	0	0	0	0	0	0	0	0	0	2	1	0	0	0	0	0	1	0	2	0	0	1	0	1	1	0	0	0	2	0	0	0	1	0	0	0	0	0	1	2	2	3	3	0	0	1
4930484H19Rik	0	0	0	0	0	0	2	0	0	0	1	0	0	0	0	3	0	0	0	0	4	0	1	0	0	0	0	0	0	2	0	0	0	0	0	0	0	1	0	0	1	0	0	0	0	0	0	0	0
4930484I04Rik	18	0	0	4	0	1	2	0	0	2	3	2	0	1	0	2	1	12	7	9	7	12	9	1	5	8	0	9	0	4	1	5	7	0	0	4	2	0	7	1	1	0	5	1	1	0	3	4	2
4930486F22Rik	0	0	0	0	0	0	0	0	0	1	0	0	0	0	0	0	0	0	0	0	0	0	0	0	0	0	0	0	0	0	0	0	0	3	0	3	0	0	0	0	0	0	1	0	0	0	0	0	0
4930486I03Rik	0	0	0	0	0	0	0	0	0	0	0	0	0	0	0	0	0	0	0	0	0	0	0	0	0	0	0	0	0	0	0	0	0	0	0	0	0	0	0	0	0	0	4	0	0	0	0	0	0
4930486L24Rik	0	0	0	1	0	0	0	0	0	0	0	0	0	0	0	0	0	0	0	0	0	0	0	0	0	0	1	0	0	0	0	0	0	0	0	0	0	0	0	0	0	0	0	0	0	0	0	0	0
4930486N12Rik	0	0	0	0	0	0	0	0	0	0	0	0	0	0	0	0	0	0	0	0	0	0	0	0	0	0	0	0	0	0	0	0	0	0	0	0	0	0	1	0	0	0	0	0	0	0	0	0	0
4930487D11Rik	0	0	0	0	0	0	0	0	1	0	0	0	0	0	0	0	0	0	0	0	0	0	0	0	0	0	0	0	0	0	0	0	0	0	0	0	0	0	0	0	0	0	0	0	0	0	0	0	0
4930488B22Rik	0	0	0	0	0	0	0	0	0	0	0	0	0	0	0	0	0	0	0	0	0	0	0	0	0	0	0	0	0	0	0	0	0	0	0	0	0	0	0	0	0	0	0	0	0	0	0	0	0
4930488L21Rik	0	0	0	0	3	0	3	0	0	0	0	0	0	0	2	0	0	0	0	0	0	0	0	0	0	0	0	0	0	1	0	0	0	0	3	0	0	0	4	0	0	0	2	0	0	0	0	0	3
4930488N15Rik	0	0	0	0	7	0	6	0	1	0	0	0	0	0	0	0	1	0	0	1	0	0	0	4	0	0	1	0	11	0	0	3	0	3	0	0	0	0	0	0	0	0	0	0	0	0	4	0	0
4930488N24Rik	0	0	0	0	0	0	0	0	0	0	0	0	0	0	0	2	0	0	0	0	0	3	0	0	0	0	0	0	0	0	0	0	0	0	0	0	0	0	0	0	0	0	0	0	0	0	0	0	0
4930500A05Rik	0	0	0	0	0	0	0	0	0	0	0	0	0	0	0	0	0	0	0	0	0	0	0	0	2	0	0	0	0	0	0	0	0	0	0	0	0	0	0	0	0	0	0	0	0	0	0	0	0
4930500F04Rik	0	0	0	0	0	0	0	0	0	0	0	0	0	1	0	0	0	0	0	0	0	0	0	2	0	0	0	0	1	1	1	0	0	3	0	0	0	4	0	0	0	0	0	0	0	0	0	0	0
4930500F10Rik	0	0	0	0	0	0	0	0	0	1	3	0	2	8	0	3	4	7	4	0	5	2	1	0	0	0	0	0	0	1	0	0	0	0	0	1	2	0	1	0	0	0	0	0	3	0	1	3	0
4930500H12Rik	2	0	2	0	1	2	2	0	2	1	0	0	0	0	2	3	8	0	0	7	2	1	0	0	0	0	8	0	4	0	5	1	2	2	0	7	1	0	13	4	1	0	0	2	0	0	3	0	6
4930500L23Rik	0	0	0	0	0	0	0	0	0	0	0	0	0	0	0	0	1	0	0	0	0	0	0	0	0	0	0	0	0	0	0	0	0	0	0	0	0	0	0	0	0	0	0	0	0	0	0	0	0
4930500M09Rik	0	0	0	0	0	0	0	0	2	0	0	0	0	1	0	1	0	0	1	0	0	0	0	0	2	0	3	0	0	1	1	0	0	0	0	0	1	1	3	0	0	0	0	2	0	0	1	0	0
4930502A04Rik	0	0	0	0	1	0	2	0	0	0	0	0	0	0	2	0	1	0	0	0	0	0	0	0	0	0	0	0	3	0	1	0	2	0	0	2	0	0	2	2	0	0	6	1	0	0	0	0	0
4930502C17Rik	0	0	0	0	2	0	0	0	0	0	0	0	0	0	0	0	0	0	0	0	0	0	0	0	0	0	0	0	0	0	0	0	0	0	0	0	0	0	0	0	0	0	0	0	0	0	0	0	0
4930502E09Rik	0	1	0	0	7	0	0	0	4	2	0	3	3	0	8	2	13	7	0	3	12	13	4	5	5	3	4	2	10	0	2	2	5	8	0	13	2	0	4	2	1	0	0	2	3	9	0	4	3
4930503B20Rik	0	0	0	0	0	0	0	0	0	0	0	0	0	0	0	0	0	0	0	0	0	0	0	0	0	0	0	0	0	0	0	0	0	0	0	0	0	0	0	0	0	0	0	0	0	0	0	0	0
4930503E14Rik	0	2	0	0	0	0	0	0	0	0	0	0	0	0	0	1	0	0	0	0	0	1	0	0	0	0	3	0	0	0	0	0	0	0	0	0	0	0	0	0	0	0	0	0	0	0	0	0	1
4930503E24Rik	0	0	0	1	1	0	0	0	1	1	1	0	1	2	0	0	1	0	0	0	0	7	0	0	0	1	3	3	2	0	0	1	1	3	1	0	2	0	1	1	0	0	0	0	1	0	0	0	1
4930503F20Rik	3	0	0	0	0	0	0	0	0	0	0	0	0	0	0	1	5	0	0	0	0	0	0	0	0	0	0	0	0	0	0	0	0	0	0	0	0	0	1	0	0	0	0	0	0	0	0	0	0
4930503H13Rik	0	0	0	0	0	0	0	0	0	0	0	0	0	0	0	0	0	0	0	0	0	0	0	0	0	0	0	0	0	0	0	0	0	0	0	0	0	0	0	0	0	0	0	0	0	0	0	0	0
4930503L19Rik	309	151	270	249	206	110	250	88	206	159	229	173	437	423	398	375	123	101	140	193	106	126	88	103	131	138	304	67	308	131	177	160	268	455	241	261	62	53	245	55	50	147	199	201	461	317	474	290	302
4930503O07Rik	0	0	0	0	1	0	0	0	0	0	0	0	0	0	0	0	3	0	0	0	0	0	0	0	0	0	0	0	0	0	0	0	0	5	0	0	0	0	0	0	0	0	0	0	0	0	0	0	0
4930504C09Rik	0	0	0	0	0	0	0	1	0	0	0	0	0	0	0	0	0	0	0	0	0	0	0	0	0	0	0	0	0	0	0	0	0	0	0	0	0	0	0	0	0	0	3	0	0	0	0	0	0
4930504D19Rik	0	0	0	0	0	0	0	0	0	0	0	0	0	0	0	1	0	0	0	0	0	0	0	0	0	0	0	0	0	0	0	0	0	6	0	0	0	0	0	0	0	0	0	0	0	0	0	0	0
4930505A04Rik	0	0	0	0	0	0	0	0	0	0	0	0	0	0	0	0	1	0	2	0	0	0	0	0	0	0	5	0	0	0	1	0	0	0	0	0	1	0	1	2	0	0	0	0	0	0	0	0	0
4930505G20Rik	0	0	2	0	0	0	0	0	0	3	0	0	0	0	0	0	0	0	1	2	0	0	2	0	2	0	1	0	0	0	0	1	1	0	0	0	0	0	3	0	0	0	0	0	0	0	0	0	0
4930505K13Rik	0	0	0	0	0	0	0	0	0	0	0	0	0	0	0	0	0	0	0	0	0	0	0	0	0	0	4	0	0	0	0	0	0	0	0	0	0	0	0	0	0	0	0	2	0	0	0	0	0
4930505K14Rik	0	0	0	0	0	0	0	0	0	0	0	0	1	0	0	0	4	0	0	0	0	0	0	0	0	0	0	0	0	0	0	0	0	0	0	2	0	0	0	0	0	0	0	0	0	0	0	0	0
4930505M18Rik	0	0	0	0	2	0	0	0	0	0	0	0	0	0	0	0	0	0	0	0	0	0	0	0	3	3	2	0	0	1	1	0	0	4	0	1	0	0	1	0	0	0	0	0	0	0	0	0	0
4930505N22Rik	6	0	6	3	5	3	5	0	1	7	6	3	3	2	2	4	2	4	11	6	10	11	7	4	8	8	9	2	14	0	4	6	8	9	4	12	5	2	10	2	0	13	3	4	1	2	2	1	0
4930505O20Rik	0	0	0	0	0	0	0	0	0	0	0	0	0	0	0	0	4	0	0	0	0	0	0	0	0	0	0	0	0	0	0	0	0	0	0	0	0	0	0	0	0	0	0	0	0	0	0	0	1
4930506C21Rik	1	1	2	1	4	3	4	2	1	1	1	1	14	5	8	4	4	8	17	7	7	8	13	7	18	3	12	15	10	3	1	0	4	0	3	3	1	2	5	1	4	4	2	1	2	1	5	0	6
4930507D05Rik	1	0	1	5	0	0	2	0	1	5	1	0	15	5	0	0	0	0	0	0	6	0	0	0	1	1	0	0	0	0	0	0	0	7	2	4	0	0	0	0	0	3	4	4	0	1	1	0	8
4930507D10Rik	1	1	0	0	0	0	2	0	0	0	0	0	0	0	0	0	0	0	0	0	0	0	1	0	0	0	0	0	0	0	0	0	0	0	1	0	0	0	0	0	0	0	0	0	0	0	0	0	0
4930509E16Rik	2	6	6	7	2	3	8	4	8	0	5	9	18	5	64	15	9	0	9	0	0	27	5	2	7	4	0	3	33	3	2	3	6	26	14	25	0	6	0	6	1	4	3	2	4	6	9	10	6
4930509G22Rik	4	0	1	0	1	0	0	0	1	2	0	1	12	5	0	1	0	0	0	4	2	2	0	1	1	10	0	0	0	1	3	2	10	5	9	3	2	1	8	0	2	1	2	0	0	0	2	3	1
4930509H03Rik	29	21	52	41	44	35	38	15	24	47	31	16	31	54	53	36	61	186	129	83	90	53	66	79	93	73	74	86	48	63	76	43	73	88	75	59	30	24	118	18	14	46	38	27	23	34	34	6	21
4930509J09Rik	0	0	0	0	0	0	0	0	0	0	0	0	0	0	0	0	0	0	0	0	1	1	0	0	0	0	0	0	0	0	0	0	0	0	0	0	0	0	0	0	0	0	0	0	0	0	0	0	0
4930509K18Rik	0	0	0	0	0	0	0	0	0	0	0	0	0	0	0	0	0	0	0	1	0	0	0	0	0	2	0	0	0	0	0	0	0	0	0	0	0	0	0	0	0	0	1	0	0	0	0	0	0
4930510E17Rik	0	0	0	5	0	0	1	1	0	0	0	0	1	0	0	0	0	0	3	1	0	0	0	3	16	0	0	0	0	1	0	1	0	0	0	2	0	0	0	0	0	0	0	0	0	0	0	0	0
4930511A02Rik	0	0	0	0	0	0	1	0	0	1	0	0	0	0	0	0	0	0	0	0	1	0	0	0	0	3	5	0	0	0	0	0	0	0	0	0	0	0	0	0	0	0	0	0	0	0	0	0	0
4930511E03Rik	0	0	0	0	0	0	0	0	0	0	0	0	0	0	1	2	30	11	32	7	34	22	9	9	0	0	19	19	19	6	1	3	0	0	0	4	0	0	30	0	0	0	0	0	1	0	0	0	0
4930511J24Rik	5	0	0	0	3	0	0	0	0	0	0	0	0	0	0	0	0	0	2	2	0	0	0	0	0	0	9	0	0	0	0	0	0	0	0	0	0	0	22	1	0	0	0	1	0	1	1	0	0
4930511M06Rik	3	2	0	0	9	0	5	0	0	0	5	0	1	0	0	0	0	5	0	0	7	2	0	0	0	1	0	1	0	0	2	0	1	1	0	0	0	0	8	0	1	0	1	0	2	0	3	0	0
4930511M18Rik	0	0	0	0	0	0	0	0	0	0	0	0	1	0	0	0	1	0	0	0	0	1	0	0	5	0	0	0	0	0	2	0	0	0	0	0	0	0	1	0	0	0	0	2	0	0	0	0	0
4930511O05Rik	0	0	0	0	0	0	0	0	0	0	0	0	0	0	0	0	0	0	0	0	0	0	0	0	0	0	0	0	0	0	0	0	0	0	0	0	0	0	0	0	0	0	0	2	0	0	0	0	0
4930512B01Rik	10	4	3	3	11	2	9	4	1	8	8	0	5	9	1	3	4	3	15	4	4	5	12	4	6	10	12	3	1	6	12	2	1	4	7	8	0	1	3	0	2	0	0	0	0	0	1	0	0
4930512H18Rik	12	13	3	2	10	5	3	4	3	7	0	1	15	0	0	0	0	0	3	0	0	4	0	0	1	5	0	6	0	3	0	0	0	0	0	0	0	0	3	3	0	0	7	1	0	1	0	0	1
4930512J16Rik	0	0	0	0	0	0	0	0	0	0	0	0	1	0	0	0	0	1	0	1	2	0	3	0	0	0	0	0	0	4	0	1	0	1	0	0	3	1	12	0	0	0	0	0	0	0	0	0	0
4930512M02Rik	0	1	0	0	0	0	4	0	0	0	0	0	1	0	0	0	6	1	0	0	0	0	0	0	0	0	1	1	0	1	2	0	0	3	4	2	0	0	2	0	0	0	0	0	0	0	0	0	0
4930512P04Rik	0	1	0	0	0	0	0	0	0	0	0	0	0	0	0	0	0	0	0	0	2	0	0	1	0	2	0	0	0	0	0	0	0	0	0	0	0	0	0	2	0	0	0	0	0	0	0	1	0
4930513D17Rik	0	0	0	0	0	0	0	0	0	0	1	0	0	0	0	0	0	0	0	0	0	0	0	2	0	0	0	0	0	0	1	0	0	0	1	3	0	0	1	0	0	0	0	0	0	0	0	0	0
4930513L16Rik	0	0	0	0	0	0	0	0	0	0	0	0	0	0	3	1	2	0	0	0	0	0	1	0	0	0	0	0	0	0	0	1	0	2	0	0	0	0	0	0	0	0	0	0	0	0	0	0	0
4930513N10Rik	7	0	11	22	21	22	11	5	37	21	14	22	81	47	30	37	20	38	11	20	13	14	24	23	9	14	5	8	1	3	7	14	11	25	8	7	11	7	13	7	7	5	26	19	73	38	48	40	45
4930513N20Rik	0	0	0	0	1	0	0	2	4	0	0	0	9	2	3	0	2	0	0	0	0	0	0	0	0	1	0	0	0	0	0	0	0	0	0	0	0	1	0	1	1	0	4	0	5	0	1	2	1
4930513O06Rik	0	0	0	0	0	0	0	0	0	0	0	0	0	0	0	0	1	0	0	0	0	0	0	0	0	0	0	0	0	0	0	0	0	0	0	0	1	0	0	0	0	0	0	0	0	0	0	0	0
4930515B02Rik	0	0	0	0	0	0	0	0	0	0	0	1	0	0	0	0	0	0	0	0	0	0	0	0	0	0	0	0	0	0	0	0	0	0	0	0	0	0	2	0	0	0	0	0	0	0	0	0	0
4930515G01Rik	19	2	6	6	10	8	13	6	3	11	20	12	25	5	16	14	12	5	26	9	10	12	13	9	12	9	11	12	16	6	13	6	8	20	6	5	10	9	27	3	7	9	22	12	13	6	6	7	10
4930515G13Rik	0	0	0	0	0	0	0	0	0	0	0	0	0	0	0	0	0	0	0	0	0	0	0	0	0	0	0	0	0	0	0	0	0	0	0	0	0	0	0	0	0	0	0	0	0	0	0	0	0
4930515G16Rik	0	0	0	0	0	0	1	0	3	0	0	0	0	0	0	0	5	8	1	3	5	6	21	0	6	0	21	0	7	5	1	4	11	0	0	0	0	9	23	0	0	0	0	1	0	0	0	0	0
4930515L19Rik	0	0	0	0	0	0	0	0	0	0	0	0	0	0	0	0	0	0	0	1	0	0	0	0	0	0	0	0	0	0	0	0	0	0	0	0	0	0	0	0	0	0	0	0	0	0	1	0	0
4930516B21Rik	27	8	12	15	16	4	14	3	5	3	6	3	16	9	4	0	0	0	0	0	0	0	0	0	0	0	0	0	0	0	0	0	0	2	0	0	0	0	2	2	0	5	14	15	9	12	7	3	6
4930516K23Rik	0	3	4	0	0	0	0	0	4	2	0	0	5	0	0	0	3	0	0	0	1	0	0	0	3	0	0	0	0	0	0	0	0	0	0	0	0	0	0	0	0	10	9	11	4	1	0	0	0
4930517E11Rik	2	0	1	0	1	0	0	0	1	0	0	0	0	1	0	0	0	0	0	0	0	12	0	0	0	0	18	0	0	0	1	0	4	0	2	0	0	0	0	7	0	0	0	4	0	0	0	0	0
4930517E14Rik	18	0	2	1	0	0	0	1	0	1	0	0	1	0	3	1	0	0	1	0	0	1	1	1	2	3	1	0	0	1	0	1	4	4	0	0	1	0	0	2	0	0	0	0	0	0	0	0	0
4930517G19Rik	4	14	3	7	13	1	2	5	4	21	12	6	15	10	2	2	8	24	2	22	7	16	3	7	31	11	2	17	14	18	3	7	8	14	6	6	1	0	21	0	0	15	23	2	5	1	5	3	4
4930517J16Rik	0	0	0	0	0	0	0	0	0	0	0	2	41	22	26	24	77	227	97	88	145	61	80	58	47	71	39	52	46	50	42	20	62	22	66	41	0	0	57	5	0	1	0	0	0	0	0	0	0
4930517L18Rik	0	1	0	1	0	0	0	0	0	0	0	0	0	0	0	0	0	0	0	0	0	0	0	0	0	0	0	0	0	0	0	0	0	0	0	0	0	0	0	0	0	0	0	0	0	0	0	0	0
4930517M08Rik	1	0	0	0	0	0	0	0	0	0	0	0	0	0	0	1	0	0	0	0	0	0	0	0	0	0	0	0	0	0	0	0	0	0	0	0	0	0	0	1	0	0	0	0	0	0	0	0	0
4930517O19Rik	2	2	0	5	1	4	0	0	0	0	0	0	0	0	0	0	2	0	4	2	0	0	0	0	4	3	1	1	0	3	0	0	0	5	1	0	0	0	0	1	9	0	0	0	0	0	0	0	0
4930518C09Rik	0	0	0	0	3	0	0	0	0	0	0	0	0	0	0	0	0	0	0	0	0	0	0	0	0	0	0	0	0	0	0	0	0	0	0	0	0	0	0	0	0	0	0	0	0	0	0	0	0
4930518I15Rik	287	74	103	74	217	72	139	39	156	87	158	188	430	169	195	74	559	198	399	261	239	465	161	134	572	206	621	187	638	126	132	60	81	163	137	132	150	84	472	92	59	178	127	59	68	69	104	39	52
4930518I17Rik	0	0	0	0	0	0	0	0	0	0	0	0	0	0	0	0	0	0	0	0	0	0	0	0	0	0	0	0	0	0	0	0	0	0	0	0	0	0	0	0	0	0	0	0	0	0	0	0	0
4930518J20Rik	0	0	0	0	0	0	0	0	0	0	0	0	0	0	0	0	0	0	0	0	0	0	0	0	0	0	0	0	0	0	0	0	0	0	0	0	0	0	0	0	0	0	0	0	0	0	0	0	0
4930518J21Rik	0	0	0	0	2	0	0	0	0	0	0	0	0	0	0	0	0	0	0	0	0	0	0	0	0	0	0	0	0	0	0	1	0	2	0	0	0	0	0	0	0	1	0	0	0	0	0	0	0
4930518P08Rik	0	0	0	0	0	0	0	0	0	0	0	0	0	0	0	0	3	0	0	0	0	0	0	0	0	0	0	0	0	0	0	0	0	0	0	0	0	0	0	0	0	0	0	0	0	2	0	0	0
4930519A11Rik	0	0	0	0	1	0	0	0	0	0	0	0	0	0	0	0	0	0	0	9	0	0	0	0	0	0	0	0	0	1	0	0	0	4	0	3	0	0	0	0	0	0	0	0	0	0	0	0	0
4930519D14Rik	0	0	0	0	0	0	1	0	0	0	0	0	0	0	0	0	0	0	0	0	0	0	0	0	0	3	0	0	0	0	0	0	0	0	1	0	0	0	1	0	0	0	0	0	0	0	0	0	0
4930519E07Rik	0	0	0	0	0	0	0	0	0	0	0	0	0	0	0	0	1	0	0	0	0	0	0	0	0	0	0	0	0	0	0	0	0	3	0	0	0	0	0	0	0	0	0	0	0	0	0	0	0
4930519F09Rik	0	0	0	0	0	1	2	0	0	0	0	1	0	0	0	0	0	0	0	0	0	0	0	0	0	0	0	0	0	0	0	0	0	0	0	0	0	0	0	0	0	0	0	0	0	1	1	0	2
4930519F16Rik	2	0	0	1	0	0	2	1	0	0	0	0	0	0	0	0	0	0	3	0	0	0	0	0	0	0	0	0	0	0	0	0	0	0	0	0	0	0	0	0	0	0	0	0	0	0	0	0	0
4930519F24Rik	0	0	0	0	0	0	0	0	0	0	0	0	0	0	0	0	0	0	0	0	0	2	0	0	0	0	0	0	0	0	0	0	0	3	0	0	0	0	0	0	0	0	0	0	0	0	0	0	0
4930519G04Rik	1	0	1	0	0	0	4	0	0	0	0	0	5	0	0	0	4	0	0	0	0	1	0	0	0	1	0	0	0	2	0	0	0	1	0	2	5	0	0	1	0	0	3	0	0	0	0	0	0
4930519H02Rik	0	2	0	0	0	0	0	0	1	0	0	0	0	0	0	0	0	0	0	0	0	0	0	0	0	0	0	0	0	0	0	0	1	0	2	5	0	0	0	1	0	1	0	0	0	0	0	0	0
4930519K11Rik	0	0	0	0	0	0	0	0	0	0	1	0	0	0	0	0	0	0	0	0	0	0	0	0	0	0	0	0	0	0	0	0	0	0	0	0	0	0	0	0	0	0	0	0	0	0	0	0	0
4930519L02Rik	280	84	402	514	439	171	325	106	171	101	3	0	7	0	2	0	0	2	0	0	0	0	0	0	0	0	0	0	0	3	0	1	0	0	0	0	0	0	0	19	0	23	23	262	343	157	14	4	3
4930519P11Rik	0	1	5	5	13	0	0	2	2	0	1	2	3	4	1	3	2	4	1	4	1	11	0	1	2	4	8	0	0	0	0	3	4	1	1	0	0	0	0	0	1	0	0	0	0	2	3	0	0
4930520K02Rik	0	0	0	0	0	0	0	0	0	0	0	0	0	0	0	0	3	0	0	0	0	0	0	0	0	1	0	0	0	0	0	0	0	0	0	0	0	0	1	0	0	0	0	0	0	0	0	0	0
4930520M14Rik	1	2	0	0	3	3	0	0	0	0	0	0	1	2	1	0	0	3	1	9	1	0	8	2	1	2	0	0	4	3	0	0	2	0	0	2	0	0	1	0	0	1	1	0	0	4	0	1	0
4930520O04Rik	108	34	106	86	113	52	91	29	75	71	52	64	185	58	49	43	5	12	6	4	0	9	2	4	8	2	8	17	2	0	2	0	0	4	1	0	0	5	2	8	1	43	76	47	90	79	148	44	28
4930520P13Rik	0	0	0	0	0	0	0	0	0	0	0	0	0	2	0	0	0	0	0	0	0	0	0	0	0	0	0	0	0	0	0	0	0	0	0	0	0	0	1	0	0	0	0	0	0	0	0	0	0
4930521E06Rik	1	0	0	2	5	0	1	0	1	0	0	0	0	0	0	0	0	0	0	0	0	0	0	0	0	0	0	0	0	0	0	0	0	0	0	0	1	0	0	0	0	0	0	0	0	0	0	0	0
4930521O17Rik	0	0	0	0	3	0	0	0	0	0	0	0	0	0	0	0	0	0	0	0	0	0	0	0	0	0	0	0	0	0	0	0	0	0	0	0	0	0	0	0	0	0	0	0	0	0	0	0	0
4930522H14Rik	0	0	0	0	1	0	0	0	0	0	0	0	0	0	1	0	0	0	0	0	0	1	2	0	0	0	0	0	0	0	0	0	0	0	0	0	0	0	1	0	0	0	0	0	0	0	0	0	0
4930522L14Rik	147	59	86	85	125	47	78	51	159	54	116	82	94	155	103	58	138	51	156	73	82	60	71	34	139	63	75	47	139	119	20	20	50	51	38	41	36	26	84	22	17	123	83	73	84	39	84	42	40
4930522N08Rik	0	0	0	0	0	0	0	0	0	0	0	0	0	0	0	0	0	0	0	0	0	0	0	0	0	0	0	0	0	0	0	0	0	0	0	0	0	0	0	0	0	0	0	0	0	0	0	0	0
4930522O17Rik	0	0	0	0	0	0	0	0	0	0	0	0	0	0	0	0	0	0	0	0	0	0	0	0	2	0	0	0	0	2	2	0	0	0	0	0	0	0	4	0	0	2	0	0	0	0	0	0	0
4930523C07Rik	235	101	200	207	260	106	285	125	323	265	314	299	936	625	1427	948	3103	2868	3958	2919	3372	3523	2422	1703	3633	2620	4254	2670	5519	2400	453	389	595	1156	700	1168	328	490	4599	575	383	327	461	283	715	399	584	305	436
4930523O13Rik	0	0	0	0	0	0	0	0	0	0	0	0	0	0	0	0	0	0	0	1	3	0	0	0	0	0	0	0	0	0	3	0	0	0	0	0	0	0	1	0	0	0	0	0	0	0	0	0	0
4930524B15Rik	0	0	0	0	0	0	0	0	0	0	4	0	0	0	0	0	0	0	0	0	0	0	0	0	0	0	0	0	0	0	0	0	0	0	0	0	0	0	0	0	0	0	0	0	0	0	4	0	0
4930524B17Rik	0	1	0	0	0	0	0	0	0	0	0	0	0	0	0	0	0	0	0	0	3	0	0	0	0	0	0	0	0	1	0	0	0	0	0	0	0	0	9	1	0	1	0	0	0	0	0	0	2
4930524C18Rik	0	0	0	0	0	0	0	0	0	1	0	0	0	3	0	0	0	0	0	0	1	0	0	0	0	0	1	0	0	0	0	0	0	0	2	0	0	0	1	0	0	1	0	0	0	1	0	0	0
4930524O05Rik	0	0	0	0	0	0	0	0	0	0	0	0	0	0	0	0	0	0	0	0	0	0	0	0	0	0	0	0	0	0	0	0	0	0	0	0	0	0	0	0	0	0	0	0	0	0	0	0	0
4930524O07Rik	10	4	3	1	3	3	4	3	3	3	9	6	13	8	15	9	17	0	1	9	7	4	4	3	8	2	7	12	24	8	8	6	0	21	5	8	14	19	1	5	8	2	1	1	4	3	2	4	5
4930524O08Rik	0	1	0	0	0	0	0	0	0	0	0	0	0	0	0	0	11	0	0	0	0	1	0	3	0	0	0	0	0	0	0	0	0	0	1	0	0	2	3	0	0	0	1	0	0	0	0	0	0
4930525C09Rik	0	0	0	1	0	0	0	0	0	0	0	0	0	0	0	1	0	0	0	0	0	0	0	0	0	0	0	0	1	0	0	0	0	0	0	0	0	0	0	0	0	0	0	0	0	0	0	0	0
4930525G20Rik	10	5	6	15	12	4	0	3	8	4	2	3	11	4	10	5	0	0	12	17	18	3	3	16	0	3	0	0	20	17	6	0	3	22	1	1	4	2	11	4	5	2	5	9	0	10	7	1	2
4930526A20Rik	1	9	7	12	12	5	12	3	8	4	5	5	6	1	7	0	1	0	2	8	5	1	0	0	2	2	0	0	0	0	0	2	7	2	0	0	0	0	3	1	0	9	12	6	1	5	6	0	1
4930526F13Rik	0	0	0	0	0	0	0	0	0	0	0	0	0	0	0	0	0	0	12	0	0	2	0	0	0	0	0	0	0	6	0	0	1	0	1	2	0	0	0	0	0	0	0	0	0	5	0	0	0
4930526H09Rik	0	0	0	0	0	0	0	0	0	0	0	0	0	0	0	0	0	0	0	0	0	0	0	0	0	0	0	0	0	0	0	0	0	0	0	0	1	0	0	0	0	0	0	0	0	0	0	0	0
4930526L06Rik	0	3	0	3	0	0	0	0	0	0	0	0	0	0	0	0	0	0	0	0	0	0	0	0	3	0	0	0	0	0	0	0	0	0	0	2	2	0	4	0	0	0	0	0	0	0	0	0	0
4930526M16Rik	0	0	0	0	0	0	0	0	0	0	0	0	0	0	0	0	0	0	0	0	0	0	0	0	0	0	0	0	0	0	0	0	0	1	0	0	0	0	0	0	0	0	0	0	0	0	0	0	1
4930527A07Rik	0	0	2	0	2	0	0	0	0	0	0	0	0	0	0	0	0	0	0	1	0	0	0	0	0	0	0	0	0	0	0	0	0	3	0	0	0	0	0	0	0	0	1	0	2	0	0	0	0
4930527B05Rik	0	1	0	0	0	0	0	0	0	0	0	0	0	0	0	0	0	0	0	1	1	0	0	0	0	0	0	0	0	0	0	0	0	0	0	0	0	0	0	0	0	0	0	0	0	0	0	0	0
4930527E20Rik	0	0	0	0	0	0	0	0	0	0	0	0	0	0	0	0	0	0	0	0	0	0	0	0	0	0	0	0	0	0	0	0	0	0	0	0	0	0	0	0	0	0	0	0	0	0	0	0	0
4930527F14Rik	0	0	0	0	0	0	0	0	0	0	0	0	1	0	0	0	1	0	0	0	0	0	0	0	0	0	0	0	0	0	2	0	0	0	0	0	0	0	0	0	0	0	0	0	0	0	0	0	0
4930527G23Rik	0	0	0	0	0	0	0	0	0	0	0	0	0	0	0	0	0	0	0	0	0	0	0	0	0	0	0	0	0	0	0	0	1	0	0	0	0	0	0	0	0	0	0	0	0	0	0	0	0
4930527J03Rik	0	0	0	0	0	0	0	0	0	0	0	0	0	0	0	0	0	0	0	0	0	0	0	0	0	0	0	0	0	0	0	0	0	0	0	0	0	0	0	0	0	0	0	0	0	0	0	0	0
4930528D03Rik	0	0	0	0	0	0	2	0	0	0	0	0	0	0	0	0	1	0	0	0	0	0	0	0	0	0	0	0	0	0	1	0	1	0	2	0	0	1	0	0	0	0	0	0	0	0	0	0	0
4930528G23Rik	1	0	0	0	0	0	0	0	5	0	0	0	0	0	0	0	7	0	0	0	0	0	0	2	0	4	6	0	2	1	2	0	0	3	1	6	0	0	0	1	0	0	1	0	0	0	0	0	0
4930528H21Rik	0	0	0	0	2	0	0	0	0	0	0	0	0	0	0	0	1	0	0	0	0	0	0	0	0	0	0	0	0	0	0	0	0	0	0	0	0	0	0	0	0	0	5	0	0	0	0	0	0
4930528J11Rik	1	2	0	0	0	0	0	0	0	0	0	0	3	0	0	0	3	0	0	2	0	0	0	6	9	15	19	4	0	6	2	0	4	0	1	2	0	3	1	1	0	1	1	0	0	0	4	2	0
4930528P14Rik	0	0	0	0	0	0	0	0	0	0	0	0	0	0	0	0	0	0	0	0	0	0	0	0	0	0	0	0	0	0	0	0	0	0	0	0	0	0	0	0	0	0	0	0	0	0	0	0	0
4930529C04Rik	0	0	0	0	0	0	1	0	0	1	0	0	0	3	0	0	0	0	0	0	0	2	1	0	0	0	5	0	1	0	0	0	0	5	7	0	1	0	0	0	0	2	1	0	0	0	1	0	0
4930529I22Rik	0	0	0	0	0	0	0	0	0	0	0	0	0	0	0	0	0	0	0	0	0	0	0	0	0	4	0	0	0	0	5	0	0	0	0	2	0	0	0	0	0	0	2	0	0	0	0	0	0
4930529K09Rik	2	1	0	0	0	0	0	0	0	0	0	0	0	0	0	0	3	2	0	3	0	0	0	0	1	0	0	0	0	0	0	0	1	0	0	0	1	0	0	1	0	0	0	0	0	0	0	0	0
4930529N20Rik	0	0	0	0	1	0	0	0	0	0	0	0	0	0	0	0	6	0	0	0	0	1	1	0	0	0	0	0	0	0	2	0	0	0	0	1	0	0	0	0	0	0	0	0	0	0	1	0	0
4930532G15Rik	13	3	0	7	5	1	9	0	5	8	12	7	17	2	10	10	9	10	5	6	8	0	8	15	4	12	11	2	5	9	12	0	0	6	6	9	7	3	23	4	11	5	6	5	8	8	10	4	5
4930532I03Rik	0	0	0	0	1	0	0	0	0	0	0	0	0	0	0	1	0	0	0	1	0	0	0	0	3	0	2	0	0	1	0	0	0	1	0	4	1	0	0	1	0	1	0	3	1	0	4	0	0
4930532M18Rik	0	0	0	0	0	0	0	0	0	0	1	0	0	0	0	0	0	0	0	1	0	0	0	0	0	0	0	0	0	0	2	0	1	0	2	0	0	1	0	0	0	0	1	0	0	0	0	0	1
4930533B01Rik	2	1	0	0	0	0	0	0	1	0	0	0	1	0	0	0	5	0	0	0	5	0	2	0	0	0	0	0	0	0	0	0	0	0	0	0	2	0	5	0	0	3	0	1	0	0	0	0	0
4930533D04Rik	0	0	0	0	0	0	0	0	0	0	0	0	0	0	0	0	0	0	0	0	0	0	0	0	0	0	0	0	0	0	0	0	0	1	0	0	0	0	0	0	0	0	0	0	0	0	0	0	0
4930533I22Rik	0	0	0	0	2	0	0	0	0	0	1	0	0	0	1	0	0	0	0	0	0	0	0	0	0	0	0	0	0	2	6	0	0	0	0	1	0	0	0	1	0	0	1	0	0	0	0	0	1
4930533K18Rik	0	0	0	0	0	0	0	0	0	0	0	0	0	3	0	0	0	0	0	1	0	0	0	0	0	0	1	0	0	0	0	1	0	0	0	0	0	0	0	0	0	0	0	0	0	0	0	0	1
4930533L02Rik	0	0	0	0	0	0	1	0	0	0	3	0	0	0	0	0	8	0	0	0	7	0	0	0	0	0	0	0	0	0	0	2	0	0	2	0	0	0	0	0	0	0	1	0	0	0	0	0	0
4930533N22Rik	0	0	0	0	0	0	0	0	2	0	0	0	0	0	0	0	6	0	0	0	9	0	0	0	0	0	1	0	0	1	0	0	0	0	0	0	0	0	4	0	0	4	0	0	1	0	0	0	0
4930533P14Rik	0	0	0	0	0	0	1	0	0	0	0	0	0	0	0	0	0	0	0	0	0	0	0	0	0	0	0	0	0	0	1	0	0	0	0	0	0	0	0	0	0	0	0	0	0	0	0	0	0
4930534D22Rik	0	0	0	0	0	0	0	0	0	0	0	0	0	0	0	1	0	0	0	0	0	0	0	0	1	0	0	0	0	0	0	0	0	0	0	0	0	0	0	0	0	0	0	0	0	0	3	0	0
4930534H03Rik	0	1	0	0	0	0	0	0	0	0	0	0	0	0	0	1	0	0	0	0	0	0	0	0	4	0	0	0	0	2	0	2	0	1	0	4	3	1	1	1	1	0	0	0	0	0	0	0	0
4930534H18Rik	0	0	0	0	1	0	0	1	0	1	0	0	0	0	0	0	0	0	0	0	0	0	0	1	0	0	0	0	0	0	0	0	0	0	0	4	5	0	1	0	0	1	0	0	0	0	0	0	0
4930535E02Rik	0	0	0	0	0	0	0	0	0	0	0	0	0	0	0	0	0	0	0	0	0	0	0	0	0	0	0	0	0	0	0	0	1	0	0	0	0	0	0	0	0	0	0	0	0	0	0	0	0
4930535F04Rik	0	0	0	0	0	0	0	0	0	0	0	0	0	0	0	0	5	0	0	0	0	0	0	0	1	0	0	0	0	7	1	0	0	0	0	0	0	0	2	0	0	0	0	0	0	0	1	0	0
4930535G08Rik	0	0	0	0	0	0	0	0	0	0	0	0	0	0	0	0	0	0	0	0	0	0	0	0	0	0	0	0	0	0	0	0	0	1	0	0	0	0	0	0	0	0	0	0	0	0	0	0	0
4930535L15Rik	14	2	0	0	1	3	0	0	0	0	2	0	8	2	3	4	0	0	0	0	0	0	0	0	0	1	0	0	0	0	0	0	0	0	2	0	0	0	2	0	0	3	4	1	0	1	0	0	0
4930535O05Rik	0	0	0	0	0	0	0	0	0	0	0	0	0	0	0	0	0	0	0	0	4	0	0	0	0	0	0	0	0	0	0	0	0	0	0	0	0	0	0	0	0	0	0	0	0	0	0	0	0
4930537H20Rik	1	0	0	2	3	0	2	0	0	0	0	0	0	0	2	0	0	2	0	1	0	0	0	1	1	0	0	0	0	0	0	0	1	4	0	0	2	0	1	0	0	1	1	0	0	0	0	0	0
4930538E20Rik	11	5	5	2	4	7	1	4	11	4	5	1	14	27	5	4	15	28	32	16	12	19	9	2	9	10	20	6	1	15	6	6	3	5	16	10	0	0	13	2	0	8	3	2	3	0	0	0	0
4930538L07Rik	0	0	0	0	4	0	0	0	0	0	0	0	0	0	0	0	1	0	0	0	0	0	0	0	2	0	5	0	0	3	0	0	0	4	0	0	0	0	0	0	0	0	0	0	0	0	0	0	0
4930539C22Rik	0	0	0	0	0	0	0	0	0	0	0	0	0	0	0	0	0	0	0	0	0	0	0	0	0	0	0	0	0	0	0	0	0	0	0	0	0	0	1	0	0	0	0	0	0	0	0	0	0
4930539J05Rik	12	5	4	12	7	1	3	2	0	2	6	4	3	8	0	8	3	3	8	3	4	0	12	3	7	3	3	1	5	4	8	4	4	12	5	1	7	2	13	3	1	0	3	5	2	3	12	0	0
4930539M17Rik	1	0	0	0	0	0	0	0	0	0	0	0	0	0	0	0	0	0	0	0	0	0	0	0	0	0	0	0	0	0	0	1	0	0	0	0	0	0	2	0	0	0	0	0	0	0	0	0	0
4930540E01Rik	0	0	0	0	0	0	0	0	0	0	0	0	0	0	0	0	0	0	0	0	0	0	0	0	1	0	0	0	0	0	0	0	0	0	0	0	0	0	0	0	1	0	0	0	0	0	0	0	0
4930540I17Rik	0	0	0	0	0	0	0	0	0	0	0	0	0	0	0	0	0	0	0	1	0	0	0	0	0	0	0	0	0	0	0	0	0	0	0	0	0	0	0	0	1	0	0	0	0	0	0	0	0
4930540M03Rik	0	0	0	0	0	1	1	0	0	0	1	0	0	0	0	1	0	0	0	0	0	0	0	0	0	0	0	0	0	0	0	0	0	0	0	0	0	0	0	0	0	0	0	0	2	0	0	0	0
4930540M05Rik	0	5	2	1	0	0	3	0	0	0	0	0	0	0	0	0	0	0	0	0	0	0	0	0	0	0	10	0	0	2	0	0	1	9	2	1	0	1	0	0	0	0	0	8	0	0	2	0	0
4930541O19Rik	0	0	0	0	0	0	1	0	0	0	0	0	0	0	0	0	0	0	0	0	0	0	0	0	0	1	0	0	0	0	0	0	0	0	0	0	0	0	0	0	0	0	0	0	0	0	0	0	0
4930542C12Rik	0	0	0	0	0	1	3	0	0	1	0	0	0	0	0	0	0	0	0	0	0	0	0	0	0	0	0	0	0	0	0	0	0	3	0	2	0	0	0	0	0	0	0	0	0	0	0	0	0
4930542C16Rik	0	0	0	1	0	0	0	0	0	0	0	0	0	0	0	0	0	1	0	0	0	0	0	0	0	0	0	0	0	0	0	0	0	0	0	0	0	0	0	0	0	0	0	0	0	0	0	0	2
4930542D17Rik	0	0	0	0	0	0	0	0	0	0	0	0	0	0	0	0	0	0	0	0	0	0	0	0	0	0	0	0	0	0	0	0	1	0	0	0	0	0	0	1	0	0	0	0	0	0	2	0	0
4930542M03Rik	0	0	0	0	0	0	0	0	0	0	0	0	0	0	0	0	0	0	0	0	0	0	0	0	0	0	0	0	0	0	0	0	0	0	0	0	0	0	0	0	0	0	0	0	0	0	0	0	0
4930543E12Rik	0	0	0	0	0	0	1	0	0	0	0	0	0	0	1	0	0	0	0	0	0	0	0	0	0	0	0	0	0	0	0	2	0	0	0	1	0	0	0	0	0	0	0	3	0	0	0	0	0
4930543I03Rik	0	0	0	2	0	0	0	0	0	0	0	0	0	0	0	0	0	0	0	0	0	0	0	0	0	0	0	0	0	0	0	0	0	0	0	0	0	0	1	0	0	0	0	0	0	0	0	0	0
4930543I11Rik	2	0	0	0	0	0	0	0	0	0	2	0	0	0	0	0	0	0	0	0	0	0	0	0	0	0	0	0	0	0	0	0	0	0	0	0	0	0	1	0	0	0	2	0	0	0	0	0	0
4930543K20Rik	0	0	0	0	0	0	0	0	1	0	0	0	0	0	0	0	0	0	0	0	1	0	0	0	0	1	0	0	0	0	0	0	0	0	0	0	0	0	0	0	0	0	0	0	0	0	0	0	0
4930543N07Rik	0	0	0	0	1	0	0	0	0	0	0	0	0	0	0	0	0	0	0	0	0	0	0	0	1	1	3	0	0	0	0	0	0	0	0	0	0	0	0	0	0	0	0	0	0	0	0	0	0
4930544D05Rik	0	0	1	0	0	0	4	0	0	0	0	0	0	0	0	0	0	0	0	0	0	0	0	0	0	1	0	0	0	0	0	0	0	0	0	0	0	0	0	0	0	0	0	0	0	0	0	0	0
4930544F09Rik	1	0	0	0	1	0	3	1	2	7	6	4	3	5	6	8	19	82	9	28	41	16	18	14	15	24	12	6	1	10	13	18	47	18	25	34	0	4	50	5	0	3	0	3	7	3	2	3	0
4930544G11Rik	0	2	0	0	0	0	0	0	0	0	0	0	0	0	0	0	0	0	0	5	0	0	0	0	0	0	0	0	0	0	0	0	0	0	0	3	0	0	0	0	0	0	0	0	0	0	0	0	0
4930544I03Rik	1	0	2	0	0	2	3	1	7	0	0	0	3	0	0	0	0	0	0	0	0	0	0	0	0	0	0	0	0	0	0	0	0	0	0	0	0	0	0	1	0	2	0	2	0	0	2	0	0
4930544L04Rik	0	0	0	0	2	0	1	0	1	0	0	0	0	0	0	0	0	0	0	0	0	0	0	2	0	0	0	0	8	0	2	0	0	1	0	2	3	0	0	0	0	4	0	1	0	0	0	0	0
4930544M13Rik	0	1	0	0	0	2	0	0	0	1	0	0	0	0	0	0	2	0	0	0	0	0	0	0	0	3	4	0	0	0	1	2	0	0	0	1	0	0	3	0	0	0	0	3	0	3	0	0	0
4930545E07Rik	0	0	0	0	0	0	0	0	0	0	0	0	0	0	0	0	0	0	0	0	0	0	0	0	1	0	0	0	0	0	1	1	2	0	0	0	0	0	1	0	0	0	0	0	0	0	0	0	0
4930545H06Rik	0	0	0	0	0	0	0	0	0	0	0	0	0	0	0	0	0	0	1	0	0	0	0	0	0	0	0	0	0	0	0	0	0	0	0	0	0	0	0	0	0	0	0	0	0	0	0	0	0
4930545L08Rik	0	0	0	0	1	0	0	0	0	0	0	0	0	0	0	0	0	0	0	0	0	0	0	0	0	0	0	0	0	0	0	0	0	0	0	1	0	0	0	0	0	0	0	0	0	0	0	0	0
4930545L23Rik	1	0	0	0	0	0	0	0	0	0	0	0	0	0	0	0	0	0	0	2	0	0	0	0	1	0	0	0	0	0	0	0	0	0	2	0	0	0	2	1	0	0	0	0	0	0	0	0	0
4930546C10Rik	0	0	0	0	0	0	1	0	0	0	0	0	2	0	0	0	0	0	0	1	0	0	0	0	0	0	0	0	0	0	0	0	3	0	0	4	0	0	0	0	0	0	0	8	0	0	0	0	0
4930546K05Rik	0	1	0	0	0	0	0	0	0	0	0	0	0	0	0	0	1	0	0	2	0	0	2	0	1	0	0	5	0	0	2	2	0	2	0	3	0	0	0	0	0	0	0	0	0	0	0	0	0
4930547E08Rik	2	0	0	0	0	1	0	0	0	1	0	0	2	0	2	0	2	0	0	0	3	0	0	0	1	0	0	2	1	0	1	0	1	0	0	0	0	0	0	0	0	0	4	0	2	0	0	1	0
4930547E14Rik	2	2	2	0	0	0	6	1	2	0	0	0	3	0	0	0	3	0	1	0	1	2	0	0	0	0	2	1	0	1	1	0	1	3	0	2	0	0	6	0	0	0	0	0	0	0	0	3	4
4930547H16Rik	0	0	0	0	0	0	0	0	0	0	0	0	0	0	0	0	0	0	0	0	0	0	0	0	0	0	0	0	0	0	0	0	0	0	0	0	0	0	0	0	0	0	0	0	0	0	0	0	0
4930547M16Rik	0	0	0	0	0	1	1	1	3	2	0	1	0	0	1	0	0	0	0	0	0	0	0	0	0	0	0	0	0	0	0	0	0	0	0	0	0	0	0	0	0	0	0	0	0	0	1	2	0
4930548G14Rik	0	0	0	0	0	0	0	0	0	0	0	0	0	0	0	0	0	0	0	0	0	0	0	2	0	0	0	0	0	0	0	0	0	0	1	4	0	3	0	0	0	0	0	0	0	0	0	0	0
4930548H24Rik	0	0	0	0	1	0	0	0	0	0	2	0	0	0	2	0	5	0	1	0	0	0	0	0	0	0	8	0	0	1	8	0	5	0	1	1	0	0	0	0	0	0	0	0	0	0	0	0	2
4930548J01Rik	2	3	4	5	2	0	0	0	0	0	0	0	0	0	0	0	0	0	0	0	0	0	0	0	0	0	0	0	0	0	0	0	0	5	0	0	0	0	0	0	0	0	0	0	0	0	0	0	0
4930548K13Rik	0	0	0	0	0	0	0	0	0	0	0	0	0	1	0	0	1	0	0	0	0	0	0	0	0	0	0	0	0	0	0	0	0	0	0	0	0	0	0	0	0	0	0	0	0	0	0	0	0
4930549C15Rik	21	4	16	19	28	7	20	11	26	31	9	6	44	20	5	6	12	4	27	22	18	13	19	18	10	4	62	34	54	14	0	0	2	0	1	7	3	0	12	1	0	14	21	18	13	11	6	7	1
4930549G23Rik	23	16	18	28	17	14	14	8	18	25	7	14	36	34	16	17	9	28	11	15	23	30	14	15	24	16	30	13	13	12	7	13	26	23	17	30	9	9	24	7	6	15	35	31	9	12	35	13	11
4930549P19Rik	0	0	0	0	0	0	0	0	0	0	0	0	0	1	0	0	0	0	0	0	3	1	1	1	0	0	0	0	0	1	0	0	0	4	0	2	0	0	6	0	0	0	0	0	0	0	0	0	0
4930550C14Rik	63	25	10	25	49	11	1	6	9	12	3	11	19	6	7	2	1	0	0	3	6	0	6	2	2	1	0	6	0	0	0	1	0	0	3	15	0	0	0	3	0	0	10	3	5	5	2	0	10
4930550C17Rik	0	0	0	0	0	0	1	0	0	1	0	0	9	0	0	0	2	0	0	0	1	0	0	1	0	0	0	0	0	0	0	0	0	0	0	2	0	0	0	0	0	0	0	0	0	0	0	0	0
4930550L24Rik	0	0	0	0	0	0	0	0	0	0	0	0	0	0	0	0	0	0	0	0	0	0	0	0	0	0	0	0	0	0	2	0	0	0	8	0	0	0	0	0	0	0	0	0	0	0	0	0	0
4930551I15Rik	0	0	0	0	0	0	0	0	0	0	0	0	0	0	0	0	0	0	0	0	0	0	0	0	0	0	0	0	0	0	0	1	0	0	0	0	0	0	0	0	0	0	0	0	0	0	0	0	0
4930551I23Rik	0	0	0	0	0	0	0	0	1	0	0	0	0	0	0	0	0	1	0	0	0	0	0	0	0	0	0	0	0	0	3	0	0	0	0	0	0	0	0	0	0	0	0	0	0	0	0	0	0
4930551L18Rik	0	0	0	0	0	0	0	0	0	0	0	0	0	0	0	0	0	0	0	0	1	0	0	0	0	0	0	0	0	0	0	0	0	0	0	0	0	0	0	2	0	0	0	0	0	0	0	0	0
4930551O13Rik	0	0	0	1	0	4	0	0	0	0	0	0	0	0	0	0	0	1	0	0	0	0	0	0	2	0	0	0	3	1	7	3	14	8	8	7	2	0	0	1	0	0	0	0	0	0	0	0	0
4930553E22Rik	0	1	0	0	0	0	0	0	0	0	2	0	2	0	0	0	0	0	0	0	3	0	0	0	1	0	0	0	0	0	0	0	1	0	0	0	0	0	0	0	0	0	0	0	1	0	0	0	0
4930553I04Rik	0	0	0	0	0	0	0	1	0	0	0	0	0	0	0	0	0	0	0	0	0	0	0	0	0	0	0	0	1	0	1	0	0	0	0	0	0	0	1	0	0	0	0	0	0	0	0	0	0
4930553I21Rik	1	1	0	0	0	1	0	0	1	4	0	1	0	1	0	3	2	0	0	0	0	0	0	0	0	0	0	0	0	0	0	0	0	2	0	0	4	0	0	0	0	0	0	0	0	0	0	0	0
4930553J12Rik	0	0	0	0	0	0	0	0	1	0	0	0	0	0	0	0	0	0	0	0	0	0	0	0	0	0	0	0	0	0	0	0	0	0	0	0	0	0	1	0	1	0	0	0	0	0	0	0	0
4930553M12Rik	0	2	0	2	0	0	0	0	0	0	0	0	0	0	0	1	0	0	0	0	0	0	0	0	0	0	0	0	0	0	0	0	0	0	0	0	0	0	0	0	0	0	0	0	0	0	0	0	0
4930553P18Rik	1	8	0	0	1	1	0	0	0	0	0	0	0	0	6	0	0	0	2	2	0	19	3	1	0	0	0	8	0	7	1	0	4	0	1	0	2	0	3	1	0	0	0	0	0	0	3	0	0
4930554C24Rik	3	1	0	0	0	0	0	0	1	0	0	0	0	1	0	0	3	0	0	0	0	0	0	0	0	0	0	0	0	0	1	1	0	0	0	1	0	0	3	1	0	0	0	0	0	0	0	0	0
4930554G22Rik	0	0	0	0	0	0	0	0	0	0	0	0	0	0	0	0	2	0	0	0	0	0	0	0	0	0	0	4	0	0	0	0	0	0	0	0	0	0	0	0	0	0	0	0	0	0	2	0	0
4930554G24Rik	0	0	0	0	0	0	0	0	0	0	0	0	0	0	0	0	0	0	0	0	0	3	0	0	0	0	0	0	0	0	0	0	0	0	0	0	0	0	0	0	0	0	0	0	0	0	0	0	0
4930554H23Rik	0	0	0	0	0	0	0	1	0	0	0	1	0	0	0	0	2	1	1	2	2	0	1	5	4	0	0	0	0	0	0	0	2	0	2	4	0	0	3	0	1	0	1	0	0	0	0	0	0
4930554I06Rik	1	0	1	1	3	2	2	0	0	0	0	0	0	0	0	0	0	0	0	0	0	0	0	0	0	0	2	0	0	0	0	0	0	1	0	0	0	0	2	0	0	0	0	0	2	0	0	0	3
4930555A03Rik	290	93	116	79	256	115	180	61	265	183	137	206	438	222	53	46	1	0	0	0	0	0	0	0	0	0	6	0	0	1	0	0	0	0	0	0	24	0	1	1	1	105	182	62	26	32	36	37	5
4930555B11Rik	0	0	0	0	0	0	0	0	0	0	0	0	0	0	0	0	2	0	7	0	0	0	0	7	0	0	0	0	0	0	1	0	0	0	0	0	0	0	0	0	0	0	3	0	0	0	0	0	0
4930555B12Rik	0	0	0	0	0	0	0	0	0	0	0	0	0	0	0	0	0	0	0	0	0	0	0	0	0	0	1	0	0	0	0	0	0	0	0	0	0	0	1	0	0	0	0	0	0	0	0	0	0
4930555F03Rik	0	0	0	0	8	0	0	0	3	0	0	2	0	0	0	0	2	0	0	2	1	1	2	0	0	1	0	0	0	1	0	3	2	0	2	1	0	0	0	0	0	0	0	1	0	0	7	0	6
4930555G01Rik	0	0	0	0	0	0	0	0	0	0	0	0	0	0	1	0	1	0	0	0	0	0	0	0	0	0	0	0	0	0	1	0	0	0	0	0	0	0	0	0	0	0	0	0	0	0	0	0	0
4930555G07Rik	0	0	0	0	0	0	0	0	0	0	0	2	0	0	0	1	0	0	0	1	0	0	0	0	0	0	0	0	9	0	0	2	0	0	0	0	0	0	0	2	0	1	0	0	0	0	0	0	0
4930555G21Rik	0	0	0	0	3	0	0	0	0	0	0	0	0	0	0	0	0	0	0	0	0	0	0	0	0	0	0	0	0	0	0	0	0	0	0	0	0	0	0	0	0	0	0	0	0	0	0	0	0
4930555K19Rik	0	0	0	0	0	0	0	0	0	0	0	0	0	0	0	0	0	0	0	0	0	0	0	0	0	0	0	0	0	0	0	0	0	0	0	0	0	0	0	0	0	0	0	0	0	0	0	0	0
4930555M17Rik	0	0	0	0	0	0	0	0	0	0	0	0	0	0	0	0	0	0	0	0	0	1	0	0	0	0	0	0	0	0	0	0	0	0	1	0	0	0	0	0	0	0	0	0	0	0	0	0	0
4930555O08Rik	1	0	0	0	0	0	0	1	0	0	0	0	0	0	0	0	0	0	0	0	0	0	0	1	0	0	0	0	6	1	0	0	0	0	0	0	0	0	0	2	0	0	0	0	0	0	0	0	1
4930556C24Rik	1	0	0	0	0	0	0	0	0	0	0	0	0	0	0	0	0	0	0	0	0	0	0	0	0	0	0	0	0	0	0	0	0	0	0	0	0	0	0	0	0	0	0	0	0	1	1	0	1
4930556G01Rik	0	0	0	0	0	0	0	0	0	0	0	0	0	0	0	0	0	0	0	0	0	0	0	0	0	0	0	0	0	0	0	1	0	0	0	3	0	0	0	0	0	0	0	0	0	0	0	0	0
4930556G22Rik	0	0	0	0	0	0	0	0	1	0	0	0	0	0	0	0	0	0	0	0	0	0	0	0	0	0	0	0	0	0	0	0	3	0	0	0	0	0	0	0	0	0	0	0	0	0	0	0	0
4930556H04Rik	4	6	2	14	7	2	7	4	6	4	1	8	11	7	0	1	4	16	40	17	20	11	27	15	28	19	21	18	14	22	0	0	0	0	4	4	7	14	17	5	14	11	6	5	6	10	14	2	0
4930556I23Rik	0	0	0	0	0	0	0	0	0	0	0	0	3	0	0	0	0	0	0	1	0	0	0	0	1	0	0	0	0	0	0	0	0	0	0	0	0	0	0	0	0	0	0	0	0	0	0	0	0
4930556J02Rik	0	2	0	1	1	0	0	0	0	2	0	0	0	1	0	0	0	0	1	0	0	0	0	0	0	2	1	0	0	1	0	0	0	1	1	0	2	0	1	2	0	0	0	0	0	0	0	0	0
4930556J24Rik	0	0	0	0	1	0	2	0	5	2	1	0	0	1	0	2	2	4	7	1	0	0	2	0	3	0	4	0	0	0	0	0	0	0	4	1	2	0	2	1	0	0	0	0	0	1	4	0	2
4930556L07Rik	0	0	0	0	0	0	0	0	0	0	0	0	0	0	0	0	0	0	0	0	0	0	0	0	0	0	0	0	0	0	0	0	0	0	0	0	0	0	1	0	0	0	0	0	0	0	0	0	0
4930556M19Rik	219	107	106	162	208	92	34	18	40	59	9	7	6	0	4	3	2	0	0	0	0	0	1	0	0	0	3	0	14	0	0	0	0	7	0	11	0	0	0	2	0	7	7	1	0	0	0	0	0
4930556N09Rik	0	0	0	0	1	0	0	0	0	0	0	0	1	0	0	0	3	0	0	0	0	4	0	0	0	0	0	0	0	0	0	5	1	0	0	0	0	0	4	0	0	1	0	0	0	0	0	0	0
4930556N13Rik	8	0	0	2	13	1	2	0	3	3	0	3	6	2	1	4	0	0	0	0	1	0	1	1	0	0	0	0	0	0	0	0	3	0	0	1	0	0	0	0	0	0	4	2	2	3	4	2	2
4930557B06Rik	0	0	0	0	3	0	1	0	0	0	1	4	6	2	2	1	0	0	0	0	0	0	0	0	0	0	0	0	0	0	0	0	0	0	0	0	0	0	0	0	0	2	2	0	0	0	0	0	0
4930557F08Rik	0	0	0	0	0	0	0	0	0	0	0	0	0	0	0	0	0	0	0	0	0	0	0	0	1	0	0	0	0	0	0	0	0	0	1	0	0	0	0	0	0	0	0	0	1	0	0	0	0
4930557F10Rik	0	0	0	0	0	0	0	0	0	0	0	0	0	0	0	0	0	0	0	0	0	0	0	0	0	0	0	0	0	0	0	0	0	0	0	0	0	0	0	0	0	0	0	0	0	0	0	0	0
4930557J02Rik	0	0	0	0	0	0	2	0	0	3	3	0	1	1	1	0	1	0	0	1	3	1	0	1	3	1	0	3	0	1	1	2	2	0	7	2	0	0	0	1	3	1	1	1	0	0	5	1	3
4930557K07Rik	6	2	2	4	6	4	0	0	0	1	1	0	1	0	0	0	1	5	1	5	5	1	5	2	0	1	1	5	4	6	0	1	1	4	5	2	0	0	4	0	0	4	3	1	2	1	8	3	0
4930558C23Rik	0	0	0	0	1	1	0	0	0	0	0	0	0	0	0	0	0	0	0	0	0	0	0	0	0	1	0	0	0	0	0	0	0	0	0	0	0	0	0	0	0	0	0	0	0	0	0	0	0
4930558F17Rik	0	0	0	0	0	0	0	0	0	0	0	0	0	0	0	0	0	0	0	0	0	0	0	0	0	0	0	0	0	0	0	0	0	0	0	0	0	0	0	0	0	0	0	0	0	0	0	0	0
4930558G05Rik	0	0	0	0	0	0	3	0	0	0	0	0	0	1	0	0	0	0	0	0	0	0	0	0	0	0	0	0	0	0	0	0	0	0	0	0	0	0	0	0	0	0	0	0	0	0	0	0	0
4930558J18Rik	1	3	7	4	3	0	8	2	8	0	11	5	14	23	31	19	74	72	12	13	52	10	11	0	18	6	9	3	0	16	2	3	20	42	13	8	1	4	34	13	0	2	2	2	73	31	34	11	26
4930558J22Rik	0	0	0	0	0	0	0	0	0	0	0	0	0	0	6	1	0	0	0	0	0	0	0	0	0	0	0	0	0	0	0	1	0	0	0	0	0	0	0	0	0	0	0	0	0	1	0	0	0
4930558K02Rik	4	0	0	1	0	2	1	2	1	1	0	0	0	0	0	0	0	0	1	0	0	0	0	0	0	2	2	0	0	0	3	0	1	7	1	0	0	0	0	1	0	1	0	0	0	1	2	3	1
4930558N11Rik	0	0	0	0	6	0	0	0	0	0	0	0	0	1	0	0	0	0	0	0	0	0	0	0	0	0	3	0	0	0	0	0	0	3	0	0	0	0	1	0	0	0	0	0	0	0	1	0	0
4930559C10Rik	0	0	0	0	0	0	0	0	0	0	0	0	0	0	0	0	0	0	0	0	0	0	0	0	0	0	0	0	0	0	0	0	2	0	0	0	1	0	0	0	0	0	0	0	0	0	0	0	0
4930560O18Rik	0	0	2	0	3	0	0	0	0	0	0	0	0	0	0	0	0	0	2	0	0	0	0	0	0	0	0	0	0	0	0	3	0	0	0	0	0	0	0	0	0	0	0	0	0	0	0	0	0
4930562A09Rik	0	0	0	0	0	0	0	0	0	0	0	0	0	1	0	0	0	0	0	0	0	0	0	0	0	0	0	0	0	0	2	0	0	0	0	0	0	0	0	0	0	0	0	0	0	0	0	0	0
4930562C15Rik	4	0	2	0	2	0	0	1	0	2	1	2	11	1	0	1	2	5	3	2	7	3	6	1	5	5	6	3	4	3	2	1	1	7	3	7	1	0	4	1	1	6	1	1	0	2	3	0	3
4930562D21Rik	0	0	0	0	0	0	0	0	0	0	0	0	0	0	0	0	0	0	0	0	1	0	0	0	3	0	0	0	0	0	2	0	0	0	0	0	0	0	0	0	0	0	0	0	0	0	0	0	0
4930562F07Rik	5	1	7	0	16	3	6	5	3	6	11	2	5	5	12	5	39	35	43	57	32	46	11	31	57	33	56	17	45	46	17	6	6	7	27	27	2	6	60	23	5	4	9	6	3	6	3	2	1
4930562F17Rik	0	0	0	0	0	0	0	0	0	0	0	0	0	0	0	0	0	0	0	0	0	0	0	0	0	0	0	0	0	0	0	0	0	2	0	0	0	0	0	0	0	3	0	0	0	0	0	0	0
4930563E18Rik	0	1	0	0	2	0	0	0	0	0	0	0	0	0	0	0	0	0	0	0	0	0	0	0	0	5	4	0	0	0	0	0	0	0	0	0	1	0	0	0	0	0	0	0	0	0	0	0	0
4930563E22Rik	72	18	21	20	38	25	39	24	42	34	6	15	33	17	10	20	31	0	0	0	8	24	2	0	8	14	15	5	13	2	2	0	0	0	13	1	16	1	1	5	9	24	16	7	16	6	23	5	7
4930563F08Rik	2	0	0	0	1	0	2	0	0	1	0	3	12	4	0	1	0	0	0	0	0	0	0	0	0	0	0	0	0	0	0	0	0	1	0	0	0	0	0	0	0	2	2	0	0	1	0	0	1
4930563H07Rik	0	0	0	0	0	0	0	0	0	0	0	0	0	0	0	0	0	0	0	0	0	0	0	0	0	0	0	0	0	0	1	0	0	0	1	0	1	0	0	0	0	0	0	0	0	0	0	0	0
4930563I02Rik	0	0	0	0	0	0	0	0	0	0	0	0	2	0	0	0	0	0	0	0	0	0	0	0	0	0	0	0	0	0	0	0	0	0	0	0	0	0	0	0	0	0	0	0	0	0	0	0	0
4930563J15Rik	0	7	0	0	4	0	0	0	0	2	0	0	2	0	0	0	1	2	0	2	0	0	0	0	3	0	3	0	0	0	0	0	8	0	0	0	0	0	7	0	0	0	0	0	0	4	1	0	0
4930563M21Rik	4	0	5	4	4	1	0	1	4	4	1	0	1	1	4	2	3	4	0	2	3	0	1	1	0	1	5	0	0	0	4	3	0	0	3	0	0	0	2	4	1	0	4	1	2	2	0	1	0
4930563N14Rik	0	0	0	0	0	0	0	0	0	0	0	0	0	0	0	0	0	0	0	0	2	0	0	0	0	0	0	0	0	0	4	0	0	8	0	0	0	0	1	0	0	0	0	0	0	0	0	0	0
4930564C03Rik	1	1	0	1	0	0	0	0	0	1	0	2	2	2	0	0	0	1	3	1	0	0	1	0	1	0	2	0	0	0	0	0	0	1	2	1	1	0	0	0	0	1	1	0	1	0	3	0	0
4930564D02Rik	0	0	0	1	0	0	0	0	0	0	0	0	0	0	0	0	3	0	0	0	0	0	0	0	0	0	0	0	0	0	1	0	0	0	0	0	0	0	0	0	0	0	0	0	0	0	0	0	0
4930565D16Rik	0	0	0	0	1	1	0	0	0	0	0	0	0	0	0	0	0	0	0	0	0	0	0	0	0	0	0	0	0	0	0	0	0	0	0	0	2	0	0	0	1	0	0	0	0	0	0	0	0
4930565N06Rik	12	1	5	6	5	6	4	0	3	12	3	9	0	5	8	4	10	26	14	3	19	8	23	8	5	8	0	11	0	5	3	5	10	11	3	4	10	0	13	3	5	1	12	2	3	2	10	0	1
4930566F21Rik	0	0	0	0	0	0	0	0	0	0	0	0	0	0	0	0	0	0	0	0	0	0	0	0	0	0	0	0	0	0	0	0	0	0	0	0	0	0	0	0	0	0	0	0	0	0	0	0	0
4930566N20Rik	0	0	0	0	0	0	0	0	0	0	0	0	0	0	1	0	0	0	0	0	0	0	0	0	0	0	0	0	4	0	0	0	0	0	0	0	0	0	1	3	0	0	0	0	0	0	0	0	1
4930567H12Rik	0	0	0	0	0	0	0	0	0	0	0	0	0	0	1	1	1	0	0	0	0	0	0	0	0	0	0	0	0	0	1	0	0	0	0	0	0	0	0	1	0	2	0	0	0	0	0	0	0
4930567H17Rik	0	0	0	0	0	0	0	0	0	0	0	0	0	0	0	0	0	0	0	0	0	0	0	0	0	0	0	0	0	0	0	0	0	0	0	0	0	0	0	0	0	0	0	0	0	0	0	0	0
4930567J20Rik	0	0	0	0	1	0	0	0	0	0	0	0	0	0	0	0	0	0	0	0	0	0	0	0	0	0	2	1	0	0	0	0	0	0	0	0	0	0	0	0	0	0	1	0	0	0	0	0	0
4930567K12Rik	4	4	0	3	10	0	0	0	1	0	0	0	0	0	0	0	1	0	0	0	0	0	0	0	2	0	2	0	0	0	0	0	0	0	0	0	0	0	0	0	0	0	0	0	0	0	0	0	0
4930567K20Rik	0	0	3	0	0	0	0	0	0	0	1	0	0	0	0	0	0	0	0	0	0	0	4	0	0	0	0	0	2	0	0	3	0	1	3	0	0	0	0	1	0	0	0	0	0	0	0	0	0
4930568A12Rik	39	12	14	19	26	24	18	8	31	28	20	50	153	47	18	16	3	10	3	13	3	1	0	8	42	39	5	2	2	7	29	18	15	36	29	43	14	3	4	5	17	16	30	10	17	17	2	2	1
4930568A13Rik	0	0	0	0	0	0	0	0	0	0	0	0	0	0	0	2	0	0	0	0	0	0	0	0	0	0	0	0	0	0	0	0	0	0	0	0	0	0	0	0	0	0	0	0	0	0	0	0	0
4930568D16Rik	0	0	0	0	0	0	0	0	0	0	0	0	0	0	0	0	0	0	0	0	0	4	0	0	0	0	0	0	0	0	0	0	0	0	0	0	0	0	1	0	2	0	0	0	0	0	0	0	0
4930568E12Rik	1	0	0	0	0	0	1	0	0	0	0	0	1	0	0	0	1	0	0	3	0	0	0	0	0	0	1	0	4	4	0	0	0	0	0	0	0	0	0	0	0	0	0	0	1	0	0	0	0
4930568G15Rik	0	0	0	0	3	0	0	0	2	0	0	0	0	0	0	0	0	0	0	0	0	0	0	1	0	0	0	0	0	0	0	0	0	0	2	0	0	0	5	0	0	0	0	1	0	0	0	0	0
4930569F06Rik	0	0	0	0	0	0	0	0	0	0	0	0	0	0	0	0	0	0	0	0	0	0	0	0	1	0	0	0	0	0	0	0	0	1	0	0	0	0	0	0	0	0	0	0	0	0	0	0	0
4930570B17Rik	0	0	0	0	0	0	0	0	1	0	0	0	0	0	0	0	0	0	0	0	0	0	0	0	0	0	0	0	0	0	0	0	0	0	1	0	0	0	3	0	0	2	0	0	0	0	0	0	0
4930570D08Rik	0	0	0	0	0	0	0	0	0	0	0	0	0	0	0	0	0	0	0	0	0	0	0	0	0	0	0	0	0	0	0	0	0	0	0	0	0	0	0	0	0	0	0	0	0	0	0	0	0
4930570E03Rik	0	0	0	0	0	0	1	0	0	0	0	0	0	0	0	0	0	0	0	0	0	2	0	0	0	0	0	0	2	0	0	0	0	0	0	0	0	0	0	2	0	0	0	0	0	0	0	0	0
4930570G19Rik	1	0	0	0	0	0	0	0	0	0	0	2	3	0	0	0	1	0	0	0	0	0	0	0	0	1	3	0	0	0	2	0	0	2	0	0	4	2	0	0	2	0	0	0	0	0	4	0	0
4930570N18Rik	6	6	1	5	11	5	16	4	12	11	5	10	12	2	8	4	18	10	39	25	16	38	38	35	37	23	57	36	48	40	7	2	4	13	14	9	0	2	11	8	2	4	6	15	23	13	24	6	1
4930571K23Rik	4	0	0	0	0	0	0	0	0	0	0	0	0	0	0	0	0	0	2	0	0	0	0	0	0	0	0	0	0	0	0	0	0	3	0	0	0	0	0	0	0	0	1	0	0	0	0	0	0
4930571N24Rik	0	0	0	0	0	0	0	0	0	0	0	0	0	0	0	0	0	0	0	0	3	0	0	0	0	0	0	0	0	1	0	0	0	0	0	0	0	0	3	0	0	0	0	0	0	0	0	0	0
4930572G02Rik	0	0	4	0	6	3	4	1	3	0	0	0	2	0	0	0	10	6	0	0	0	0	1	0	0	0	0	0	0	1	0	0	0	4	0	1	0	0	0	0	1	0	0	0	0	0	0	0	0
4930572K03Rik	0	0	0	0	0	0	0	0	0	0	0	0	1	0	0	0	1	0	0	0	0	0	3	0	0	0	0	0	0	0	0	1	0	5	0	1	0	0	3	0	0	0	0	0	0	0	0	0	0
4930572O03Rik	0	0	0	1	0	0	0	0	0	0	0	0	0	0	0	0	0	0	0	0	0	0	0	1	0	0	0	0	0	0	0	0	0	0	0	0	0	0	0	0	0	0	0	0	0	2	0	0	0
4930572O13Rik	0	0	0	0	0	0	0	0	0	0	0	0	0	0	3	7	0	0	0	0	0	0	0	0	0	0	0	0	0	0	0	0	0	0	0	0	0	0	0	0	0	0	0	0	2	1	4	2	0
4930573C08Rik	0	0	0	0	0	0	0	0	0	0	0	0	0	0	0	0	0	0	0	0	0	0	0	0	1	0	0	0	0	0	0	0	0	0	0	0	0	0	0	0	0	0	0	0	0	0	0	0	0
4930573C15Rik	0	0	0	0	0	0	0	0	0	0	0	0	0	0	0	0	0	0	0	0	0	0	0	0	0	0	0	0	0	0	0	0	0	0	0	0	0	0	0	0	0	0	0	0	0	0	0	0	0
4930573H18Rik	0	0	0	0	0	0	0	0	0	0	0	0	0	0	0	0	0	0	0	0	0	0	0	0	0	0	0	0	0	0	0	0	0	0	0	0	0	0	0	0	0	0	0	0	0	0	1	0	0
4930573I07Rik	0	0	0	0	0	0	0	0	0	0	0	0	0	0	0	0	0	0	0	0	0	1	0	0	0	0	0	0	0	0	0	0	0	0	0	0	3	0	0	0	0	0	0	0	0	0	0	0	0
4930577H14Rik	0	0	0	0	0	0	0	0	0	0	0	0	0	0	0	0	3	0	0	0	3	0	0	0	0	1	0	0	0	0	4	0	0	0	0	0	5	0	0	0	0	0	0	0	0	0	0	0	0
4930577N17Rik	4	2	2	4	5	1	0	5	6	9	5	0	0	11	4	7	7	5	6	4	2	11	8	4	3	0	0	2	1	4	3	3	5	1	5	8	1	1	11	2	0	0	1	5	2	1	5	1	1
4930578E11Rik	0	0	0	0	0	0	0	0	0	0	0	0	0	0	0	0	5	3	0	3	1	0	1	0	2	0	1	0	4	1	0	0	6	0	0	4	1	0	0	1	0	0	0	0	0	0	6	0	0
4930578G10Rik	0	0	0	0	0	0	0	0	0	0	0	0	0	0	0	0	0	0	0	0	0	0	0	0	0	0	0	0	0	0	0	0	0	0	0	0	0	0	0	0	0	0	0	0	0	0	0	0	0
4930578I06Rik	0	0	0	0	0	0	0	0	0	0	0	0	0	0	0	0	0	0	0	1	0	0	0	0	0	0	0	0	0	0	1	0	0	0	2	0	1	0	0	0	0	0	0	0	0	0	5	0	0
4930578I07Rik	0	0	0	0	5	0	0	0	0	0	0	0	0	0	0	0	0	0	0	0	0	0	0	0	1	0	1	0	0	0	5	1	0	0	0	0	2	0	2	1	0	0	0	0	0	0	0	0	0
4930578M01Rik	0	5	2	0	7	2	0	0	4	3	1	4	18	16	4	3	2	7	3	4	1	0	10	1	6	6	5	5	11	5	6	3	11	10	7	1	2	1	22	4	1	2	9	3	0	9	10	2	5
4930578M07Rik	1	0	0	0	0	2	8	1	5	2	2	8	0	0	0	1	6	13	5	2	16	5	9	4	8	9	17	6	21	8	17	4	10	14	9	6	0	1	10	2	8	3	1	1	3	1	3	0	2
4930578N18Rik	0	0	0	0	2	1	4	0	0	0	0	0	0	2	0	0	0	0	0	0	0	6	0	0	2	0	2	0	0	0	0	0	0	3	0	0	0	0	0	0	0	0	0	0	0	0	0	0	0
4930579C12Rik	0	0	0	0	1	0	0	0	0	0	0	0	1	0	0	0	1	0	0	0	0	0	0	0	5	1	1	0	0	0	1	1	0	2	0	0	0	0	0	0	0	0	0	0	0	0	0	0	0
4930579D07Rik	4	0	0	3	0	0	0	0	0	0	0	0	0	0	0	0	0	2	0	1	0	0	0	0	0	0	2	0	0	0	1	0	1	1	0	0	0	0	0	0	0	0	0	1	0	0	0	0	0
4930579D09Rik	0	0	0	0	0	0	0	0	0	0	0	0	0	2	0	0	0	0	3	0	0	0	0	0	0	0	0	0	0	0	1	0	0	7	0	0	0	0	2	0	0	0	0	0	0	0	0	0	0
4930579F01Rik	0	0	0	0	1	0	0	0	0	0	0	0	2	0	0	0	0	0	0	0	0	0	0	0	0	0	2	0	0	0	0	0	0	3	0	0	5	0	0	0	0	0	0	0	0	0	2	0	0
4930579G18Rik	10	3	7	11	11	11	13	3	3	10	4	6	13	12	4	15	4	33	23	35	16	3	14	15	7	16	16	27	6	21	5	5	9	5	6	14	1	3	16	5	3	3	10	8	6	7	7	2	1
4930579G24Rik	153	32	151	156	105	61	270	60	190	117	230	232	819	564	624	518	88	193	48	25	52	62	26	21	40	27	52	21	62	34	44	48	189	193	119	89	7	40	87	112	1	210	188	202	560	273	389	251	245
4930579H20Rik	0	0	0	0	1	0	0	0	0	0	0	0	0	0	0	0	0	0	0	0	1	0	0	0	0	0	0	0	0	0	0	0	0	1	0	0	0	0	0	0	0	0	2	0	0	0	0	0	0
4930579J19Rik	0	0	0	0	0	0	0	0	0	0	0	0	0	0	0	0	0	0	0	0	1	0	0	0	0	0	0	0	0	0	0	1	0	0	0	0	3	0	1	1	3	0	0	0	0	0	0	0	0
4930579K19Rik	30	14	16	17	43	12	13	8	21	14	15	17	60	20	23	4	26	3	3	3	23	16	14	14	10	13	9	9	17	11	9	3	13	7	6	0	7	6	2	5	7	1	15	9	13	7	4	2	8
4930579M01Rik	0	0	0	0	0	0	0	0	0	0	0	0	0	6	0	0	0	0	0	7	0	0	0	0	0	0	0	0	0	0	2	0	6	11	3	1	0	0	0	0	1	0	0	0	0	0	0	0	0
4930579O11Rik	0	0	0	0	0	0	0	0	0	0	0	0	4	0	0	1	3	3	6	10	4	3	14	2	3	10	26	5	5	0	9	3	4	0	10	11	1	1	10	5	5	0	0	1	0	0	0	0	0
4930579P08Rik	0	0	0	0	0	0	0	0	0	0	0	0	0	0	0	0	0	0	0	0	2	0	0	0	0	0	0	0	0	0	96	33	58	50	43	69	3	2	0	5	5	0	0	0	0	0	7	0	1
4930580E04Rik	0	0	0	0	1	0	1	0	0	0	0	0	0	0	0	0	0	0	0	0	0	0	0	0	0	0	1	0	0	0	0	0	2	5	0	0	1	3	4	1	1	0	0	0	0	0	0	0	0
4930581F22Rik	232	80	72	76	188	67	111	23	90	89	58	85	200	105	54	40	30	46	25	34	23	7	35	16	26	19	24	9	2	20	4	1	1	8	6	14	26	8	19	41	10	50	55	46	96	64	97	29	8
4930583I09Rik	0	0	0	0	0	0	0	0	0	0	0	0	0	0	0	0	0	0	0	0	0	0	0	0	0	0	0	0	0	1	0	0	0	0	0	0	0	0	0	0	0	0	1	0	0	0	0	0	0
4930583K01Rik	2	0	0	0	0	0	5	0	3	0	1	0	0	1	0	2	0	0	0	0	0	4	1	0	0	0	0	4	1	0	0	0	5	0	1	2	0	0	1	0	1	0	0	1	0	1	0	0	0
4930583P06Rik	0	0	0	0	0	0	0	0	0	0	0	0	0	0	0	0	0	0	0	0	0	0	0	0	0	0	0	0	0	0	0	0	0	0	0	0	0	0	0	1	0	0	0	0	0	0	0	0	0
4930584E12Rik	0	0	0	0	0	0	0	0	0	0	0	0	0	0	0	0	0	0	0	1	0	0	0	0	0	0	0	0	0	0	0	0	0	0	0	0	0	0	0	0	0	0	0	0	0	0	0	0	0
4930584F24Rik	4	0	0	0	0	0	0	0	3	0	0	0	0	0	0	0	0	0	0	0	0	0	0	0	0	0	0	0	0	0	2	1	0	0	0	2	0	0	0	0	0	0	0	0	0	0	0	0	0
4930586N03Rik	0	0	0	0	0	0	0	0	0	0	0	0	5	0	0	0	0	1	0	0	0	0	0	0	0	0	0	0	0	0	1	0	0	0	0	0	0	0	0	0	0	0	0	1	0	0	0	0	0
4930587A21Rik	1	0	0	0	0	0	0	0	0	0	0	0	1	3	0	0	3	0	0	0	0	2	2	0	0	1	1	0	0	0	1	0	0	1	0	1	0	0	0	0	0	0	0	0	0	0	0	0	0
4930587E11Rik	0	0	0	3	1	0	1	0	0	0	0	0	2	0	0	0	9	0	0	0	0	1	0	2	0	0	8	0	0	0	3	0	0	3	0	0	1	0	2	0	0	0	0	0	0	0	0	0	0
4930588A03Rik	0	0	0	0	0	0	0	0	0	1	0	0	2	2	0	0	4	0	0	0	1	0	0	0	0	0	0	0	0	0	0	0	1	0	0	2	0	0	3	0	0	0	0	0	0	0	2	0	0
4930588D02Rik	0	0	0	0	2	0	0	0	0	1	0	0	0	0	0	0	0	0	0	0	0	0	0	0	0	0	1	0	0	0	0	0	0	0	0	0	0	0	0	0	0	0	1	0	0	0	0	0	0
4930588G17Rik	4	0	0	0	2	0	2	0	1	3	3	3	4	1	9	0	0	13	7	6	5	2	3	2	3	8	0	7	22	2	0	0	1	0	9	1	7	0	5	0	1	0	0	0	5	2	6	1	0
4930588J15Rik	1	0	0	1	0	0	0	0	0	0	0	0	0	0	0	0	0	0	0	0	0	0	0	0	4	0	0	0	0	0	0	0	0	0	0	0	0	0	0	0	0	0	0	0	0	0	0	0	0
4930588K23Rik	0	0	0	0	0	0	0	0	0	0	0	0	0	0	0	1	0	0	0	1	0	0	0	0	0	1	0	0	0	0	0	0	0	0	0	0	0	0	1	0	0	0	0	0	0	0	0	0	0
4930589L23Rik	0	0	0	0	3	0	1	0	0	0	0	0	0	0	0	0	0	0	0	0	0	0	3	0	0	0	0	0	0	0	0	0	0	0	0	0	1	0	0	0	0	0	0	0	1	0	0	0	0
4930589O11Rik	1	1	8	4	5	7	4	0	2	2	3	4	13	12	8	3	19	14	33	14	27	28	15	13	12	7	14	6	13	7	5	1	3	4	0	11	11	4	23	1	0	9	0	5	0	10	0	1	0
4930589P08Rik	0	0	0	0	0	0	0	0	0	0	0	0	0	0	0	0	0	0	0	0	2	0	0	0	0	0	0	1	0	0	0	0	1	0	0	0	0	0	0	0	0	0	0	0	0	0	0	1	0
4930590H14Rik	0	0	0	0	0	0	0	0	0	0	0	0	0	0	0	0	0	0	0	0	0	0	0	0	0	0	0	0	0	0	0	0	0	0	0	0	0	0	0	0	0	0	0	0	0	0	0	0	0
4930590J08Rik	5	4	6	3	10	0	0	1	6	2	7	13	4	2	2	3	13	20	16	0	18	17	2	14	6	4	21	13	12	2	1	0	2	2	2	3	3	0	44	5	1	14	10	1	6	5	3	2	1
4930590L14Rik	0	0	0	0	0	0	0	0	0	0	0	0	0	0	0	0	0	0	0	0	0	0	0	0	0	0	0	0	0	0	0	0	1	0	0	4	0	0	0	0	0	0	0	0	0	0	0	0	0
4930590L20Rik	0	0	0	0	0	0	0	0	0	0	0	0	0	0	0	0	0	0	0	0	0	0	0	0	0	0	0	1	0	1	0	0	0	0	0	0	0	0	0	0	0	0	0	0	0	0	0	0	0
4930591A17Rik	3	0	0	0	1	0	0	0	0	0	0	0	2	0	0	0	0	0	0	0	0	0	6	0	3	0	0	0	0	0	0	0	1	2	1	0	4	0	0	1	0	0	0	0	0	0	0	0	0
4930591E09Rik	0	0	0	0	0	0	0	0	0	0	0	0	0	0	0	0	0	0	0	0	0	0	0	0	0	0	0	0	0	0	0	0	0	0	0	0	0	0	3	0	0	0	0	0	0	0	0	0	0
4930592A05Rik	16	4	3	2	3	4	4	0	5	5	3	0	3	0	0	1	0	0	0	0	0	0	0	0	3	0	0	0	0	0	0	0	1	0	1	0	3	0	0	0	0	2	3	0	2	0	0	0	0
4930592C13Rik	1	3	1	1	3	0	0	0	0	0	4	0	1	0	0	0	2	0	0	0	0	0	0	0	0	0	0	0	0	0	2	3	1	0	0	1	2	0	1	1	0	0	0	0	0	1	1	0	0
4930592I03Rik	3	1	3	0	0	0	0	0	1	0	0	0	0	0	0	0	0	8	1	1	0	0	0	0	4	2	0	6	0	0	0	0	0	0	0	0	0	0	4	0	0	2	1	0	0	0	0	0	0
4930593A02Rik	2	1	0	0	0	0	0	0	1	1	1	0	1	0	0	0	0	0	2	0	0	0	0	0	0	1	3	0	0	1	1	1	2	5	1	4	0	1	0	0	0	0	0	0	1	0	0	0	0
4930593C16Rik	0	0	0	0	0	0	0	0	0	0	0	0	0	0	0	0	0	0	0	0	1	0	0	0	0	0	3	0	0	0	0	0	0	0	0	0	0	0	0	0	0	0	0	0	0	0	1	0	0
4930594C11Rik	10	5	10	2	11	2	3	3	19	13	7	12	19	17	8	7	13	30	16	30	17	14	14	9	23	22	19	30	14	3	10	3	4	11	9	3	6	5	12	0	1	9	17	9	21	20	36	12	7
4930594M17Rik	0	1	0	0	0	0	0	0	0	0	0	0	0	0	0	0	0	0	0	4	0	0	0	0	0	0	0	0	0	7	0	0	0	0	0	1	0	0	0	0	0	0	1	0	0	0	0	0	0
4930594M22Rik	33	13	3	8	12	7	11	4	9	2	1	4	12	1	4	4	32	2	7	6	6	3	4	8	14	11	1	3	6	4	5	0	8	7	0	4	1	1	9	2	14	0	2	0	7	5	9	1	0
4930594O21Rik	0	2	0	0	2	0	0	0	0	0	0	3	0	0	0	3	0	0	0	0	0	0	0	0	0	0	0	0	0	0	0	0	0	1	0	0	0	0	1	0	0	0	0	0	0	0	3	0	1
4930595D18Rik	6	0	2	0	11	3	2	1	0	0	5	2	3	6	4	1	29	42	53	15	30	41	13	18	14	10	34	28	21	11	10	7	7	9	9	9	3	0	24	2	0	3	5	1	3	3	2	0	2
4930595L18Rik	0	0	0	0	0	0	0	0	0	0	0	0	0	0	0	0	0	0	0	0	1	0	0	0	2	0	0	0	0	0	0	0	0	0	0	0	0	0	1	0	0	0	0	0	0	0	1	0	0
4930595M18Rik	0	0	0	0	0	0	0	0	0	0	0	0	0	0	0	0	0	0	5	0	3	0	0	1	0	0	0	0	0	0	0	0	0	0	0	0	1	0	0	0	0	0	0	0	0	0	0	0	0
4930595O18Rik	0	0	0	0	0	0	0	0	0	0	0	0	2	0	0	0	0	0	0	0	0	0	0	0	0	0	0	0	0	0	0	0	0	0	0	0	0	0	0	0	0	0	0	0	0	0	0	0	0
4930596D02Rik	0	0	0	0	0	0	0	0	0	0	0	0	0	0	0	0	0	1	0	0	1	0	0	0	0	0	0	0	0	0	0	0	0	0	0	0	0	0	1	1	0	0	0	2	0	0	0	0	0
4930596I21Rik	15	1	13	4	7	0	1	2	13	11	9	9	19	17	3	13	31	19	23	8	17	17	16	14	9	11	26	14	11	17	29	25	34	28	13	29	7	1	30	7	1	8	5	5	9	4	4	4	2
4930597A21Rik	0	0	0	0	0	0	0	1	0	0	0	0	9	4	2	0	0	1	1	0	1	4	8	1	2	3	1	3	3	4	1	1	6	8	0	0	0	0	5	0	0	0	0	0	0	0	0	0	0
4930597G03Rik	0	0	0	0	0	0	0	0	1	0	0	0	1	0	0	0	0	0	0	0	0	0	0	0	0	0	0	0	0	0	0	0	0	0	0	0	0	0	0	0	0	0	0	0	0	0	0	0	0
4930597L12Rik	8	0	1	1	2	2	1	1	9	0	2	3	0	0	0	0	0	0	8	7	5	6	4	0	6	8	9	6	4	3	0	0	4	4	0	7	0	0	9	2	0	7	5	0	3	0	0	0	0
4930597O21Rik	10	7	6	6	7	2	1	1	2	2	6	10	14	6	0	0	0	0	0	0	1	0	0	0	0	0	0	0	0	0	0	0	1	5	0	0	1	0	1	2	0	0	0	0	3	0	0	0	1
4930598F16Rik	0	0	0	0	0	0	0	0	0	0	0	0	0	0	0	0	0	0	0	0	0	0	0	0	0	0	0	0	0	0	0	0	0	0	0	1	0	0	0	0	0	0	0	0	0	0	0	0	0
4930598N05Rik	0	0	0	0	1	0	0	0	0	0	0	0	0	1	0	0	0	0	0	0	0	0	0	0	0	0	0	0	0	0	0	0	0	0	0	0	0	0	1	0	0	0	0	0	0	0	1	0	0
4930599A14Rik	0	0	0	0	0	0	0	0	0	0	0	0	0	0	0	0	0	0	0	0	0	0	0	0	0	0	0	0	0	0	0	0	0	3	0	0	0	0	0	0	0	0	0	0	0	0	0	0	0
4930599N23Rik	0	0	5	14	21	3	9	3	4	2	1	0	7	1	1	0	2	3	0	0	2	0	0	1	0	0	0	2	0	0	0	1	0	2	0	0	10	0	0	1	0	1	4	3	6	3	9	0	1
4930599N24Rik	2	2	9	4	10	3	1	2	11	3	3	7	19	6	0	5	20	22	37	22	19	14	18	16	4	8	19	20	10	25	4	8	1	18	8	26	4	3	23	0	1	11	5	3	0	0	1	0	0
4931400O07Rik	0	0	0	0	0	0	0	0	0	0	0	0	0	0	0	0	0	0	0	0	0	0	0	0	0	0	0	0	0	0	0	0	0	0	0	0	0	0	0	0	0	0	0	0	0	0	0	0	3
4931403E22Rik	11	3	9	5	9	11	8	2	2	3	2	4	6	6	3	0	0	0	4	5	0	4	5	6	5	3	1	4	1	3	1	1	5	2	0	5	0	2	11	1	1	4	6	0	2	1	3	3	2
4931406B18Rik	3	0	0	0	0	0	0	0	0	0	0	0	0	0	0	0	0	0	0	0	1	0	0	0	0	0	0	0	0	0	1	0	0	0	0	0	0	0	5	1	0	0	0	0	0	1	0	0	0
4931406C07Rik	265	78	126	99	304	91	179	59	181	151	112	63	195	143	64	27	34	12	41	44	36	66	22	24	38	37	31	24	57	26	22	17	21	26	26	22	122	17	82	27	14	90	123	35	37	25	35	18	14
4931406G06Rik	6	4	3	2	1	1	3	0	0	3	4	0	1	0	0	0	0	0	0	0	0	0	0	0	0	0	0	0	0	0	0	0	0	0	0	0	0	0	0	0	0	0	0	0	0	0	2	0	5
4931406P16Rik	253	92	144	96	142	65	96	24	86	57	46	87	258	108	133	109	235	189	155	103	266	241	97	34	106	93	127	92	105	113	42	48	114	185	89	139	47	51	169	17	45	68	73	35	104	41	96	39	47
4931407E12Rik	0	0	0	0	0	0	0	0	0	0	0	0	3	0	0	0	0	8	0	0	0	0	0	0	0	0	0	0	0	0	0	0	0	0	0	0	0	0	0	0	0	0	0	1	0	0	0	1	0
4931408C20Rik	2	0	0	7	3	0	0	0	1	1	0	0	0	0	0	0	5	0	0	2	0	0	2	0	0	1	0	4	0	0	1	0	1	0	0	0	0	0	1	0	0	0	0	0	0	0	0	0	0
4931412I15Rik	1	0	0	0	1	0	0	0	0	0	0	0	0	0	0	0	0	0	0	0	0	0	0	0	0	0	0	5	0	0	2	1	0	0	0	0	1	0	0	2	0	0	0	0	0	0	0	0	0
4931413I07Rik	0	0	0	0	0	0	0	0	0	0	0	0	0	0	0	0	0	0	0	0	0	0	0	0	0	0	0	0	0	0	0	0	0	0	0	0	0	0	0	0	0	0	0	0	0	0	0	0	0
4931413K12Rik	9	4	1	8	5	2	8	1	8	8	3	8	20	10	0	1	0	10	4	5	8	8	8	3	4	8	23	7	12	2	0	4	8	4	4	11	6	0	7	0	6	4	3	9	9	4	10	4	1
4931414P19Rik	109	35	42	92	94	35	72	21	58	47	60	49	133	50	89	48	107	60	57	15	79	67	24	22	20	29	46	27	39	7	6	13	24	16	8	47	11	33	67	7	21	38	64	41	45	35	52	14	23
4931415C17Rik	0	0	3	0	2	0	0	0	4	4	4	0	5	3	8	3	8	8	8	16	5	4	7	7	34	32	20	11	0	12	11	2	10	32	11	22	1	2	13	4	4	2	1	5	2	5	3	4	2
4931417E11Rik	0	0	0	0	0	0	6	0	0	0	0	0	0	0	0	0	0	0	0	0	0	0	0	0	0	0	0	0	0	0	2	0	0	0	0	0	0	0	0	0	0	0	0	0	0	0	0	0	1
4931419H13Rik	0	0	0	0	1	0	0	0	0	0	0	0	0	4	0	0	0	0	0	0	0	0	0	1	0	0	0	0	0	1	0	0	0	1	0	0	1	0	0	0	0	0	0	0	0	0	0	0	0
4931420L22Rik	0	0	0	0	0	0	0	0	0	0	0	0	0	0	0	0	0	0	0	1	0	1	0	2	0	0	0	0	0	0	0	0	0	0	0	0	0	0	0	0	0	0	0	0	0	0	0	0	0
4931422A03Rik	124	42	44	44	100	32	62	22	59	41	21	20	72	29	26	27	58	41	43	48	49	50	25	22	36	22	28	31	30	40	26	9	14	35	55	15	15	3	50	5	1	23	22	9	42	4	35	8	13
4931428F04Rik	96	48	44	74	114	54	129	31	77	54	71	53	351	80	38	42	43	19	34	25	65	30	19	22	7	15	31	21	14	14	9	6	5	30	41	29	7	16	37	7	9	63	85	86	116	52	69	46	44
4931428L18Rik	0	0	0	0	0	3	5	0	3	1	0	1	0	1	2	1	4	0	0	0	1	2	0	0	1	0	1	0	6	3	0	0	1	6	5	5	1	0	0	2	0	0	1	0	0	0	0	0	0
4931429L15Rik	0	1	0	0	0	0	0	0	0	0	0	0	2	0	0	2	0	0	0	0	0	0	0	2	0	1	0	0	6	1	1	0	1	0	0	0	0	0	3	0	0	0	0	0	0	0	1	0	0
4931429P17Rik	0	0	0	0	0	0	0	0	1	0	0	0	0	0	0	0	3	0	0	0	0	0	2	0	0	0	0	4	1	0	1	2	0	1	0	3	0	0	13	0	0	0	0	0	0	0	0	0	0
4931431B13Rik	0	0	0	0	0	0	0	0	0	0	3	14	64	35	0	0	1	11	9	0	0	0	0	0	0	0	0	0	0	0	0	0	0	0	0	3	166	4	0	0	0	1	8	3	0	0	0	0	1
4931431C16Rik	0	0	3	0	2	0	2	0	0	0	0	4	0	0	0	1	6	0	1	0	0	1	1	0	0	0	0	1	6	3	1	1	0	0	2	1	0	1	5	0	2	3	0	0	1	0	0	0	0
4931439C15Rik	0	0	0	0	0	0	2	0	0	1	0	11	22	1	0	0	0	0	0	1	9	0	1	0	0	0	2	0	0	0	0	0	0	0	0	3	1	0	0	2	0	0	0	0	0	0	0	0	0
4931440P22Rik	9	6	10	7	19	8	9	11	5	16	7	6	10	7	21	19	20	6	40	15	17	13	13	12	5	6	23	10	10	9	7	8	3	4	8	4	11	9	49	5	4	1	0	0	5	1	10	2	3
4932411K12Rik	0	1	0	0	6	0	0	0	0	1	0	0	2	0	0	0	1	0	0	0	0	0	0	0	11	0	6	0	11	1	0	2	5	0	0	3	0	0	3	3	0	3	4	0	1	0	2	0	0
4932411N23Rik	0	0	0	0	5	1	0	0	0	0	0	0	0	0	0	0	8	0	0	0	0	0	0	0	0	0	0	0	0	0	0	0	0	0	0	0	0	0	0	0	0	0	0	0	0	0	0	0	0
4932412D23Rik	0	1	0	0	3	0	0	0	0	1	0	0	0	6	2	0	6	0	1	0	0	0	3	0	0	2	5	0	0	0	3	1	4	8	1	0	1	0	0	0	0	0	0	0	0	0	0	0	7
4932413F04Rik	0	0	0	0	0	0	0	0	0	0	0	1	4	7	44	32	16	29	3	10	7	6	19	0	3	0	7	0	0	1	0	0	5	5	0	0	4	0	3	6	0	0	0	1	3	0	0	0	0
4932414J04Rik	0	0	0	0	0	0	0	0	0	0	1	0	0	0	0	0	1	0	0	0	0	0	0	0	7	0	0	0	5	0	2	0	0	0	0	0	0	0	0	0	0	0	0	0	0	0	0	0	0
4932414N04Rik	2	0	5	0	4	1	0	1	0	2	0	0	0	0	2	1	0	0	0	0	3	2	0	0	2	2	6	0	0	2	3	0	2	3	1	4	0	1	7	1	0	0	1	3	0	0	1	0	0
4932415D10Rik	0	0	4	0	0	0	0	1	0	0	0	4	4	2	0	0	0	1	0	0	2	0	4	0	0	0	8	0	0	1	1	0	0	2	0	3	6	0	4	0	1	0	0	0	0	1	0	0	0
4932415M13Rik	0	0	3	0	0	0	0	0	0	0	0	0	0	0	0	0	0	0	0	0	0	0	0	0	0	0	0	0	0	0	0	0	0	0	0	1	1	0	1	0	0	0	0	0	0	0	0	0	0
4932416K20Rik	0	0	0	0	0	0	0	0	1	1	0	0	1	1	0	0	0	0	0	0	1	3	0	0	0	0	0	3	0	0	0	0	0	0	3	0	0	0	0	1	0	0	0	0	0	1	0	0	0
4932422M17Rik	0	3	0	0	1	2	0	0	2	4	0	4	8	1	1	1	0	0	2	8	0	3	1	3	0	9	1	3	0	3	2	0	0	0	0	0	2	1	1	2	5	0	1	2	2	0	3	0	0
4932429P05Rik	0	0	0	0	0	0	0	0	0	0	0	0	0	0	0	0	2	0	0	2	0	0	0	0	0	0	0	0	0	0	0	0	0	0	0	0	0	0	0	0	1	0	0	0	1	0	0	0	0
4932431L22Rik	0	0	0	0	0	0	0	0	0	0	0	0	0	0	0	0	0	0	0	0	0	0	0	0	0	0	0	0	0	0	0	0	0	0	0	0	0	0	0	0	0	0	0	0	0	0	0	0	0
4932431P20Rik	3	0	2	0	1	0	1	0	0	0	0	0	1	0	1	0	4	0	1	0	0	0	0	0	1	0	2	0	0	0	5	0	0	2	0	3	0	0	4	0	0	0	0	0	0	0	1	0	0
4932435O22Rik	0	0	2	6	1	0	0	0	0	0	0	0	0	2	0	0	0	0	5	0	0	0	0	0	0	0	0	1	0	0	0	0	0	0	0	1	0	0	0	0	0	2	0	0	0	0	0	0	0
4932438A13Rik	982	270	448	481	781	273	558	174	518	391	361	517	1508	622	705	496	875	1096	1047	903	930	1085	784	533	1157	829	1520	711	1356	703	558	283	666	1143	609	836	338	148	1195	252	221	505	480	350	542	378	882	303	353
4932438H23Rik	2	4	0	8	2	6	3	1	0	3	0	0	0	0	0	0	4	0	0	0	0	0	0	2	0	0	1	0	0	0	0	0	0	1	0	0	0	0	0	1	1	1	0	0	0	1	2	0	4
4932441J04Rik	1	3	6	2	0	2	0	0	0	0	0	0	0	0	0	0	0	0	0	0	0	0	0	0	0	0	0	0	3	0	0	0	0	0	0	0	0	0	0	0	0	0	0	0	2	0	0	0	0
4932442E05Rik	4	4	6	2	15	3	10	0	8	6	6	12	31	18	19	9	10	7	2	11	16	9	10	6	0	5	14	14	60	8	2	9	1	0	14	6	9	3	54	4	2	4	25	8	14	5	9	5	2
4932443L11Rik	4	3	1	5	7	7	3	1	13	10	3	5	5	17	0	5	2	0	4	5	1	1	6	11	5	6	10	6	1	3	1	2	16	1	0	9	0	1	4	1	2	4	4	3	2	3	12	0	0
4932702P03Rik	0	5	0	1	6	0	1	2	0	4	0	0	0	0	0	0	0	0	0	0	0	0	0	0	0	0	0	0	0	0	0	0	0	0	0	2	0	2	0	0	0	0	1	0	0	0	0	0	3
4933400A11Rik	0	0	0	0	0	0	0	0	0	0	0	0	0	0	0	0	5	0	0	0	0	6	0	0	1	0	0	0	6	0	0	0	0	0	0	3	0	0	0	0	0	0	0	0	0	0	0	0	0
4933400B14Rik	0	0	0	0	0	0	0	0	3	0	0	1	0	0	1	0	0	0	0	0	0	0	0	0	0	0	0	0	0	0	0	0	0	0	0	0	0	0	0	0	0	1	0	0	0	0	0	0	0
4933400C23Rik	0	0	0	0	1	0	3	0	0	0	0	0	0	0	0	0	0	0	0	0	1	0	0	0	0	0	5	0	0	0	0	0	0	2	0	0	0	0	0	0	0	0	0	0	0	0	0	0	0
4933400F21Rik	22	1	10	14	13	2	12	1	14	5	3	4	14	0	0	0	4	0	0	0	5	0	0	0	6	0	0	0	0	0	1	2	0	0	1	1	22	3	0	1	0	4	2	4	8	3	8	0	0
4933400L20Rik	0	0	0	0	0	0	0	0	0	0	0	0	0	0	0	0	0	0	0	0	0	0	0	0	0	0	0	0	0	0	0	0	0	0	0	0	0	0	0	0	0	0	0	0	0	0	0	0	0
4933401B06Rik	0	0	0	0	0	0	0	0	0	0	0	0	0	0	0	0	0	0	0	0	0	0	0	0	0	0	8	0	0	0	0	0	0	0	0	0	0	0	0	1	0	0	0	0	0	0	0	0	0
4933401D09Rik	0	0	0	0	0	0	0	0	0	0	0	0	1	0	1	1	0	0	0	1	0	0	0	0	0	0	0	0	0	0	0	0	0	0	0	0	0	0	2	0	0	0	0	0	0	0	0	0	0
4933401H06Rik	0	0	0	0	0	3	2	0	0	0	0	0	3	0	0	0	7	0	0	0	0	0	0	0	0	0	0	0	0	2	0	0	0	0	0	0	0	0	0	1	0	0	0	2	3	0	0	4	1
4933401J01Rik	0	0	0	0	0	0	0	0	0	0	0	0	0	0	0	0	0	0	0	0	0	0	0	0	0	0	0	0	0	0	4	0	0	0	0	5	0	0	0	0	0	0	0	0	0	0	0	0	0
4933401L05Rik	0	2	0	0	0	0	0	0	2	1	0	0	0	0	0	0	0	0	0	0	0	1	0	0	0	0	0	0	0	0	4	0	0	0	0	1	0	0	1	1	3	0	0	0	0	0	1	0	0
4933402C05Rik	0	0	0	0	0	0	0	0	0	0	0	0	0	0	0	0	0	0	0	0	0	0	0	0	0	0	0	0	0	0	0	0	0	0	0	0	0	0	3	0	0	0	0	0	0	0	0	0	0
4933402C06Rik	0	0	0	0	0	0	0	0	0	0	0	0	0	0	5	0	0	0	0	0	0	0	0	0	0	0	0	0	0	0	0	0	0	0	0	0	0	0	1	0	0	2	0	0	0	0	0	0	0
4933402D24Rik	6	0	2	0	2	0	1	0	4	0	1	0	1	1	0	1	0	0	0	0	0	1	4	0	0	0	11	0	0	0	3	1	0	0	0	0	0	0	14	0	0	7	0	0	2	0	0	1	0
4933402E13Rik	0	0	0	0	0	0	0	0	0	0	0	0	0	0	0	0	0	0	0	0	0	0	0	0	0	0	0	0	0	0	0	0	0	0	0	0	0	0	0	0	0	0	0	0	0	0	0	0	0
4933402J07Rik	0	0	0	0	2	0	0	0	0	0	0	0	0	0	0	0	1	0	0	0	0	0	1	0	0	0	0	0	0	0	0	0	0	0	0	0	0	1	2	0	0	0	0	0	0	0	0	0	0
4933402J10Rik	0	0	0	0	0	0	0	0	0	0	0	0	0	0	0	1	0	0	0	0	0	0	0	1	1	0	0	0	0	0	0	0	0	0	1	0	0	0	0	0	0	0	0	0	0	0	0	0	3
4933402J15Rik	0	0	0	0	0	0	1	0	0	0	0	0	0	0	0	0	0	0	0	0	0	0	0	1	0	0	2	0	0	0	0	0	0	1	0	3	3	0	3	0	0	0	0	0	0	0	0	0	0
4933402N03Rik	0	0	0	0	0	0	0	0	0	0	1	0	0	0	0	0	0	0	0	0	0	0	0	0	0	0	0	0	0	0	0	0	0	2	0	0	1	0	0	0	0	0	0	0	0	0	0	0	0
4933402N22Rik	0	0	0	0	0	0	0	0	1	0	0	0	0	0	0	0	0	0	0	0	0	0	0	0	0	0	0	0	0	0	0	0	0	0	0	0	0	0	0	0	0	0	0	0	0	0	0	0	0
4933403L11Rik	0	0	0	0	3	0	0	0	0	0	0	0	0	0	0	3	0	0	4	0	0	0	3	0	0	0	0	0	0	0	0	0	0	0	0	1	0	0	0	0	0	0	9	1	0	1	0	0	0
4933403O08Rik	0	0	0	0	0	0	0	0	0	0	0	0	0	0	0	0	0	0	0	0	0	0	0	0	0	0	0	0	0	0	0	0	0	0	0	0	0	0	0	0	0	0	0	0	0	0	0	0	0
4933404G15Rik	0	2	0	0	0	0	0	0	0	0	0	0	0	0	0	0	0	0	0	1	1	2	0	0	0	0	0	0	0	0	4	0	0	0	0	0	1	0	0	2	0	0	0	0	0	0	0	0	0
4933404I11Rik	0	0	0	0	0	0	1	0	0	0	0	0	0	0	0	0	0	0	0	0	0	0	0	0	0	0	0	0	0	0	0	0	0	0	0	0	0	0	0	0	0	0	0	0	0	0	0	0	0
4933404K08Rik	0	0	0	0	0	0	0	0	0	1	0	0	0	0	0	0	1	0	0	0	0	0	0	0	0	0	0	0	0	0	0	0	0	0	0	0	0	0	0	0	0	0	0	0	0	0	0	0	0
4933404K13Rik	2	1	0	0	0	0	0	0	0	4	1	0	2	0	32	5	13	2	31	12	17	24	9	11	20	24	3	10	2	4	54	56	83	64	43	47	89	147	22	39	99	0	5	0	0	0	0	0	0
4933404O12Rik	168	59	191	149	84	38	142	51	128	56	92	74	271	108	128	114	35	70	42	17	33	6	32	8	46	21	73	10	60	17	18	24	48	104	45	27	22	24	59	38	27	43	72	56	138	79	137	94	92
4933405D12Rik	0	0	0	0	0	0	0	0	0	1	0	0	2	0	0	0	0	1	7	1	0	0	0	3	0	0	0	0	0	0	0	1	0	3	0	1	0	1	0	0	2	0	1	3	0	0	0	1	0
4933405E24Rik	0	0	0	0	1	0	0	0	0	0	0	0	0	0	0	0	0	0	0	0	0	0	0	0	4	0	0	0	0	0	0	0	0	0	0	1	0	3	0	1	0	0	0	0	0	0	0	0	0
4933405L10Rik	2	0	0	0	0	0	0	0	0	0	0	0	0	0	0	0	6	0	0	0	0	0	6	0	0	0	0	0	0	0	2	1	0	0	0	0	0	0	0	0	0	0	0	0	1	0	2	0	0
4933405O20Rik	0	0	0	0	0	0	0	0	0	0	0	0	0	0	0	0	0	0	0	0	0	0	1	0	0	0	0	0	0	0	0	0	0	0	0	0	0	0	0	0	0	0	0	0	0	0	0	0	0
4933406B15Rik	0	0	0	0	0	0	0	0	0	0	0	0	2	0	0	0	0	0	0	1	0	0	0	0	0	0	1	0	0	0	0	0	0	0	0	0	0	0	0	0	0	0	0	0	0	0	0	0	2
4933406B17Rik	2	2	0	0	0	0	0	0	0	0	0	0	1	0	0	0	1	0	0	0	1	0	2	0	0	0	5	0	6	0	0	0	0	1	0	0	0	0	0	0	0	0	2	0	0	0	5	0	0
4933406C10Rik	29	7	12	17	27	18	22	8	12	21	9	2	19	8	3	1	0	2	3	4	1	0	0	4	3	3	4	2	8	4	20	5	5	12	15	13	0	0	4	0	2	15	8	6	9	4	2	2	3
4933406D12Rik	0	0	0	0	0	0	0	0	0	0	0	0	0	1	0	0	0	0	0	0	0	0	0	0	0	0	0	0	0	0	0	0	0	0	0	0	0	0	0	0	0	0	0	0	0	0	0	0	0
4933406F09Rik	0	0	0	0	0	0	0	0	0	0	0	0	0	0	0	0	0	0	0	0	0	0	0	0	0	0	0	0	0	0	0	0	0	0	0	0	0	0	0	0	0	0	0	0	0	0	0	0	0
4933406G16Rik	0	0	0	0	0	0	0	0	0	0	0	0	1	0	0	0	1	0	0	0	0	0	0	0	0	0	3	0	0	0	0	1	0	0	0	0	0	0	0	0	0	0	0	0	0	0	0	0	0
4933406I18Rik	6	2	0	0	0	1	1	2	0	2	6	6	17	21	10	9	0	11	4	7	13	4	5	8	13	16	8	8	10	18	27	12	20	15	12	17	2	2	11	2	0	13	9	9	11	14	7	3	3
4933406J09Rik	11	2	3	2	6	1	3	1	1	1	0	4	0	1	0	0	0	0	0	0	0	0	0	0	0	0	13	0	0	0	0	0	1	0	0	3	0	0	0	2	0	20	29	2	1	1	0	0	0
4933406J10Rik	2	5	5	0	6	0	2	0	1	6	1	2	17	3	6	2	0	5	2	4	1	7	1	4	8	1	1	2	7	9	5	0	2	3	8	0	0	0	4	1	1	6	0	1	1	0	6	0	0
4933406K04Rik	0	0	0	0	0	5	1	1	0	1	0	0	7	0	0	0	1	5	1	0	0	0	0	6	0	0	3	0	3	0	0	0	0	0	0	0	0	0	2	0	0	1	1	0	0	1	0	0	0
4933406L23Rik	0	0	0	4	0	0	0	0	0	0	0	0	0	0	0	0	0	0	0	3	0	1	0	0	0	0	0	0	0	0	0	0	0	1	0	0	0	0	2	0	0	0	0	0	0	0	0	0	0
4933406P04Rik	13	6	9	2	27	18	6	2	6	2	9	8	38	14	16	16	8	12	4	9	11	22	9	0	12	4	10	3	18	6	14	9	0	6	4	7	14	5	12	4	8	1	26	17	19	13	6	7	9
4933407E24Rik	0	0	0	0	1	0	0	0	0	0	0	0	0	0	0	0	0	0	0	0	0	0	0	0	0	0	0	0	0	0	0	0	0	0	0	0	0	0	1	0	0	0	0	0	0	0	0	0	0
4933407I05Rik	0	0	0	0	0	0	0	0	0	0	0	0	0	0	0	0	0	0	0	0	0	0	0	0	0	0	0	0	0	0	0	0	0	0	0	0	1	0	0	0	0	0	1	0	0	0	0	0	0
4933407I08Rik	0	0	0	0	0	0	0	0	0	0	0	0	0	0	0	0	0	0	0	0	0	0	0	0	0	0	0	0	0	0	0	0	1	0	0	0	0	1	0	0	0	0	0	0	0	0	0	0	0
4933407K13Rik	129	53	58	106	100	51	92	43	73	78	51	66	149	87	37	34	62	53	85	52	61	50	40	28	95	50	49	20	12	36	21	12	9	51	30	66	18	14	80	11	16	79	105	96	79	38	97	77	29
4933407L21Rik	0	0	0	0	0	0	1	0	0	0	0	1	0	0	0	0	0	5	0	0	0	0	0	0	6	0	0	0	0	0	6	0	0	0	1	0	3	13	15	3	9	6	0	0	0	0	0	1	0
4933408A14Rik	1	0	0	0	0	0	0	0	0	0	1	0	0	0	0	0	0	0	0	0	0	0	0	0	0	0	0	0	0	0	0	0	4	0	0	0	0	0	0	0	0	0	2	2	0	0	1	0	0
4933408J17Rik	0	1	0	0	1	0	0	0	0	4	4	2	0	4	0	0	0	3	0	0	1	10	0	1	0	0	2	0	3	0	1	0	1	0	0	3	1	0	0	1	0	1	6	0	6	1	2	0	0
4933408N05Rik	0	0	0	0	0	0	0	0	0	0	0	0	0	0	0	0	0	0	0	0	0	0	0	0	0	0	0	0	0	0	0	0	0	0	0	0	0	0	0	0	0	0	0	0	5	0	0	0	0
4933409D19Rik	0	0	0	0	0	0	0	0	0	0	0	0	0	0	0	0	4	0	0	0	0	0	0	0	0	0	4	0	0	0	1	0	0	1	0	0	1	0	0	0	0	3	0	0	0	0	0	0	0
4933409F18Rik	0	2	0	0	0	0	1	0	0	0	0	0	0	0	0	0	10	0	0	2	0	0	0	0	0	1	0	0	0	0	1	1	0	0	0	0	0	0	0	0	0	0	0	0	0	0	1	0	0
4933409G03Rik	0	0	0	0	0	0	0	0	0	0	0	0	0	0	0	0	0	0	0	0	0	0	0	0	0	0	0	0	0	1	1	0	0	0	3	1	0	0	0	0	1	0	0	2	0	0	0	0	0
4933409K07Rik	0	0	0	0	0	0	0	0	0	0	0	0	0	0	0	0	0	0	0	0	0	0	0	0	0	0	0	0	0	0	0	0	0	0	0	0	0	0	0	0	0	0	0	0	0	0	0	0	0
4933411E02Rik	0	0	0	0	0	0	0	0	0	0	0	0	0	0	0	0	1	0	0	0	0	0	0	0	0	0	6	0	0	0	0	0	2	6	0	0	0	0	0	0	0	0	0	0	0	0	0	0	0
4933411E06Rik	0	0	0	0	0	0	0	0	0	0	0	0	0	0	0	0	0	0	0	0	0	0	0	1	0	0	0	0	0	0	0	0	0	0	0	0	0	0	0	0	0	0	0	0	0	0	0	0	0
4933411E08Rik	3	0	8	0	0	1	0	0	0	0	0	0	0	0	0	0	0	0	0	0	0	0	0	0	0	0	2	0	0	0	0	0	0	0	0	0	0	0	0	0	0	0	0	0	0	0	0	0	0
4933411G06Rik	0	0	0	0	1	0	0	0	1	0	0	0	0	0	0	0	0	0	0	0	0	0	0	0	2	0	0	0	0	0	0	0	0	0	0	0	0	0	1	0	0	0	0	0	0	0	0	0	0
4933411K16Rik	0	2	0	1	0	0	0	0	0	0	0	0	0	1	3	0	0	0	0	0	0	0	0	0	0	0	0	0	0	0	0	0	0	0	0	0	1	0	0	0	0	0	0	0	0	0	2	0	0
4933411O13Rik	0	0	0	0	0	0	0	0	0	0	0	0	1	0	0	0	0	0	0	0	0	0	5	0	0	0	0	0	0	0	0	0	0	0	0	0	0	0	0	3	0	0	0	0	0	0	0	0	0
4933412A08Rik	1	0	0	0	8	0	4	0	0	3	0	0	0	0	0	1	0	0	0	0	2	0	0	2	0	0	4	3	0	0	0	0	0	0	1	1	0	0	0	0	2	0	0	0	1	1	5	0	0
4933412E12Rik	154	56	64	90	143	67	111	36	81	75	59	82	261	118	98	133	105	118	96	98	78	203	110	64	53	34	102	46	74	53	28	43	74	91	73	84	22	8	174	22	26	109	93	85	97	68	122	36	33
4933412E24Rik	0	0	0	0	0	0	0	0	0	0	0	0	0	0	0	0	0	0	0	0	0	0	0	0	0	0	2	0	0	0	0	1	0	0	0	0	0	0	0	0	0	0	0	0	0	0	0	0	0
4933412L11Rik	11	0	3	3	9	0	6	3	1	0	2	0	5	2	1	0	0	0	0	0	3	0	0	0	0	0	0	0	0	0	1	1	2	2	0	0	1	0	7	0	0	0	0	0	0	1	0	0	0
4933412O06Rik	0	0	1	0	0	0	0	0	0	0	0	0	1	0	0	0	0	0	0	0	3	0	0	0	0	0	0	0	0	0	3	0	0	0	1	0	1	0	0	0	0	0	0	0	0	0	0	0	0
4933413C19Rik	0	0	0	0	0	0	1	0	0	0	0	2	3	0	0	0	0	0	0	0	0	0	0	0	0	0	0	0	0	0	0	0	0	0	2	0	3	0	0	0	0	1	0	0	0	6	0	0	0
4933413J09Rik	6	1	3	5	4	0	10	3	3	2	0	0	0	1	11	2	1	0	8	0	0	1	6	4	0	6	0	1	10	9	2	0	3	0	3	1	0	1	7	0	1	2	11	2	1	5	10	0	2
4933413L06Rik	6	0	0	0	1	0	2	0	2	5	0	0	0	0	0	0	4	0	0	5	0	0	0	0	0	0	9	0	0	0	0	0	5	0	0	0	0	0	0	0	0	0	0	0	0	0	1	0	0
4933414I15Rik	0	1	0	0	0	0	0	0	0	0	0	0	0	0	0	0	0	0	0	0	0	0	0	0	0	0	14	0	0	0	0	1	0	0	1	0	0	0	0	0	1	0	0	0	0	0	0	0	0
4933415A04Rik	29	6	14	14	22	7	8	1	8	14	6	10	33	1	3	13	0	0	5	0	0	1	0	0	0	0	0	0	0	0	0	0	0	0	0	3	0	0	2	0	0	12	10	8	8	3	14	2	10
4933415J04Rik	0	0	0	0	0	0	0	0	0	0	0	0	0	0	0	0	0	0	0	0	0	2	0	0	0	0	0	0	0	0	0	0	0	0	0	0	0	0	0	0	0	0	0	0	0	0	0	0	0
4933416E03Rik	1	1	0	0	0	0	2	0	0	0	0	0	0	0	0	0	0	0	0	0	0	0	0	0	0	0	3	0	0	0	0	0	0	0	2	0	0	0	2	0	0	0	0	0	0	0	0	0	0
4933416E14Rik	0	2	0	0	4	0	2	0	0	0	0	0	0	0	0	0	0	0	0	0	0	0	0	0	0	0	4	0	0	0	0	0	0	0	0	0	0	0	0	0	0	0	0	0	0	0	0	0	0
4933416I08Rik	0	0	0	0	0	0	0	0	0	0	0	0	0	0	0	0	0	0	0	0	0	0	0	0	0	0	0	0	0	0	0	0	0	0	0	0	0	0	0	0	0	0	0	0	0	0	0	0	0
4933416M07Rik	0	0	0	0	0	1	0	0	0	0	0	0	0	0	0	0	0	0	0	0	0	0	0	0	0	0	0	0	0	0	0	0	0	1	0	0	0	0	0	0	0	0	0	0	1	0	1	0	0
4933416O17Rik	0	0	0	0	2	0	0	0	0	0	0	0	0	3	0	0	0	0	0	0	0	3	0	0	0	1	0	0	0	0	1	0	0	0	10	1	0	0	0	0	0	2	0	0	0	0	0	0	1
4933417A18Rik	0	1	0	0	0	0	0	0	0	0	0	0	0	0	0	0	0	0	0	0	0	0	0	0	0	1	0	0	0	0	0	0	0	0	0	0	0	0	4	0	0	0	0	0	0	0	0	0	0
4933417C20Rik	6	0	14	4	9	3	12	0	2	10	14	11	26	20	25	5	5	29	14	4	8	33	10	0	16	13	3	17	30	2	4	0	5	9	2	13	1	8	7	2	2	3	5	2	10	1	2	1	3
4933417D19Rik	0	0	0	0	0	0	1	0	1	0	0	1	2	0	0	0	3	2	4	1	4	2	1	0	2	3	1	2	3	1	0	0	0	1	0	0	1	1	5	0	0	0	0	0	2	2	0	0	1
4933417E11Rik	0	0	0	0	0	0	0	0	0	0	0	0	0	0	7	0	6	0	0	1	0	0	0	0	0	0	1	0	0	0	0	0	0	0	0	0	0	0	0	2	0	0	0	0	0	0	0	0	0
4933417G07Rik	4	1	2	1	0	1	0	1	0	0	0	0	0	0	0	0	0	0	0	0	0	0	0	0	0	0	0	0	0	0	0	0	0	0	0	0	0	0	0	0	0	1	0	0	0	0	0	0	0
4933417O13Rik	1	2	0	0	0	0	1	0	0	0	0	0	0	0	0	0	0	0	0	0	0	0	0	0	0	0	0	0	0	0	0	0	0	0	0	0	0	0	0	0	0	0	0	0	0	0	0	0	0
4933421A08Rik	0	1	0	2	0	0	0	0	1	0	0	3	0	3	2	0	2	6	0	7	0	0	0	0	0	0	0	2	0	0	0	0	5	0	13	7	9	13	2	0	11	0	6	0	0	4	0	9	0
4933421D24Rik	0	0	0	0	1	0	0	0	0	0	0	0	0	1	0	1	0	0	1	0	0	0	0	0	0	0	0	0	0	0	0	0	0	1	0	1	0	0	0	0	0	0	0	1	0	0	0	0	0
4933421I07Rik	0	0	0	0	0	0	0	0	0	0	0	0	0	0	0	0	0	0	0	0	0	0	0	0	0	0	0	0	0	0	1	0	0	0	0	0	0	0	0	0	0	0	0	0	0	0	0	0	0
4933421O10Rik	20	17	3	30	50	13	26	4	7	7	4	21	31	16	15	8	12	38	16	16	31	37	8	26	19	10	28	17	23	19	52	23	34	78	28	28	68	95	21	28	105	3	5	11	2	1	9	7	2
4933422A05Rik	2	0	0	0	0	1	0	0	0	0	0	0	0	1	0	4	1	0	3	1	0	0	1	2	0	0	8	10	11	3	4	1	0	0	0	5	0	0	0	0	0	0	0	0	0	2	0	0	0
4933423L19Rik	1	0	0	0	0	0	0	0	0	2	0	0	0	0	0	0	0	0	0	2	0	0	0	1	0	0	1	0	0	1	0	0	0	0	0	0	0	0	1	1	2	1	0	0	0	0	1	0	0
4933423P22Rik	9	11	21	13	25	12	13	5	3	26	4	22	17	25	12	16	140	251	89	70	86	41	49	37	73	68	59	36	24	32	10	16	24	28	12	31	21	0	85	10	2	8	7	4	12	13	8	0	2
4933424G05Rik	12	1	0	4	7	3	2	1	11	9	4	6	9	3	0	3	0	1	9	1	0	0	0	0	0	3	8	1	3	2	6	3	8	4	7	12	0	0	0	0	1	2	4	1	6	2	1	0	0
4933424G06Rik	0	0	0	3	0	0	0	0	0	0	0	0	0	0	0	0	1	0	0	0	0	0	0	0	0	0	1	0	0	0	0	0	0	2	1	0	0	2	0	1	0	0	0	0	0	0	0	0	4
4933424H11Rik	0	0	0	0	0	0	0	0	0	0	0	0	0	0	0	0	0	0	0	0	0	0	0	0	0	0	0	0	0	0	0	0	0	4	0	0	0	0	0	0	0	0	0	0	0	0	0	0	2
4933424L21Rik	2	0	0	3	1	0	1	0	0	0	0	0	0	3	1	5	0	11	6	8	1	0	5	3	3	1	1	8	0	6	0	0	1	2	1	2	0	0	0	0	0	0	1	1	5	2	5	0	2
4933424M12Rik	7	3	3	4	17	8	24	9	9	12	27	11	40	13	4	6	0	0	0	8	4	7	0	0	2	1	4	0	0	1	0	0	0	0	1	1	0	0	0	9	0	13	20	14	2	1	0	1	0
4933424N20Rik	0	0	0	0	0	0	1	0	0	0	2	1	0	0	0	0	0	0	0	0	0	6	0	0	0	0	0	0	0	0	0	0	0	0	0	0	0	0	0	0	0	0	1	0	0	0	0	0	0
4933425B07Rik	0	0	0	0	0	0	0	0	0	0	0	0	0	1	0	0	0	0	0	0	10	0	0	0	0	0	0	0	0	0	0	0	0	0	0	1	4	0	1	0	0	0	0	0	0	0	0	0	0
4933425D22Rik	0	0	0	0	2	1	0	0	1	0	0	0	4	2	0	0	0	0	0	0	0	0	0	0	0	0	0	0	0	0	0	0	0	0	0	0	0	1	0	2	0	0	0	0	0	0	2	0	0
4933425M03Rik	0	1	0	0	0	0	0	0	0	0	0	0	0	0	0	0	0	0	0	0	0	0	0	0	0	0	2	0	0	0	0	4	1	7	0	1	0	0	0	0	0	0	0	0	0	0	0	0	0
4933426B08Rik	6	2	2	2	3	3	1	0	0	0	4	0	3	3	8	1	10	54	65	34	31	45	46	67	41	48	154	120	157	91	3	3	0	20	11	32	0	3	62	3	0	3	2	2	4	0	8	0	0
4933426K07Rik	2	1	0	4	1	2	2	0	0	0	2	0	0	0	1	0	0	34	0	4	16	7	3	7	2	11	5	7	0	4	7	0	2	6	0	1	0	0	0	0	0	0	0	0	0	0	3	0	1
4933427D06Rik	0	0	0	0	0	0	0	0	0	0	0	0	0	1	4	1	0	0	0	3	0	0	0	0	0	0	0	0	0	0	0	0	0	0	0	0	0	0	0	1	0	1	0	0	0	0	0	0	0
4933427D14Rik	12	5	12	15	6	2	6	0	7	3	2	9	9	9	12	9	1	7	1	0	10	8	1	5	0	0	2	3	7	0	0	0	8	2	2	5	3	0	13	1	1	7	6	7	7	3	10	4	8
4933427E11Rik	2	0	0	0	1	1	0	0	0	1	1	6	4	5	2	1	4	0	0	6	5	6	3	0	3	2	9	0	0	3	1	0	0	1	0	4	1	0	0	0	0	0	0	0	6	2	2	0	0
4933427E13Rik	0	0	0	0	1	0	3	0	0	0	0	0	0	0	2	0	0	0	0	0	0	0	0	3	0	2	0	2	0	0	2	5	1	0	0	0	0	0	4	0	0	0	0	0	0	0	0	0	0
4933427G23Rik	3	5	1	3	0	5	1	0	4	1	0	4	9	4	0	0	4	2	1	0	0	0	2	2	2	0	2	9	2	1	0	0	17	10	3	4	3	8	16	1	0	0	0	4	6	4	4	1	5
4933427I04Rik	0	0	0	0	0	0	0	0	0	0	0	0	0	0	0	0	0	0	0	0	0	0	0	0	0	0	0	0	0	0	2	0	0	0	0	0	0	0	0	0	2	0	0	0	0	0	0	0	0
4933427I22Rik	3	0	0	0	1	0	0	0	0	0	0	0	0	0	0	0	2	0	0	0	2	0	0	0	0	0	0	0	1	0	1	0	0	0	0	0	0	0	0	2	0	0	0	0	0	0	0	0	0
4933427J07Rik	0	0	0	0	0	0	0	0	0	0	0	0	0	0	0	0	0	0	0	0	0	0	0	0	0	5	0	0	0	0	0	0	0	0	0	0	0	0	0	0	0	0	0	0	0	0	0	0	0
4933428C19Rik	0	0	0	0	0	1	0	0	0	0	0	0	0	0	0	0	0	0	0	0	0	0	0	0	0	0	0	0	0	0	0	0	0	0	0	1	0	0	0	0	0	0	0	0	0	0	0	0	0
4933428G20Rik	11	7	1	3	8	5	5	1	1	2	1	2	8	0	1	0	0	1	0	1	0	0	0	0	0	0	0	0	0	0	0	0	0	0	0	1	0	0	0	0	2	6	17	2	7	1	2	0	1
4933428M09Rik	0	0	0	0	0	0	0	0	0	0	0	0	0	0	0	0	0	0	0	0	0	0	0	0	0	0	0	0	0	0	0	0	0	0	0	0	0	0	0	0	0	0	0	0	0	0	0	0	0
4933428P19Rik	0	4	0	0	0	3	0	0	0	0	0	0	0	0	0	0	0	0	7	1	0	0	0	0	1	0	0	1	0	0	1	0	1	0	0	0	0	0	0	1	0	0	0	0	0	0	0	0	2
4933429H19Rik	2	3	0	0	3	0	2	0	0	0	0	0	0	1	1	0	0	0	0	0	2	0	0	0	0	0	0	1	0	2	3	0	0	0	0	0	0	0	0	0	2	0	2	0	0	1	0	0	0
4933429O19Rik	0	0	0	0	6	0	1	0	0	0	0	0	0	1	0	0	1	0	0	0	0	0	0	0	0	4	0	0	10	0	0	1	0	0	0	0	0	1	0	1	0	0	0	0	0	0	0	1	0
4933430A20Rik	1	0	0	0	0	0	1	0	0	0	0	0	0	0	0	0	0	0	0	0	2	0	0	0	0	2	0	0	0	1	5	0	0	0	2	0	0	0	0	0	0	0	0	0	0	0	0	0	0
4933430H06Rik	0	2	0	0	0	0	0	0	0	0	0	0	0	0	0	0	0	12	0	0	0	0	0	0	0	0	0	0	0	0	0	0	0	0	1	0	0	0	0	0	0	0	0	0	0	0	0	0	0
4933430H16Rik	0	0	0	0	0	0	0	0	0	0	0	0	0	0	2	0	1	1	0	0	0	0	0	0	0	1	0	0	0	0	2	0	1	0	0	0	0	0	3	0	0	0	0	0	0	0	0	0	0
4933430I17Rik	6	1	2	1	0	3	1	0	1	5	7	4	4	3	1	2	2	0	9	2	0	1	0	2	7	11	1	7	0	0	4	0	0	8	0	0	2	0	13	2	0	3	1	1	0	1	1	1	0
4933430L12Rik	0	0	0	0	0	0	0	0	0	0	0	0	1	0	0	0	0	0	0	0	0	0	0	0	0	0	0	0	0	0	0	0	0	1	0	4	0	0	0	0	0	3	2	1	0	0	0	0	0
4933430M04Rik	0	0	0	0	0	0	0	0	0	0	0	0	0	0	0	0	0	0	0	0	2	0	0	0	0	0	0	0	0	0	0	0	0	0	0	6	0	0	0	0	0	0	0	0	0	0	0	0	0
4933430N04Rik	0	1	0	0	7	0	1	0	0	0	0	0	0	0	0	0	0	0	0	1	1	0	1	0	0	0	0	0	3	0	3	0	0	0	5	0	0	0	18	0	0	0	0	0	2	0	2	0	0
4933431C10Rik	21	7	3	8	13	4	14	3	10	7	4	10	39	3	7	14	15	7	29	9	5	10	11	1	4	10	2	16	12	6	5	9	1	23	4	4	13	3	18	2	2	5	8	2	6	6	12	3	6
4933431E20Rik	119	51	71	52	25	19	16	7	17	16	0	4	15	7	0	0	3	0	0	0	2	0	0	0	0	0	0	0	0	0	2	0	0	4	0	0	0	9	1	12	0	2	2	0	1	0	0	0	0
4933431G14Rik	1	1	0	0	5	0	4	0	2	0	5	1	6	3	7	6	6	0	0	0	0	13	0	5	6	0	0	2	0	0	4	1	0	0	3	2	0	0	0	4	1	7	5	3	6	0	0	0	2
4933431J24Rik	0	0	0	0	0	0	0	0	0	0	0	0	0	0	0	0	0	0	0	0	3	0	0	0	3	0	7	0	0	0	2	0	0	0	0	0	0	0	2	0	0	0	2	0	0	0	0	0	0
4933431K14Rik	31	34	36	69	62	28	59	13	56	41	8	24	33	20	25	13	11	2	19	19	1	16	10	3	38	17	16	12	18	12	6	6	13	7	9	8	19	14	21	4	1	12	22	14	19	9	15	15	5
4933431K23Rik	0	0	0	0	5	0	1	0	2	8	0	2	0	3	0	0	4	0	3	0	1	0	0	0	1	0	0	0	0	1	1	1	0	1	1	4	2	2	0	0	3	0	0	0	0	1	2	0	0
4933431M02Rik	0	0	0	0	0	0	0	0	0	0	0	0	0	0	0	0	0	0	0	0	0	0	0	0	0	0	0	0	1	0	0	0	3	0	0	1	1	0	0	0	0	0	0	0	0	0	0	0	0
4933432G23Rik	0	0	0	0	0	0	0	0	0	0	0	0	0	1	0	0	0	0	0	0	0	0	1	0	0	0	0	0	0	0	1	0	1	1	0	0	0	0	0	0	0	0	0	0	0	0	0	0	0
4933432I03Rik	2	0	0	0	0	0	0	0	0	0	0	0	0	2	0	1	0	2	0	0	0	0	0	0	0	0	0	0	0	0	1	4	0	8	0	10	19	11	0	7	5	0	0	0	0	0	0	0	1
4933432I09Rik	7	0	0	0	6	0	0	1	0	0	0	0	1	2	0	0	0	0	0	0	2	0	0	3	0	0	0	0	0	0	3	0	0	0	0	0	3	0	0	1	1	2	2	0	4	14	5	1	0
4933432K03Rik	4	0	0	2	6	0	0	2	0	0	0	0	0	0	1	0	1	0	3	0	0	3	5	5	1	0	0	1	5	1	3	1	5	2	2	1	9	0	3	1	0	0	0	0	0	0	0	0	0
4933433F19Rik	0	0	0	0	0	0	0	1	0	0	0	0	0	0	0	0	0	0	0	0	0	0	0	0	0	0	0	0	0	0	1	1	0	0	0	0	0	0	0	0	0	0	0	1	0	0	0	0	0
4933433G08Rik	0	0	0	0	0	3	0	0	0	0	0	0	0	0	0	0	0	0	0	0	0	0	0	1	0	0	0	0	0	0	0	0	0	1	0	4	2	0	6	0	0	0	0	1	1	0	12	0	4
4933433G15Rik	11	1	1	3	3	11	3	2	3	9	1	0	2	4	11	1	1	1	8	0	4	5	2	3	5	0	1	1	12	0	11	4	0	7	2	3	6	0	13	1	4	0	0	7	2	2	7	4	0
4933433G19Rik	35	2	1	9	33	2	17	7	6	14	12	10	20	9	2	6	3	38	13	18	13	20	15	3	32	13	29	15	19	19	11	6	16	17	4	16	1	2	41	6	2	11	10	6	28	6	21	6	1
4933433H22Rik	0	0	0	0	6	0	0	1	3	2	0	1	5	0	1	0	2	0	0	4	1	0	4	0	0	0	0	0	0	0	0	0	0	4	0	1	3	0	0	0	3	1	5	1	2	0	1	0	0
4933433N18Rik	0	0	0	0	0	2	0	0	0	0	0	0	0	0	0	0	0	0	0	0	0	0	0	0	0	0	1	0	0	0	0	1	0	3	0	0	0	0	0	0	0	3	0	0	0	0	0	0	0
4933434E20Rik	1084	461	692	721	1000	444	807	255	788	676	620	731	1746	1087	905	742	1178	852	1229	898	1006	1386	937	665	1108	773	1192	847	1843	664	285	306	524	756	491	724	578	1041	1371	454	679	657	873	594	674	605	852	605	401
4933434M16Rik	1	0	0	0	0	0	0	0	0	0	0	0	1	0	0	0	0	0	0	0	0	0	0	0	0	0	0	0	0	0	0	0	0	0	0	0	0	2	0	0	1	0	0	0	0	0	0	0	0
4933434P08Rik	0	0	0	0	0	0	0	0	0	0	0	0	0	0	0	0	0	0	0	0	0	0	0	0	0	0	0	0	0	0	0	0	0	0	0	0	0	0	0	0	0	0	0	0	0	0	0	0	0
4933435E02Rik	0	0	5	0	3	0	2	0	0	0	0	0	0	0	0	0	0	0	0	0	0	4	0	0	0	0	1	0	1	0	1	0	0	0	0	0	0	0	0	0	0	1	0	0	0	0	0	0	0
4933435F18Rik	0	0	0	0	0	0	0	0	0	0	0	0	0	0	0	0	0	0	0	0	0	0	0	0	0	0	0	0	0	0	2	0	0	1	1	0	1	0	1	0	0	0	0	0	0	0	0	0	0
4933435G04Rik	3	1	0	0	0	0	1	0	0	0	3	0	0	0	0	0	0	0	0	0	3	0	0	3	0	0	3	0	0	1	1	0	1	0	0	0	0	0	0	1	0	0	0	0	1	0	0	0	1
4933436E23Rik	0	0	0	1	0	0	0	0	0	0	0	0	2	0	0	0	3	1	0	5	0	0	0	0	0	0	0	0	0	0	0	0	0	1	0	0	0	0	0	0	0	0	0	0	0	0	0	0	0
4933436F18Rik	0	0	0	0	0	0	2	0	0	0	0	0	0	0	0	0	0	0	0	0	0	0	0	0	0	0	0	0	0	0	0	0	0	0	0	0	0	0	0	0	0	0	3	0	0	0	0	0	0
4933436H12Rik	0	0	0	0	0	0	0	0	0	0	0	0	1	0	0	0	3	0	0	0	0	0	0	0	0	0	0	0	2	0	0	0	1	0	0	0	0	0	0	0	0	0	0	0	0	0	0	0	0
4933436I01Rik	0	0	0	0	0	0	0	0	0	0	0	0	0	0	0	0	0	0	0	0	0	0	0	0	0	0	0	0	0	0	0	0	0	0	0	0	0	0	0	0	0	0	0	0	0	0	0	0	0
4933436I20Rik	3	0	0	0	6	0	0	0	0	0	0	0	4	2	0	0	1	0	0	1	0	0	2	0	2	0	0	0	0	0	0	0	0	2	2	0	0	0	5	1	0	0	0	1	0	0	1	0	0
4933436N17Rik	0	0	0	0	0	0	0	0	0	0	0	0	0	1	0	0	0	0	0	0	0	0	0	0	0	0	0	0	0	0	0	0	0	0	0	0	0	0	0	0	0	0	1	0	1	0	0	0	0
4933436P19Rik	0	0	0	0	0	0	0	0	0	0	0	0	0	0	0	0	9	0	0	0	5	0	0	0	0	0	0	0	0	0	0	0	0	0	0	0	0	0	0	0	0	0	0	0	0	0	0	0	0
4933437G19Rik	0	0	3	0	1	1	0	0	0	0	0	0	0	0	1	3	0	0	0	0	0	0	0	0	0	0	0	0	0	0	0	0	3	0	2	0	2	0	0	0	0	3	0	3	0	2	0	0	0
4933438A12Rik	0	0	0	0	0	0	0	0	0	0	0	0	0	0	0	0	0	0	0	0	0	4	0	0	0	0	0	0	0	0	0	0	0	12	0	0	0	0	0	0	0	0	0	0	0	0	0	0	0
4933438B17Rik	0	0	1	0	3	0	0	0	0	0	0	0	3	0	1	0	0	9	0	0	0	1	0	5	0	0	1	0	2	5	3	0	0	0	0	0	0	0	0	0	0	0	1	0	0	0	1	0	0
4933438K21Rik	0	0	1	0	0	0	0	0	0	0	0	0	0	0	0	0	0	0	1	0	0	0	0	0	0	1	0	0	0	1	1	0	0	0	0	1	0	0	1	0	0	0	0	1	0	0	0	0	0
4933439C10Rik	116	29	58	120	127	71	125	30	98	104	50	62	250	96	172	175	113	70	42	57	46	72	83	43	55	30	67	57	35	23	33	6	27	50	34	49	21	19	103	41	4	29	90	84	169	70	111	35	45
4933439J24Rik	0	0	0	0	0	0	0	0	0	0	0	0	0	0	0	0	0	0	0	0	0	0	0	0	0	0	0	0	0	0	0	0	0	0	0	0	0	0	0	0	0	0	0	0	0	0	0	0	0
4933439K11Rik	15	1	9	10	21	4	16	1	9	9	8	0	9	8	6	5	21	51	33	29	43	31	22	14	32	33	76	36	46	15	1	0	2	4	13	6	3	3	22	4	13	3	5	1	0	0	2	2	0
4933439N06Rik	0	0	0	0	0	0	0	0	0	0	0	0	0	0	0	0	0	0	0	0	3	0	0	0	0	0	5	0	0	0	0	0	0	0	2	0	0	0	0	0	0	0	0	0	0	0	0	0	0
4933439N14Rik	0	0	0	0	0	0	0	0	0	0	0	0	0	0	0	0	0	0	0	0	0	0	0	0	0	0	0	0	0	0	0	0	0	1	0	0	0	0	0	0	0	0	0	0	0	0	0	0	0
4933440J02Rik	0	0	0	0	0	0	0	0	0	0	0	0	0	0	0	0	0	0	0	0	0	0	1	0	0	0	0	0	0	0	0	0	0	0	0	0	0	0	0	0	0	0	0	0	0	0	0	0	0
4933440M02Rik	0	0	3	0	0	0	0	0	9	0	15	4	0	0	0	0	0	0	3	0	0	3	0	0	0	0	0	0	0	2	0	0	0	0	0	0	1	0	0	6	0	1	3	1	0	0	0	0	3
4933440N22Rik	5	6	1	0	8	2	4	2	3	2	1	2	17	0	8	6	0	0	2	2	9	1	0	0	3	9	7	4	9	9	4	1	4	1	2	1	1	0	4	0	0	3	3	3	2	3	5	0	4
5031410I06Rik	0	0	0	0	0	0	0	0	0	0	0	0	0	0	0	0	0	0	0	0	0	0	0	0	0	0	0	0	0	0	0	0	0	0	0	0	0	0	0	0	0	0	0	0	0	0	0	0	0
5031415H12Rik	0	1	0	0	0	0	0	0	1	0	0	0	0	0	0	0	1	0	0	0	0	0	0	0	0	0	0	0	0	0	0	0	0	0	0	0	0	0	0	0	0	0	2	0	0	3	1	0	0
5031425E22Rik	226	119	155	137	151	107	111	58	143	111	83	112	244	170	117	103	175	251	247	190	220	220	207	137	168	136	163	187	256	205	104	59	104	107	83	107	76	112	238	66	113	82	138	63	101	79	151	66	62
5031425F14Rik	3	0	0	0	0	0	0	1	0	0	0	0	2	1	0	1	4	4	1	11	9	2	2	2	5	5	0	1	0	2	0	0	0	0	4	4	6	1	1	1	0	0	0	2	3	0	6	0	0
5031434C07Rik	0	0	0	0	0	0	0	0	0	0	0	0	0	0	0	5	0	0	0	0	0	0	0	0	0	0	0	0	0	0	0	0	0	5	0	0	0	0	0	0	0	0	0	0	0	0	4	0	0
5031434O11Rik	76	39	16	62	77	44	69	17	32	82	10	42	50	28	10	12	10	2	21	69	28	17	5	19	47	26	17	6	21	12	24	16	20	15	26	30	28	12	17	5	9	19	28	10	28	5	48	5	6
5031439G07Rik	69	34	54	38	128	30	101	27	103	65	285	387	856	453	376	241	1394	706	735	325	930	666	297	183	377	290	464	159	262	200	395	215	577	795	246	384	126	100	1104	173	93	184	167	49	51	10	24	18	23
5033403F01Rik	12	3	4	1	4	3	6	0	0	0	2	0	0	4	0	0	3	2	7	0	1	0	0	0	0	1	5	1	0	0	2	1	0	0	0	0	1	0	0	0	0	4	2	0	0	0	1	1	0
5033403H07Rik	0	0	0	0	0	0	0	0	0	0	0	0	0	0	0	0	0	0	0	0	0	0	0	0	0	0	1	0	0	0	0	0	0	0	0	0	0	0	0	0	0	0	0	0	0	0	0	0	1
5033404E19Rik	0	0	0	0	9	0	0	0	0	0	0	0	0	0	0	0	0	1	0	0	0	0	0	0	0	0	0	0	0	0	0	0	0	0	0	0	0	0	0	0	0	0	0	0	1	0	0	0	0
5033406O09Rik	552	190	320	305	429	134	209	75	227	114	127	89	243	57	44	22	21	26	24	3	11	22	7	0	15	3	17	4	0	4	4	1	3	2	8	6	10	3	8	6	2	98	128	71	49	73	40	22	7
5033417F24Rik	10	2	1	5	8	11	3	1	5	6	2	4	1	0	0	1	13	0	9	0	7	7	0	9	2	1	1	6	0	1	5	0	0	11	3	0	0	5	2	1	0	1	4	0	4	2	5	0	2
5033421B08Rik	1	0	0	0	1	0	0	0	0	1	0	0	2	0	0	0	0	0	0	0	1	0	0	0	0	0	0	0	0	0	0	0	0	1	0	0	9	0	0	0	0	0	0	0	0	0	0	0	0
5033423K11Rik	0	1	0	0	0	0	0	0	0	0	0	0	0	0	0	0	0	0	0	0	0	0	6	0	0	0	0	0	1	0	0	0	0	0	0	0	0	0	0	0	0	0	0	0	0	0	0	0	0
5033424D13Rik	0	0	0	1	1	0	1	0	0	0	2	2	0	3	0	0	3	3	1	1	5	6	0	1	0	1	10	2	4	4	0	5	0	0	0	9	7	3	12	0	0	0	0	0	0	1	5	0	0
5033425B01Rik	0	0	0	0	0	0	0	0	0	0	0	0	0	0	0	0	0	0	0	0	0	0	0	0	0	0	0	0	0	0	0	0	0	0	0	0	0	0	0	0	0	1	0	0	0	0	0	0	0
5033426E14Rik	0	0	0	0	1	0	0	0	0	0	0	0	1	0	0	0	0	0	0	0	0	0	0	2	0	0	0	0	0	0	0	0	0	0	0	0	0	0	1	0	0	0	0	0	0	0	0	0	0
5033426O07Rik	0	0	0	0	0	0	0	0	0	0	0	0	0	0	1	0	0	0	5	0	0	0	0	0	0	0	0	0	0	0	0	0	0	0	0	0	0	0	0	0	2	0	1	0	0	2	0	0	0
5033428I22Rik	2	0	0	0	5	0	0	0	0	2	0	0	0	1	0	0	5	0	0	0	0	0	0	0	0	0	0	0	0	0	1	6	2	0	0	0	0	0	1	0	0	0	0	0	0	1	0	0	0
5033430I15Rik	4	1	4	7	0	1	0	0	1	0	1	0	2	0	0	0	0	0	7	0	0	0	0	0	10	21	0	0	1	0	0	0	0	1	0	0	8	2	0	2	2	0	0	1	7	5	6	0	0
5330406M23Rik	101	45	51	15	86	37	51	11	44	48	25	13	51	20	14	6	24	37	112	66	44	71	56	33	116	91	95	68	64	64	40	29	59	84	39	46	48	30	66	35	22	34	34	25	29	19	31	15	4
5330409N07Rik	1	1	0	3	0	1	1	0	0	0	2	0	0	0	8	8	6	6	1	6	1	0	5	1	0	2	12	0	2	3	0	5	1	18	2	7	1	0	3	3	0	0	0	0	0	0	0	0	1
5330411J11Rik	0	0	0	0	0	0	0	0	0	0	0	0	0	0	1	0	0	0	0	0	0	0	0	0	0	0	0	0	0	0	0	0	0	0	1	0	0	0	2	0	0	0	0	0	0	0	0	0	0
5330411O13Rik	9	3	0	1	2	6	0	1	0	2	0	0	1	3	0	1	1	1	0	8	0	7	0	6	0	1	0	1	0	2	3	0	0	0	0	0	0	0	7	0	0	0	0	1	0	0	6	0	0
5330413D20Rik	0	0	0	0	0	0	1	0	0	0	0	0	0	0	0	0	0	0	0	0	0	0	0	0	0	0	0	0	0	0	0	0	0	0	0	0	0	0	3	0	0	0	0	0	0	0	0	0	0
5330413P13Rik	0	1	0	0	0	0	0	0	0	0	3	0	0	0	0	0	0	0	0	0	0	0	0	1	0	0	0	0	0	0	0	0	0	0	0	1	0	0	0	1	0	0	0	0	0	0	0	0	0
5330416C01Rik	0	0	0	1	0	0	0	0	0	0	0	0	0	0	2	0	1	0	0	0	0	0	0	1	0	0	0	0	0	0	3	0	0	1	2	1	0	0	0	2	0	0	2	0	0	0	1	0	2
5330417C22Rik	9	23	10	4	12	6	6	2	4	3	3	3	16	3	1	0	9	2	9	2	2	0	0	0	5	0	0	0	22	1	0	0	0	7	4	1	4	3	12	2	0	0	0	4	2	2	0	0	0
5330417H12Rik	3	0	0	0	0	0	0	0	1	1	4	0	0	0	2	0	0	0	0	0	0	0	0	0	1	2	0	0	0	0	2	0	0	0	0	0	1	0	4	3	1	0	2	0	0	0	0	0	0
5330425B07Rik	0	0	0	0	1	0	0	0	0	0	0	0	0	1	0	0	4	0	0	0	0	0	0	6	0	0	0	0	0	0	0	0	0	0	1	3	5	0	5	0	0	0	0	0	0	0	1	0	0
5330426L24Rik	4	0	2	2	0	1	2	0	2	1	0	0	0	0	0	0	2	8	3	0	4	4	1	1	5	5	0	2	0	0	1	2	5	4	7	3	5	8	0	5	9	2	1	1	1	4	0	0	3
5330429C05Rik	0	0	0	0	0	0	0	0	0	0	0	0	0	0	0	0	0	0	0	0	0	0	0	0	0	0	0	0	0	0	0	0	0	0	0	0	0	0	0	0	0	0	0	0	0	0	0	0	0
5330431K02Rik	4	0	2	12	0	0	0	2	0	0	0	0	0	0	0	0	0	0	0	0	0	0	0	0	0	2	7	0	0	0	2	0	15	0	0	2	0	0	3	1	0	0	0	0	0	0	0	0	0
5330434G04Rik	1	0	0	0	0	0	0	0	0	0	0	0	0	0	1	0	0	0	0	0	0	0	0	1	0	0	0	0	0	1	2	0	1	0	0	3	0	0	0	0	4	0	2	0	0	0	1	3	0
5330437M03Rik	0	0	0	0	0	0	0	0	0	0	2	0	0	0	0	0	0	0	0	0	0	0	0	0	0	0	0	0	0	0	0	0	0	0	0	0	0	0	0	0	0	0	0	0	0	0	0	0	0
5330438D12Rik	61	30	29	33	64	23	32	10	27	31	29	53	30	41	18	47	23	39	36	45	71	32	70	54	43	74	47	79	58	63	51	29	39	50	51	51	16	21	31	6	20	40	43	22	50	25	38	40	12
5330438I03Rik	0	1	0	0	0	0	0	0	0	0	0	0	0	1	0	0	0	0	0	0	1	0	0	0	0	0	0	0	0	0	4	0	0	3	0	0	0	0	0	0	0	0	0	0	6	0	0	0	0
5330439A09Rik	0	0	0	0	0	0	1	0	0	0	0	0	0	0	0	0	0	0	0	0	0	0	0	0	0	0	0	0	0	0	0	0	0	0	1	0	0	0	0	0	0	0	0	0	0	0	0	0	0
5330439B14Rik	0	0	1	0	0	0	0	0	0	0	1	0	0	0	0	0	0	0	0	3	0	2	0	1	0	0	0	0	0	0	0	0	0	0	0	0	0	0	3	0	0	0	0	0	0	0	0	0	0
5330439K02Rik	7	8	2	7	7	0	3	4	2	2	1	7	6	1	0	0	0	3	13	2	0	6	1	2	2	1	5	2	1	6	2	0	0	4	1	6	0	0	0	0	0	1	2	2	0	1	2	1	7
5330439M10Rik	1	0	0	0	0	0	0	0	0	0	0	0	0	0	0	0	0	0	0	0	0	0	0	1	0	0	0	0	0	0	3	1	0	0	0	0	0	0	2	0	0	0	0	0	0	0	0	0	1
5430400D12Rik	84	35	25	34	44	5	28	9	7	13	10	15	27	13	21	7	23	0	30	34	17	3	18	3	23	7	31	9	7	18	3	3	11	4	4	8	5	9	31	5	5	3	21	27	18	11	15	16	6
5430401F13Rik	0	0	0	0	3	0	0	0	0	0	0	0	0	0	0	0	0	0	0	3	2	0	0	0	1	0	0	0	0	0	0	0	0	0	0	0	0	0	1	0	0	0	0	0	0	0	1	0	0
5430401H09Rik	0	1	2	0	0	0	3	0	0	0	5	0	0	3	1	1	4	6	0	1	3	0	0	0	0	0	3	0	0	1	1	0	0	3	0	1	0	2	1	7	2	0	0	0	0	0	0	0	0
5430402E10Rik	0	0	0	0	0	0	0	0	0	0	0	0	0	0	0	0	0	0	0	0	0	0	0	0	0	0	0	0	0	0	0	0	0	0	0	0	0	0	0	0	0	0	0	0	0	0	0	0	0
5430402O13Rik	37	17	17	25	38	13	37	3	14	20	9	22	44	9	9	0	15	0	11	12	20	10	5	6	5	11	30	6	2	9	1	2	8	0	3	1	12	9	5	2	1	13	11	13	21	12	24	6	3
5430402P08Rik	2	0	0	0	0	0	1	0	0	0	0	0	3	0	0	0	0	0	0	0	0	0	0	1	0	0	0	0	0	0	0	0	0	1	0	0	1	0	0	0	0	0	1	0	0	0	0	0	0
5430403G16Rik	134	46	88	70	148	77	111	39	125	73	75	91	52	54	44	42	82	29	52	109	60	139	102	75	72	101	158	69	125	89	36	21	42	63	23	49	44	41	176	23	37	64	86	49	56	41	50	20	39
5430403N17Rik	0	0	0	0	0	0	0	0	0	0	0	0	1	0	0	0	0	0	0	0	0	0	2	0	0	1	0	0	0	0	1	0	2	0	0	0	0	0	4	0	0	0	0	1	0	0	0	0	0
5430405H02Rik	176	29	50	47	115	45	73	17	83	55	84	66	271	97	88	47	205	101	186	133	117	200	96	65	187	114	206	119	217	80	48	45	43	84	57	59	80	49	236	40	37	86	54	33	56	40	69	29	29
5430414B19Rik	44	27	15	26	25	7	11	8	20	21	16	29	34	30	14	13	9	30	3	16	31	9	2	4	6	16	4	8	1	12	7	8	15	11	8	7	13	3	31	6	1	15	14	33	38	31	47	17	10
5430416N02Rik	139	40	100	98	161	65	148	45	110	81	108	94	233	111	88	74	87	43	64	50	59	32	73	44	95	64	53	46	93	32	48	34	63	86	74	45	22	36	106	26	15	90	77	88	99	73	155	57	80
5430420F09Rik	31	5	12	7	31	16	23	17	54	28	42	53	129	52	27	12	8	6	0	11	19	35	8	18	9	1	9	3	3	24	2	0	3	2	0	1	21	0	17	12	0	28	58	31	46	24	16	14	15
5430421F17Rik	0	0	2	0	0	0	0	0	0	0	0	0	0	0	0	0	0	0	0	0	0	0	0	0	0	0	0	0	0	0	0	0	0	0	0	0	0	0	2	0	0	0	0	0	0	0	0	0	0
5430425E15Rik	0	1	0	0	2	0	0	0	0	0	0	0	0	0	0	0	0	0	0	0	0	0	0	0	0	0	0	0	0	0	0	0	0	4	0	0	0	0	0	2	0	0	0	0	0	0	0	0	0
5430425K12Rik	0	0	0	0	0	0	1	0	0	0	0	0	0	0	3	0	0	0	0	3	5	0	1	1	1	0	11	0	0	0	3	0	0	5	0	4	0	0	7	0	0	0	0	0	0	0	0	0	0
5430427M07Rik	3	3	2	4	3	1	7	2	4	5	3	2	4	1	10	4	5	5	3	7	7	5	1	3	0	1	10	1	1	0	1	3	1	6	6	3	1	2	0	4	1	5	2	3	3	1	4	0	2
5430427N15Rik	0	0	0	0	0	0	0	0	0	0	0	0	0	0	0	0	0	0	0	0	0	0	0	0	0	0	0	0	0	0	0	0	1	0	0	0	0	0	0	0	0	0	0	0	0	1	2	0	0
5430427O19Rik	161	44	107	177	312	179	413	123	384	304	426	357	1071	579	198	146	320	213	689	435	499	787	522	360	645	472	912	530	839	475	128	97	181	327	147	381	243	196	591	170	202	422	657	336	213	160	53	9	2
5430430B14Rik	0	0	1	0	0	0	0	0	0	0	0	0	5	0	0	0	0	2	3	0	0	0	0	0	0	0	0	0	0	0	0	0	0	0	0	0	0	3	0	1	0	0	0	0	0	0	0	0	0
5430430K15Rik	0	0	0	0	0	0	0	0	0	0	0	0	0	0	0	0	0	0	0	0	0	0	0	0	0	0	0	0	0	0	0	0	0	0	0	0	0	0	0	0	0	0	0	0	0	0	0	0	0
5430431A17Rik	223	79	70	72	130	26	76	7	72	38	90	99	285	120	59	45	160	81	254	186	114	188	96	99	245	152	245	115	146	92	34	27	64	94	68	62	22	11	192	28	25	126	51	57	192	105	206	40	48
5430433H01Rik	0	0	0	0	0	0	0	0	0	0	0	0	0	0	0	2	0	0	0	0	0	0	0	0	0	0	0	0	0	0	0	0	0	0	0	0	0	0	0	0	0	0	0	0	0	0	0	0	0
5430434F05Rik	59	15	40	21	68	20	60	11	35	9	37	46	105	61	49	52	76	99	75	64	53	75	42	41	56	31	75	32	7	29	44	10	55	85	61	60	15	3	111	19	3	55	49	32	25	34	51	22	14
5430434I15Rik	0	1	0	0	0	0	0	0	0	1	0	0	0	0	0	0	0	0	0	0	0	0	0	0	0	0	0	0	0	0	0	0	0	1	0	1	0	0	0	0	0	1	0	0	0	0	1	0	0
5430435K18Rik	0	0	0	0	0	0	0	0	3	0	0	0	0	0	0	0	0	0	0	0	0	0	2	0	0	0	0	0	0	0	0	0	0	0	0	0	0	4	8	2	0	0	0	0	0	0	0	0	0
5430437J10Rik	0	6	4	0	4	0	0	0	1	0	0	2	5	1	0	0	0	0	0	0	0	0	1	0	0	0	0	0	0	0	0	0	0	0	1	0	0	0	0	6	1	4	1	4	4	0	0	0	0
5430440P10Rik	1	0	0	0	0	0	0	0	0	2	0	0	1	0	0	0	0	0	0	0	0	0	0	0	0	1	0	0	0	0	0	0	0	0	0	0	0	0	0	0	0	0	0	0	0	0	0	0	0
5530400C23Rik	0	0	0	0	0	0	2	0	0	0	0	0	0	0	0	0	0	0	0	0	0	0	0	0	0	0	2	0	3	0	0	0	0	0	0	0	0	0	0	0	0	0	0	0	0	0	0	0	0
5530400K19Rik	2	1	0	0	0	0	0	0	0	0	0	0	0	0	0	0	0	0	0	0	0	0	0	0	0	0	0	0	0	0	0	0	0	0	0	0	0	0	0	0	0	0	0	0	0	0	0	0	0
5530401A14Rik	5	0	0	0	0	0	0	0	0	0	1	0	1	0	0	0	1	0	0	0	0	0	0	4	2	1	14	0	0	0	3	1	0	0	1	0	0	0	8	1	0	0	1	2	0	1	0	0	0
5530402G07Rik	55	12	20	14	66	23	18	5	15	28	10	1	3	0	3	2	0	0	0	0	0	0	0	0	0	0	2	0	0	0	0	1	0	0	1	0	0	0	4	0	0	0	2	0	0	0	13	4	0
5530601H04Rik	529	204	323	293	550	249	387	116	411	304	214	223	672	335	290	187	247	225	315	180	255	260	153	73	243	154	182	110	298	116	132	98	184	222	135	166	112	56	278	56	32	299	398	173	220	169	181	130	113
5730403I07Rik	0	2	1	0	0	0	4	0	0	0	0	0	2	0	0	1	0	0	0	1	0	0	0	0	0	0	2	0	3	0	0	0	0	1	0	0	0	0	0	0	0	0	0	1	0	1	0	0	1
5730405O15Rik	46	26	28	21	76	12	17	12	10	34	16	12	15	25	4	14	11	35	35	39	39	27	38	15	25	28	57	25	57	39	14	4	0	8	3	18	16	34	27	5	36	11	23	13	11	9	25	7	3
5730408A14Rik	0	0	0	0	1	0	0	0	0	0	0	0	0	0	0	0	0	0	0	0	0	0	0	0	0	0	0	0	0	0	7	0	0	0	0	0	0	0	0	0	0	0	0	1	0	0	0	0	0
5730409E04Rik	72	46	42	50	94	34	37	22	55	47	16	15	61	0	3	0	0	0	0	8	0	0	0	8	1	4	0	0	10	0	0	0	0	0	7	0	23	23	3	13	30	0	24	4	0	0	0	0	0
5730412P04Rik	0	0	0	0	0	0	0	0	1	0	0	0	0	0	0	0	0	0	0	1	0	0	0	0	0	0	0	0	0	1	0	0	0	0	0	0	0	0	0	1	0	0	1	0	0	0	0	0	0
5730414N17Rik	20	9	5	21	11	11	6	6	10	6	9	7	5	7	6	3	1	1	2	0	2	0	2	1	0	2	0	2	7	1	7	0	0	3	3	3	4	0	7	0	1	2	3	0	1	6	2	1	1
5730416F02Rik	0	0	1	0	0	0	0	0	0	0	0	0	0	0	1	1	0	0	0	0	3	0	0	0	0	0	0	0	0	0	0	0	0	0	0	0	0	1	2	0	0	0	0	0	0	0	0	1	1
5730419F03Rik	0	4	0	0	0	0	2	0	0	1	0	0	0	0	0	0	0	0	0	0	0	1	0	0	0	0	0	0	0	0	2	0	0	5	0	0	0	0	0	0	0	0	0	0	0	2	0	0	0
5730420D15Rik	8	4	2	4	1	0	0	0	0	0	1	0	3	0	0	1	0	0	0	0	0	0	0	0	0	0	1	0	0	0	0	1	0	1	2	0	0	0	4	0	2	0	1	1	2	0	0	0	1
5730435O14Rik	0	0	0	0	3	0	0	0	0	0	0	0	6	0	0	0	0	0	0	0	0	0	0	0	4	0	0	0	0	0	0	1	0	0	0	0	0	0	0	0	0	0	2	0	0	0	0	0	0
5730437C11Rik	0	0	0	0	0	0	0	0	0	0	0	0	0	0	0	0	0	0	0	0	0	0	0	0	1	0	0	0	0	0	0	0	0	0	0	0	0	0	0	0	0	0	0	0	0	0	0	0	0
5730455P16Rik	502	139	274	288	507	176	337	93	298	220	204	172	407	287	323	132	305	127	174	192	128	318	170	71	242	149	224	154	234	149	93	58	120	194	124	133	101	92	304	86	137	150	200	121	237	110	199	125	159
5730460C07Rik	0	0	0	0	0	0	0	0	0	0	0	0	0	0	0	0	0	0	0	0	0	0	0	0	0	0	0	0	0	0	0	0	0	3	0	0	0	0	2	5	0	0	0	0	0	0	0	0	0
5730480H06Rik	156	67	78	87	161	59	129	43	126	108	81	90	119	128	143	85	93	135	186	135	213	164	193	92	145	194	146	102	151	72	99	86	87	154	150	164	39	53	272	46	18	66	137	102	98	49	187	73	70
5730488B01Rik	0	0	0	0	0	1	1	0	0	0	6	34	237	114	137	176	160	248	126	212	162	181	136	112	105	131	132	121	120	162	144	100	127	167	109	94	0	9	203	31	0	0	0	1	1	0	0	0	0
5730507A11Rik	81	37	45	49	128	49	70	16	60	73	45	18	63	67	33	24	24	22	5	18	6	11	3	4	0	6	8	1	5	8	20	7	26	32	12	8	1	3	18	8	1	51	63	32	31	28	67	26	20
[truncated: 53,014 more rows]
[truncated: 42 more columns]
