# Supplementary material for: Transcriptional regulatory logic orchestrating lymphoid and myeloid cell fate decisions
Source: Front Immunol. 2025 May 29;16:1544483. doi: 10.3389/fimmu.2025.1544483 (PMC12158994; doi:10.3389/fimmu.2025.1544483)
Supplement: Supplementary file 3 [file Table3.xlsx]

## Sheet: S1. TFs with references
		PMID
Group1	Bach2	27327995
Group1	Ebf1	23812095
Group1	Pax5	16546096
Group1	Hes5	18048645
Group1	Pou2f2	8849728
Group1	Rfx5	9491996
Group1	Zbtb32	27357154
Group1	Arid3a	25753579
Group1	Bhlhe41	28250425
Group1	Sox5	24945754
Group2	Bcl11b	20538915
Group2	Satb1	28494867
Group2	Ikzf4	31296356
Group2	Foxp3	21488902
Group3	Eomes	34521844
Group3	Klf12	31300511
Group3	Prdm1	33145806
Group3	Tbx21	35381213
Group3	Zfp105	35757763	Not strong
Group3	Smad3	28262747
Group4	Epas1	25621825	Not strong
Group4	Fosb	34076685	Not strong
Group4	Nr1d1	25621825
Group4	Foxs1	36323259	Not strong
Group4	Hic1	29470558
Group4	Maff	33420427
Group4	Rorc	35896601
Group4	Atf3	31278058
Group4	Dmrta1	27328009	Not strong
Group4	Ahr	22177117
Group4	Zbtb16	24509713	Not strong
Group4	Rora	31676672
Group4	Crem	31604686	Not strong
Group4	Nr1d2	31586012
Group4	Tgif1	31278058	Not strong
Group4	Dbp	31586012
Group4	Lef1	25897173
Group4	Nr3c1	31164437
Group5	Spib	23065153
Group5	Zfp366	30611612
Group5	Zfp872	32484158	Not strong
Group5	Batf3	19008445
Group5	Mycl	32071205
Group5	Irf8	27637148
Group5	Zbtb46	29743654
Group5	Hlx	22483852
Group5	Spi1	30611612
Group5	Trerf1	22797772	Not strong
Group5	Spic	33031383	Not strong	Network analysis
Group5	Aire	23265639
Group5	Mafb	15598817
Group5	Etv3	36543959
Group5	Snai1	32833672	Not strong
Group7	Maf	31570496
Group7	Stat4	37756335
Group7	Nfil3	25092873	Use in text
Group8	Fos	8264605
Group8	Junb	12907453
Group8	Foxo1	29431075
Group8	Irf4	29158346
Group8	Jund	15029240
Group8	Ets1	32350509
Group8	Nr4a1	30814730
Group8	Klf6	31085557
Group8	Id2	18523151
	Klf-4
	c-Jun
	Trps1
	Tsc22d3
	Mxd1
	Tcf4
	Id3
	Bcl11a
	Xbp1
	Hivep3
	Sp100
	Bhlha15
	c-Fos
	Egr2
	Relb
	Nr4a3
	Bhlhe40

## Sheet: S2. Large reg net. nodes
AverageShortestPathLength	BetweennessCentrality	Cell_group	ClosenessCentrality	ClusteringCoefficient	Degree	Eccentricity	Family	IsSingleNode	name	NeighborhoodConnectivity	NumberOfDirectedEdges	NumberOfUndirectedEdges	PartnerOfMultiEdgedNodePairs	Radiality	selected	SelfLoops	shared name	Stress	TF	TopologicalCoefficient	type
3.80178	0	Group1	0.263035	1	3	6	0	FALSE	1110059e24rik	348	0	3	0	0.994694	FALSE	0	1110059e24rik	0	0	0.732632	WGCNA
3.27153	0.0663	Group1	0.305667	0.0139069	385	6	Other	FALSE	Ebf1	7.16104	0	385	0	0.995698	FALSE	0	Ebf1	28023848	1	0.0115501	chea_encode
3.01381	0.150673	Group1	0.331806	0.00966357	474	5	Other	FALSE	Pax5	6.12876	0	474	6	0.996186	FALSE	0	Pax5	21776050	1	0.00968104	RegNet_modules_DEGs
3.16272	0.0472788	Group1	0.316183	0.0297927	199	6	Pou	FALSE	Pou2f2	13.6477	0	199	4	0.995904	FALSE	0	Pou2f2	15400154	1	0.0149418	chea_encode
3.80112	3.05e-09	Group1	0.263081	0.9	5	6	0	FALSE	1700027j07rik	246	0	5	0	0.994695	FALSE	0	1700027j07rik	2	0	0.517895	WGCNA
3.72189	0.000647	Group1	0.26868	0.0552709	118	6	Other	FALSE	Rbpjl	16.6228	0	118	3	0.994845	FALSE	0	Rbpjl	102598	1	0.0345589	RegNet_modules_DEGs
3.7357	0.000181	Group1	0.267687	0.0837246	73	6	zf-GATA	FALSE	Rere	23.0972	0	73	1	0.994819	FALSE	0	Rere	28310	1	0.0480192	RegNet_WGCNA
4.01348	0	Group1	0.24916	0	1	6	0	FALSE	1700087i21rik	466	0	1	0	0.994293	FALSE	0	1700087i21rik	0	0	0	WGCNA
3.80178	0	Group1	0.263035	1	3	6	0	FALSE	1700099i09rik	348	0	3	0	0.994694	FALSE	0	1700099i09rik	0	0	0.732632	WGCNA
3.80013	4.72e-07	Group1	0.263149	0.535714	8	6	0	FALSE	2010007h06rik	180	0	8	0	0.994697	FALSE	0	2010007h06rik	368	0	0.378947	WGCNA
3.75608	0.000141	Group1	0.266235	0.0639873	62	6	Other	FALSE	Rfx5	22.7903	0	62	0	0.99478	FALSE	0	Rfx5	24540	1	0.0480809	WGCNA
3.74425	0.000425	Group1	0.267076	0.0412371	98	6	MYB	FALSE	Terb1	16.4388	0	98	0	0.994803	FALSE	0	Terb1	66400	1	0.034681	WGCNA
3.76003	9.82e-05	Group1	0.265956	0.082449	50	6	ZBTB	FALSE	Zbtb32	26.64	0	50	0	0.994773	FALSE	0	Zbtb32	19208	1	0.0562025	WGCNA
3.96285	0	Group1	0.252343	1	2	6	0	FALSE	2010106c02rik	425.5	0	2	0	0.994389	FALSE	0	2010106c02rik	0	0	0.911135	WGCNA
3.80178	0	Group1	0.263035	1	3	6	0	FALSE	2210414b05rik	348	0	3	0	0.994694	FALSE	0	2210414b05rik	0	0	0.732632	WGCNA
3.80112	1.06e-07	Group1	0.263081	0.8	5	6	0	FALSE	2410003i16rik	251.2	0	5	0	0.994695	FALSE	0	2410003i16rik	118	0	0.528842	WGCNA
3.80112	1.06e-07	Group1	0.263081	0.8	5	6	0	FALSE	4632428c04rik	251.2	0	5	0	0.994695	FALSE	0	4632428c04rik	118	0	0.528842	WGCNA
3.80013	4.72e-07	Group1	0.263149	0.535714	8	6	0	FALSE	4833422m21rik	180	0	8	0	0.994697	FALSE	0	4833422m21rik	368	0	0.378947	WGCNA
3.79816	7.89e-05	Group1	0.263285	0.318182	12	6	0	FALSE	4930426d05rik	128.083	0	12	0	0.9947	FALSE	0	4930426d05rik	191658	0	0.268908	WGCNA
3.78961	8.25e-05	Group1	0.263879	0.110924	35	6	TF_bZIP	FALSE	Bach2	33.3143	0	35	0	0.994717	FALSE	0	Bach2	13548	1	0.0704319	RegNet_WGCNA
3.7883	1.9e-05	Group1	0.263971	0.213675	30	6	bHLH	FALSE	Hes5	45.4444	0	30	2	0.994719	FALSE	0	Hes5	5904	1	0.096077	RegNet_modules_DEGs
4.79191	6.68e-07	Group1	0.208685	0	8	7	zf-C2H2	FALSE	Prdm9	12.125	0	8	0	0.992818	FALSE	0	Prdm9	106	1	0.855769	WGCNA
3.78172	7.71e-05	Group1	0.26443	0.0797721	27	6	MYB	FALSE	Tada2b	28	0	27	0	0.994732	FALSE	0	Tada2b	6970	1	0.0588694	WGCNA
3.80112	1.06e-07	Group1	0.263081	0.8	5	6	0	FALSE	4930439d14rik	251.2	0	5	0	0.994695	FALSE	0	4930439d14rik	118	0	0.528842	WGCNA
3.96285	0	Group1	0.252343	1	2	6	0	FALSE	4930458d05rik	425.5	0	2	0	0.994389	FALSE	0	4930458d05rik	0	0	0.911135	WGCNA
3.80145	0	Group1	0.263058	1	4	6	0	FALSE	4930511e03rik	289.5	0	4	0	0.994694	FALSE	0	4930511e03rik	0	0	0.609474	WGCNA
3.79882	1.49e-06	Group1	0.26324	0.381818	11	6	0	FALSE	4930517j16rik	139	0	11	0	0.994699	FALSE	0	4930517j16rik	730	0	0.292017	WGCNA
3.96285	0	Group1	0.252343	1	2	6	0	FALSE	4930544f09rik	425.5	0	2	0	0.994389	FALSE	0	4930544f09rik	0	0	0.911135	WGCNA
3.96285	0	Group1	0.252343	1	2	6	0	FALSE	4930579o11rik	425.5	0	2	0	0.994389	FALSE	0	4930579o11rik	0	0	0.911135	WGCNA
3.96285	0	Group1	0.252343	1	2	6	0	FALSE	4932413f04rik	425.5	0	2	0	0.994389	FALSE	0	4932413f04rik	0	0	0.911135	WGCNA
3.80112	1.06e-07	Group1	0.263081	0.8	5	6	0	FALSE	4933426b08rik	251.2	0	5	0	0.994695	FALSE	0	4933426b08rik	118	0	0.528842	WGCNA
3.79947	1.18e-06	Group1	0.263194	0.444444	10	6	0	FALSE	5730488b01rik	150.2	0	10	0	0.994698	FALSE	0	5730488b01rik	640	0	0.316211	WGCNA
3.80112	1.06e-07	Group1	0.263081	0.8	5	6	0	FALSE	6330537m06rik	251.2	0	5	0	0.994695	FALSE	0	6330537m06rik	118	0	0.528842	WGCNA
3.43886	0.000183	Group1	0.290794	0.5	8	6	0	FALSE	9030404e10rik	194.5	0	8	0	0.995381	FALSE	0	9030404e10rik	366630	0	0.316775	chea_encode
3.80178	0	Group1	0.263035	1	3	6	0	FALSE	9430025c20rik	348	0	3	0	0.994694	FALSE	0	9430025c20rik	0	0	0.732632	WGCNA
3.23208	0.000579	Group1	0.309398	0.333333	4	6	0	FALSE	9430038i01rik	291.75	0	4	0	0.995773	FALSE	0	9430038i01rik	579908	0	0.407692	chea_encode
3.96285	0	Group1	0.252343	1	2	6	0	FALSE	A330040f15rik	425.5	0	2	0	0.994389	FALSE	0	A330040f15rik	0	0	0.911135	WGCNA
3.80013	4.72e-07	Group1	0.263149	0.535714	8	6	0	FALSE	A530032d15rik	180	0	8	0	0.994697	FALSE	0	A530032d15rik	368	0	0.378947	WGCNA
3.80079	1.13e-07	Group1	0.263103	0.733333	6	6	0	FALSE	A630001g21rik	221.333	0	6	0	0.994695	FALSE	0	A630001g21rik	122	0	0.465965	WGCNA
3.96285	0	Group1	0.252343	1	2	6	0	FALSE	Abhd17a	425.5	0	2	0	0.994389	FALSE	0	Abhd17a	0	0	0.911135	WGCNA
3.80178	0	Group1	0.263035	1	3	6	0	FALSE	Abhd17b	348	0	3	0	0.994694	FALSE	0	Abhd17b	0	0	0.732632	WGCNA
4.01348	0	Group1	0.24916	0	1	6	0	FALSE	Ac154542.1	466	0	1	0	0.994293	FALSE	0	Ac154542.1	0	0	0	WGCNA
3.80178	0	Group1	0.263035	1	3	6	0	FALSE	Ackr2	348	0	3	0	0.994694	FALSE	0	Ackr2	0	0	0.732632	WGCNA
4.01348	0	Group1	0.24916	0	1	6	0	FALSE	Acss1	466	0	1	0	0.994293	FALSE	0	Acss1	0	0	0	WGCNA
3.80178	0	Group1	0.263035	1	3	6	0	FALSE	Actr3b	348	0	3	0	0.994694	FALSE	0	Actr3b	0	0	0.732632	WGCNA
3.96285	0	Group1	0.252343	1	2	6	0	FALSE	Adam6b	425.5	0	2	0	0.994389	FALSE	0	Adam6b	0	0	0.911135	WGCNA
4.01348	0	Group1	0.24916	0	1	6	0	FALSE	Adm	466	0	1	0	0.994293	FALSE	0	Adm	0	0	0	WGCNA
3.96285	0	Group1	0.252343	1	2	6	0	FALSE	Af067061	425.5	0	2	0	0.994389	FALSE	0	Af067061	0	0	0.911135	WGCNA
3.96285	0	Group1	0.252343	1	2	6	0	FALSE	Agbl1	425.5	0	2	0	0.994389	FALSE	0	Agbl1	0	0	0.911135	WGCNA
4.01348	0	Group1	0.24916	0	1	6	0	FALSE	Aida	466	0	1	0	0.994293	FALSE	0	Aida	0	0	0	WGCNA
3.96285	0	Group1	0.252343	1	2	6	0	FALSE	Akap12	425.5	0	2	0	0.994389	FALSE	0	Akap12	0	0	0.911135	WGCNA
3.80112	1.06e-07	Group1	0.263081	0.8	5	6	0	FALSE	Angptl1	251.2	0	5	0	0.994695	FALSE	0	Angptl1	118	0	0.528842	WGCNA
3.96285	0	Group1	0.252343	1	2	6	0	FALSE	Ankle2	425.5	0	2	0	0.994389	FALSE	0	Ankle2	0	0	0.911135	WGCNA
4.01348	0	Group1	0.24916	0	1	6	0	FALSE	Ankrd37	466	0	1	0	0.994293	FALSE	0	Ankrd37	0	0	0	WGCNA
3.80178	0	Group1	0.263035	1	3	6	0	FALSE	Arfgef2	348	0	3	0	0.994694	FALSE	0	Arfgef2	0	0	0.732632	WGCNA
3.80178	0	Group1	0.263035	1	3	6	0	FALSE	Arhgap24	348	0	3	0	0.994694	FALSE	0	Arhgap24	0	0	0.732632	WGCNA
3.80046	4.26e-07	Group1	0.263126	0.619048	7	6	0	FALSE	Arpc5l	194.714	0	7	0	0.994696	FALSE	0	Arpc5l	246	0	0.409925	WGCNA
3.96285	0	Group1	0.252343	1	2	6	0	FALSE	Atcayos	425.5	0	2	0	0.994389	FALSE	0	Atcayos	0	0	0.911135	WGCNA
3.9622	2.23e-09	Group1	0.252385	0.833333	4	6	0	FALSE	Atg16l2	265.75	0	4	0	0.99439	FALSE	0	Atg16l2	2	0	0.569058	WGCNA
3.80112	7.12e-05	Group1	0.263081	0.5	4	6	0	FALSE	B3gnt8	262.25	0	4	0	0.994695	FALSE	0	B3gnt8	36526	0	0.551579	WGCNA
4.39809	4.4e-07	Group1	0.227371	0	5	7	ZBTB	FALSE	Zbtb18	8.8	0	5	0	0.993564	FALSE	0	Zbtb18	20	1	0.6	WGCNA
4.01315	0	Group1	0.249181	1	2	6	0	FALSE	Bach2it1	250.5	0	2	0	0.994293	FALSE	0	Bach2it1	0	0	0.537554	WGCNA
3.96252	0	Group1	0.252364	1	3	6	0	FALSE	Bach2os	295.333	0	3	0	0.994389	FALSE	0	Bach2os	0	0	0.632405	WGCNA
3.7975	0.000409	Group1	0.263331	0.269231	13	6	0	FALSE	Bank1	118.385	0	13	0	0.994702	FALSE	0	Bank1	382864	0	0.248384	WGCNA
3.43721	0.000441	Group1	0.290933	0.333333	12	6	0	FALSE	Bcar3	141.25	0	12	0	0.995384	FALSE	0	Bcar3	654002	0	0.229675	chea_encode
3.79849	2.13e-05	Group1	0.263263	0.327273	11	6	0	FALSE	Cacna1i	137.273	0	11	0	0.9947	FALSE	0	Cacna1i	14142	0	0.288197	WGCNA
3.40105	0.00306109	Group1	0.294027	0.32967	14	6	0	FALSE	Cd19	137.5	0	14	0	0.995453	FALSE	0	Cd19	952706	0	0.16283	chea_encode
3.79849	1.62e-06	Group1	0.263263	0.439394	12	6	0	FALSE	Cd79a	128.417	0	12	0	0.9947	FALSE	0	Cd79a	736	0	0.269783	RegNet_WGCNA
3.79816	7.86e-05	Group1	0.263285	0.318182	12	6	0	FALSE	Chst3	127.833	0	12	0	0.9947	FALSE	0	Chst3	40330	0	0.268382	WGCNA
3.79882	1.49e-06	Group1	0.26324	0.381818	11	6	0	FALSE	Ell3	139	0	11	0	0.994699	FALSE	0	Ell3	730	0	0.292017	WGCNA
3.7975	0.000112	Group1	0.263331	0.269231	14	6	0	FALSE	Fcer2a	118.846	0	14	1	0.994702	FALSE	0	Fcer2a	276658	0	0.249354	RegNet_WGCNA
3.79915	1.08e-06	Group1	0.263217	0.4	10	6	0	FALSE	Ffar1	150.2	0	10	0	0.994699	FALSE	0	Ffar1	582	0	0.315546	WGCNA
3.79947	1.18e-06	Group1	0.263194	0.444444	10	6	0	FALSE	Gm12158	150.2	0	10	0	0.994698	FALSE	0	Gm12158	640	0	0.316211	WGCNA
3.79882	1.49e-06	Group1	0.26324	0.381818	11	6	0	FALSE	Gm12462	139	0	11	0	0.994699	FALSE	0	Gm12462	730	0	0.292017	WGCNA
3.7998	8.02e-07	Group1	0.263172	0.472222	9	6	0	FALSE	Gm40787	163.889	0	9	0	0.994697	FALSE	0	Gm40787	496	0	0.345029	WGCNA
3.79882	1.49e-06	Group1	0.26324	0.381818	11	6	0	FALSE	Gm47828	139	0	11	0	0.994699	FALSE	0	Gm47828	730	0	0.292017	WGCNA
3.79783	0.000111	Group1	0.263308	0.272727	12	6	0	FALSE	Gm5281	126.5	0	12	0	0.994701	FALSE	0	Gm5281	276270	0	0.265406	WGCNA
3.79816	7.89e-05	Group1	0.263285	0.318182	12	6	0	FALSE	Klhl14	128.083	0	12	0	0.9947	FALSE	0	Klhl14	191658	0	0.268908	WGCNA
3.79882	1.49e-06	Group1	0.26324	0.381818	11	6	0	FALSE	Ms4a1	139	0	11	0	0.994699	FALSE	0	Ms4a1	730	0	0.292017	WGCNA
3.79882	2.08e-05	Group1	0.26324	0.355556	10	6	0	FALSE	Pxk	146	0	10	0	0.994699	FALSE	0	Pxk	13828	0	0.306513	WGCNA
3.79816	7.89e-05	Group1	0.263285	0.318182	12	6	0	FALSE	Scd1	128.083	0	12	0	0.9947	FALSE	0	Scd1	191658	0	0.268908	WGCNA
3.79816	7.89e-05	Group1	0.263285	0.318182	12	6	0	FALSE	Scn4a	128.083	0	12	0	0.9947	FALSE	0	Scn4a	191658	0	0.268908	WGCNA
3.79882	1.49e-06	Group1	0.26324	0.381818	11	6	0	FALSE	Srpk3	139	0	11	0	0.994699	FALSE	0	Srpk3	730	0	0.292017	WGCNA
3.53945	0.00268641	Group8	0.28253	0.327273	11	6	0	FALSE	Syvn1	146.636	0	11	0	0.99519	FALSE	0	Syvn1	231402	0	0.251796	chea_encode
3.96187	1.66e-08	Group1	0.252406	0.7	5	6	0	FALSE	Ttpal	219.6	0	5	0	0.99439	FALSE	0	Ttpal	6	0	0.470236	WGCNA
4.79652	2.74e-08	Group1	0.208485	0	2	7	Other	FALSE	Casz1	11	0	2	0	0.99281	FALSE	0	Casz1	4	1	0.833333	WGCNA
3.96285	0	Group1	0.252343	1	2	6	0	FALSE	Bend5	425.5	0	2	0	0.994389	FALSE	0	Bend5	0	0	0.911135	WGCNA
3.19987	3.55e-05	Group1	0.312513	0.666667	4	5	0	FALSE	Bfsp2	316.75	0	4	0	0.995834	FALSE	0	Bfsp2	31592	0	0.461735	chea_encode
3.80112	1.06e-07	Group1	0.263081	0.8	6	6	0	FALSE	Blk	251.2	0	6	1	0.994695	FALSE	0	Blk	118	0	0.528842	RegNet_WGCNA
3.80079	1.13e-07	Group1	0.263103	0.733333	6	6	0	FALSE	Blnk	221.333	0	6	0	0.994695	FALSE	0	Blnk	122	0	0.465965	WGCNA
3.80112	3.05e-09	Group1	0.263081	0.9	5	6	0	FALSE	Blvrb	246	0	5	0	0.994695	FALSE	0	Blvrb	2	0	0.517895	WGCNA
4.01348	0	Group1	0.24916	0	1	6	0	FALSE	Bmf	466	0	1	0	0.994293	FALSE	0	Bmf	0	0	0	WGCNA
3.96285	0	Group1	0.252343	1	2	6	0	FALSE	Bnip1	425.5	0	2	0	0.994389	FALSE	0	Bnip1	0	0	0.911135	WGCNA
4.01348	0	Group1	0.24916	0	1	6	0	FALSE	Brwd1	466	0	1	0	0.994293	FALSE	0	Brwd1	0	0	0	WGCNA
3.80013	4.72e-07	Group1	0.263149	0.535714	8	6	0	FALSE	Btnl2	180	0	8	0	0.994697	FALSE	0	Btnl2	368	0	0.378947	WGCNA
3.96285	0	Group1	0.252343	1	2	6	0	FALSE	C130060c02rik	425.5	0	2	0	0.994389	FALSE	0	C130060c02rik	0	0	0.911135	WGCNA
3.96285	0	Group1	0.252343	1	2	6	0	FALSE	C1galt1	425.5	0	2	0	0.994389	FALSE	0	C1galt1	0	0	0.911135	WGCNA
3.80178	0	Group1	0.263035	1	3	6	0	FALSE	C330008a17rik	348	0	3	0	0.994694	FALSE	0	C330008a17rik	0	0	0.732632	WGCNA
3.96285	0	Group1	0.252343	1	2	6	0	FALSE	C330018d20rik	425.5	0	2	0	0.994389	FALSE	0	C330018d20rik	0	0	0.911135	WGCNA
3.80178	0	Group1	0.263035	1	3	6	0	FALSE	C430042m11rik	348	0	3	0	0.994694	FALSE	0	C430042m11rik	0	0	0.732632	WGCNA
3.79947	7.35e-07	Group1	0.263194	0.444444	9	6	0	FALSE	Caaa01098150.1	163	0	9	0	0.994698	FALSE	0	Caaa01098150.1	450	0	0.342437	WGCNA
3.14892	0.000335	Group1	0.31757	0.5	6	5	0	FALSE	Cables2	286.6	0	6	1	0.99593	FALSE	0	Cables2	372760	0	0.354703	chea_encode
3.9211	0.000664	Group1	0.25503	0	8	7	Other	FALSE	Zfp318	29.5	0	8	0	0.994468	FALSE	0	Zfp318	714078	1	0.161932	chea_encode
3.96285	0	Group1	0.252343	1	2	6	0	FALSE	Cacnb4	425.5	0	2	0	0.994389	FALSE	0	Cacnb4	0	0	0.911135	WGCNA
3.80178	0	Group1	0.263035	1	3	6	0	FALSE	Camk2d	348	0	3	0	0.994694	FALSE	0	Camk2d	0	0	0.732632	WGCNA
3.79947	0.000327	Group1	0.263194	0.416667	9	6	0	FALSE	Pold4	158.556	0	9	0	0.994698	FALSE	0	Pold4	190804	0	0.333567	RegNet_WGCNA
4.01348	0	Group1	0.24916	0	1	6	0	FALSE	Cc2d2b	466	0	1	0	0.994293	FALSE	0	Cc2d2b	0	0	0	WGCNA
4.01348	0	Group1	0.24916	0	1	6	0	FALSE	Ccr6	466	0	1	0	0.994293	FALSE	0	Ccr6	0	0	0	WGCNA
3.79915	7.71e-07	Group1	0.263217	0.533333	10	6	0	FALSE	Cd22	147.9	0	10	0	0.994699	FALSE	0	Cd22	452	0	0.310714	RegNet_WGCNA
3.96285	0	Group1	0.252343	1	2	6	0	FALSE	Cd37	425.5	0	2	0	0.994389	FALSE	0	Cd37	0	0	0.911135	WGCNA
4.01348	0	Group1	0.24916	0	1	6	0	FALSE	Cd55	466	0	1	0	0.994293	FALSE	0	Cd55	0	0	0	WGCNA
4.01348	0	Group1	0.24916	0	1	6	0	FALSE	Cd55os	466	0	1	0	0.994293	FALSE	0	Cd55os	0	0	0	WGCNA
3.96285	0	Group1	0.252343	1	2	6	0	FALSE	Cd72	425.5	0	2	0	0.994389	FALSE	0	Cd72	0	0	0.911135	WGCNA
3.43853	0.000219	Group1	0.290822	0.472222	9	6	0	FALSE	Cd79b	175.889	0	9	0	0.995382	FALSE	0	Cd79b	438278	0	0.286464	chea_encode
3.96285	0	Group1	0.252343	1	2	6	0	FALSE	Cdk5r1	425.5	0	2	0	0.994389	FALSE	0	Cdk5r1	0	0	0.911135	WGCNA
3.80178	0	Group1	0.263035	1	3	6	0	FALSE	Cdkl1	348	0	3	0	0.994694	FALSE	0	Cdkl1	0	0	0.732632	WGCNA
3.80112	7.12e-05	Group1	0.263081	0.5	4	6	0	FALSE	Ceacam1	262.25	0	4	0	0.994695	FALSE	0	Ceacam1	36526	0	0.551579	WGCNA
3.80112	3.05e-09	Group1	0.263081	0.9	5	6	0	FALSE	Cecr2	246	0	5	0	0.994695	FALSE	0	Cecr2	2	0	0.517895	WGCNA
3.96285	0	Group1	0.252343	1	2	6	0	FALSE	Cerk	425.5	0	2	0	0.994389	FALSE	0	Cerk	0	0	0.911135	WGCNA
3.80178	0	Group1	0.263035	1	3	6	0	FALSE	Chchd10	348	0	3	0	0.994694	FALSE	0	Chchd10	0	0	0.732632	WGCNA
3.96285	0	Group1	0.252343	1	2	6	0	FALSE	Cib1	425.5	0	2	0	0.994389	FALSE	0	Cib1	0	0	0.911135	WGCNA
3.96285	0	Group1	0.252343	1	2	6	0	FALSE	Clta	425.5	0	2	0	0.994389	FALSE	0	Clta	0	0	0.911135	WGCNA
3.96285	0	Group1	0.252343	1	2	6	0	FALSE	Cltc	425.5	0	2	0	0.994389	FALSE	0	Cltc	0	0	0.911135	WGCNA
3.96285	0	Group1	0.252343	1	2	6	0	FALSE	Cnp	425.5	0	2	0	0.994389	FALSE	0	Cnp	0	0	0.911135	WGCNA
4.01348	0	Group1	0.24916	0	1	6	0	FALSE	Cnr2	466	0	1	0	0.994293	FALSE	0	Cnr2	0	0	0	WGCNA
3.96285	0	Group1	0.252343	1	2	6	0	FALSE	Col5a3	425.5	0	2	0	0.994389	FALSE	0	Col5a3	0	0	0.911135	WGCNA
3.80112	3.05e-09	Group1	0.263081	0.9	5	6	0	FALSE	Colca2	246	0	5	0	0.994695	FALSE	0	Colca2	2	0	0.517895	WGCNA
3.96285	0	Group1	0.252343	1	2	6	0	FALSE	Cplx2	425.5	0	2	0	0.994389	FALSE	0	Cplx2	0	0	0.911135	WGCNA
3.96285	0	Group1	0.252343	1	2	6	0	FALSE	Cpm	425.5	0	2	0	0.994389	FALSE	0	Cpm	0	0	0.911135	WGCNA
3.96285	0	Group1	0.252343	1	2	6	0	FALSE	Cpne5	425.5	0	2	0	0.994389	FALSE	0	Cpne5	0	0	0.911135	WGCNA
3.80013	4.72e-07	Group1	0.263149	0.535714	10	6	0	FALSE	Cr2	180	0	10	1	0.994697	FALSE	0	Cr2	368	0	0.378947	RegNet_modules_DEGs
3.96285	0	Group1	0.252343	1	2	6	0	FALSE	Crip3	425.5	0	2	0	0.994389	FALSE	0	Crip3	0	0	0.911135	WGCNA
3.80112	1.06e-07	Group1	0.263081	0.8	5	6	0	FALSE	Crisp3	251.2	0	5	0	0.994695	FALSE	0	Crisp3	118	0	0.528842	WGCNA
3.96285	0	Group1	0.252343	1	2	6	0	FALSE	Csk	425.5	0	2	0	0.994389	FALSE	0	Csk	0	0	0.911135	WGCNA
3.96285	0	Group1	0.252343	1	2	6	0	FALSE	Csnk1g3	425.5	0	2	0	0.994389	FALSE	0	Csnk1g3	0	0	0.911135	WGCNA
3.7998	5.08e-07	Group1	0.263172	0.611111	9	6	0	FALSE	Cxcr5	161.333	0	9	0	0.994697	FALSE	0	Cxcr5	370	0	0.339649	RegNet_WGCNA
3.96285	0	Group1	0.252343	1	2	6	0	FALSE	Cyp39a1	425.5	0	2	0	0.994389	FALSE	0	Cyp39a1	0	0	0.911135	WGCNA
3.79915	7.7e-05	Group1	0.263217	0.4	10	6	0	FALSE	Cyp4f18	147.2	0	10	0	0.994699	FALSE	0	Cyp4f18	39766	0	0.309684	WGCNA
3.96285	0	Group1	0.252343	1	2	6	0	FALSE	Dcaf12	425.5	0	2	0	0.994389	FALSE	0	Dcaf12	0	0	0.911135	WGCNA
3.80178	0	Group1	0.263035	1	3	6	0	FALSE	Dcbld1	348	0	3	0	0.994694	FALSE	0	Dcbld1	0	0	0.732632	WGCNA
3.96285	0	Group1	0.252343	1	2	6	0	FALSE	Ddx25	425.5	0	2	0	0.994389	FALSE	0	Ddx25	0	0	0.911135	WGCNA
3.96285	0	Group1	0.252343	1	2	6	0	FALSE	Ddx41	425.5	0	2	0	0.994389	FALSE	0	Ddx41	0	0	0.911135	WGCNA
4.01348	0	Group1	0.24916	0	1	6	0	FALSE	Dennd6a	466	0	1	0	0.994293	FALSE	0	Dennd6a	0	0	0	WGCNA
4.01348	0	Group1	0.24916	0	1	6	0	FALSE	Dgkd	466	0	1	0	0.994293	FALSE	0	Dgkd	0	0	0	WGCNA
4.01348	0	Group1	0.24916	0	1	6	0	FALSE	Dhx57	466	0	1	0	0.994293	FALSE	0	Dhx57	0	0	0	WGCNA
3.96285	0	Group1	0.252343	1	2	6	0	FALSE	Diras2	425.5	0	2	0	0.994389	FALSE	0	Diras2	0	0	0.911135	WGCNA
3.96285	0	Group1	0.252343	1	2	6	0	FALSE	Dmac2	425.5	0	2	0	0.994389	FALSE	0	Dmac2	0	0	0.911135	WGCNA
3.9622	2.23e-09	Group1	0.252385	0.833333	4	6	0	FALSE	Dmxl1	265.75	0	4	0	0.99439	FALSE	0	Dmxl1	2	0	0.569058	WGCNA
3.4382	0.000259	Group1	0.29085	0.422222	12	6	0	FALSE	Dok3	163.3	0	12	1	0.995382	FALSE	0	Dok3	509912	0	0.265961	chea_encode
3.96285	0	Group1	0.252343	1	2	6	0	FALSE	Dus2	425.5	0	2	0	0.994389	FALSE	0	Dus2	0	0	0.911135	WGCNA
3.96285	0	Group1	0.252343	1	2	6	0	FALSE	Edaradd	425.5	0	2	0	0.994389	FALSE	0	Edaradd	0	0	0.911135	WGCNA
3.96285	0	Group1	0.252343	1	2	6	0	FALSE	Efcab2	425.5	0	2	0	0.994389	FALSE	0	Efcab2	0	0	0.911135	WGCNA
3.96285	0	Group1	0.252343	1	2	6	0	FALSE	Egfl6	425.5	0	2	0	0.994389	FALSE	0	Egfl6	0	0	0.911135	WGCNA
3.22452	9.57e-06	Group1	0.310123	0.666667	3	5	0	FALSE	Egln2	358	0	3	0	0.995787	FALSE	0	Egln2	4332	0	0.528024	RegNet_WGCNA
3.80178	0	Group1	0.263035	1	3	6	0	FALSE	Ehd1	348	0	3	0	0.994694	FALSE	0	Ehd1	0	0	0.732632	WGCNA
3.80046	2.72e-07	Group1	0.263126	0.619048	7	6	0	FALSE	Ehd2	198.571	0	7	0	0.994696	FALSE	0	Ehd2	244	0	0.418045	WGCNA
3.80178	0	Group1	0.263035	1	3	6	0	FALSE	Eif2ak3	348	0	3	0	0.994694	FALSE	0	Eif2ak3	0	0	0.732632	WGCNA
3.23077	0.00146399	Group1	0.309524	0.2	5	6	0	FALSE	Eml4	234.2	0	5	0	0.995775	FALSE	0	Eml4	830510	0	0.326536	chea_encode
3.96285	0	Group1	0.252343	1	2	6	0	FALSE	Epn2	425.5	0	2	0	0.994389	FALSE	0	Epn2	0	0	0.911135	WGCNA
3.80178	0	Group1	0.263035	1	3	6	0	FALSE	F930017d23rik	348	0	3	0	0.994694	FALSE	0	F930017d23rik	0	0	0.732632	WGCNA
3.80178	0	Group1	0.263035	1	3	6	0	FALSE	Fam129c	348	0	3	0	0.994694	FALSE	0	Fam129c	0	0	0.732632	WGCNA
3.96285	0	Group1	0.252343	1	2	6	0	FALSE	Fam43a	425.5	0	2	0	0.994389	FALSE	0	Fam43a	0	0	0.911135	WGCNA
3.23307	0.0020584	Group1	0.309304	0.333333	4	6	0	FALSE	Fam83g	349	0	4	0	0.995771	FALSE	0	Fam83g	1005010	0	0.372995	chea_encode
3.80178	0	Group1	0.263035	1	3	6	0	FALSE	Far1	348	0	3	0	0.994694	FALSE	0	Far1	0	0	0.732632	WGCNA
3.80178	0	Group1	0.263035	1	3	6	0	FALSE	Fbxw13	348	0	3	0	0.994694	FALSE	0	Fbxw13	0	0	0.732632	WGCNA
3.80079	2.62e-07	Group1	0.263103	0.666667	6	6	0	FALSE	Fcamr	219.667	0	6	0	0.994695	FALSE	0	Fcamr	238	0	0.462456	WGCNA
3.80112	1.06e-07	Group1	0.263081	0.8	5	6	0	FALSE	Fcrl5	251.2	0	5	0	0.994695	FALSE	0	Fcrl5	118	0	0.528842	WGCNA
3.80013	4.72e-07	Group1	0.263149	0.535714	8	6	0	FALSE	Fcrla	180	0	8	0	0.994697	FALSE	0	Fcrla	368	0	0.378947	WGCNA
3.96285	0	Group1	0.252343	1	2	6	0	FALSE	Fgd6	425.5	0	2	0	0.994389	FALSE	0	Fgd6	0	0	0.911135	WGCNA
3.96285	0	Group1	0.252343	1	2	6	0	FALSE	Fsip1	425.5	0	2	0	0.994389	FALSE	0	Fsip1	0	0	0.911135	WGCNA
3.80112	1.06e-07	Group1	0.263081	0.8	5	6	0	FALSE	Gad1	251.2	0	5	0	0.994695	FALSE	0	Gad1	118	0	0.528842	WGCNA
3.96285	0	Group1	0.252343	1	2	6	0	FALSE	Galnt14	425.5	0	2	0	0.994389	FALSE	0	Galnt14	0	0	0.911135	WGCNA
3.96285	0	Group1	0.252343	1	2	6	0	FALSE	Gemin7	425.5	0	2	0	0.994389	FALSE	0	Gemin7	0	0	0.911135	WGCNA
3.80112	3.35e-07	Group1	0.263081	0.9	5	6	0	FALSE	Gga2	237	0	5	0	0.994695	FALSE	0	Gga2	134	0	0.498947	WGCNA
3.80145	0	Group1	0.263058	1	4	6	0	FALSE	Gh	289.5	0	4	0	0.994694	FALSE	0	Gh	0	0	0.609474	WGCNA
3.96285	0	Group1	0.252343	1	2	6	0	FALSE	Gm10309	425.5	0	2	0	0.994389	FALSE	0	Gm10309	0	0	0.911135	WGCNA
3.80013	4.72e-07	Group1	0.263149	0.535714	8	6	0	FALSE	Gm10552	180	0	8	0	0.994697	FALSE	0	Gm10552	368	0	0.378947	WGCNA
3.80178	0	Group1	0.263035	1	3	6	0	FALSE	Gm10832	348	0	3	0	0.994694	FALSE	0	Gm10832	0	0	0.732632	WGCNA
3.96285	0	Group1	0.252343	1	2	6	0	FALSE	Gm11344	425.5	0	2	0	0.994389	FALSE	0	Gm11344	0	0	0.911135	WGCNA
3.96285	0	Group1	0.252343	1	2	6	0	FALSE	Gm11690	425.5	0	2	0	0.994389	FALSE	0	Gm11690	0	0	0.911135	WGCNA
3.96285	0	Group1	0.252343	1	2	6	0	FALSE	Gm11998	425.5	0	2	0	0.994389	FALSE	0	Gm11998	0	0	0.911135	WGCNA
3.96285	0	Group1	0.252343	1	2	6	0	FALSE	Gm12057	425.5	0	2	0	0.994389	FALSE	0	Gm12057	0	0	0.911135	WGCNA
3.96285	0	Group1	0.252343	1	2	6	0	FALSE	Gm12066	425.5	0	2	0	0.994389	FALSE	0	Gm12066	0	0	0.911135	WGCNA
3.80178	0	Group1	0.263035	1	3	6	0	FALSE	Gm12542	348	0	3	0	0.994694	FALSE	0	Gm12542	0	0	0.732632	WGCNA
3.80178	0	Group1	0.263035	1	3	6	0	FALSE	Gm12543	348	0	3	0	0.994694	FALSE	0	Gm12543	0	0	0.732632	WGCNA
3.80178	0	Group1	0.263035	1	3	6	0	FALSE	Gm12679	348	0	3	0	0.994694	FALSE	0	Gm12679	0	0	0.732632	WGCNA
3.80178	0	Group1	0.263035	1	3	6	0	FALSE	Gm13091	348	0	3	0	0.994694	FALSE	0	Gm13091	0	0	0.732632	WGCNA
3.96285	0	Group1	0.252343	1	2	6	0	FALSE	Gm13543	425.5	0	2	0	0.994389	FALSE	0	Gm13543	0	0	0.911135	WGCNA
3.80079	2.62e-07	Group1	0.263103	0.666667	6	6	0	FALSE	Gm15382	219.667	0	6	0	0.994695	FALSE	0	Gm15382	238	0	0.462456	WGCNA
3.96285	0	Group1	0.252343	1	2	6	0	FALSE	Gm15411	425.5	0	2	0	0.994389	FALSE	0	Gm15411	0	0	0.911135	WGCNA
3.80112	1.06e-07	Group1	0.263081	0.8	5	6	0	FALSE	Gm15634	251.2	0	5	0	0.994695	FALSE	0	Gm15634	118	0	0.528842	WGCNA
3.96285	0	Group1	0.252343	1	2	6	0	FALSE	Gm15675	425.5	0	2	0	0.994389	FALSE	0	Gm15675	0	0	0.911135	WGCNA
3.79947	2.02e-05	Group1	0.263194	0.416667	9	6	0	FALSE	Gm15848	160.889	0	9	0	0.994698	FALSE	0	Gm15848	13624	0	0.33848	WGCNA
3.96285	0	Group1	0.252343	1	2	6	0	FALSE	Gm15860	425.5	0	2	0	0.994389	FALSE	0	Gm15860	0	0	0.911135	WGCNA
3.80178	0	Group1	0.263035	1	3	6	0	FALSE	Gm15991	348	0	3	0	0.994694	FALSE	0	Gm15991	0	0	0.732632	WGCNA
3.96285	0	Group1	0.252343	1	2	6	0	FALSE	Gm16014	425.5	0	2	0	0.994389	FALSE	0	Gm16014	0	0	0.911135	WGCNA
3.96285	0	Group1	0.252343	1	2	6	0	FALSE	Gm16015	425.5	0	2	0	0.994389	FALSE	0	Gm16015	0	0	0.911135	WGCNA
3.96285	0	Group1	0.252343	1	2	6	0	FALSE	Gm16214	425.5	0	2	0	0.994389	FALSE	0	Gm16214	0	0	0.911135	WGCNA
3.96285	0	Group1	0.252343	1	2	6	0	FALSE	Gm16283	425.5	0	2	0	0.994389	FALSE	0	Gm16283	0	0	0.911135	WGCNA
3.80079	1.13e-07	Group1	0.263103	0.733333	6	6	0	FALSE	Gm16316	221.333	0	6	0	0.994695	FALSE	0	Gm16316	122	0	0.465965	WGCNA
3.59369	7.67e-05	Group1	0.278266	0.666667	3	6	0	FALSE	Gm16675	339	0	3	0	0.995088	FALSE	0	Gm16675	52320	0	0.55665	chea_encode
3.96285	0	Group1	0.252343	1	2	6	0	FALSE	Gm18342	425.5	0	2	0	0.994389	FALSE	0	Gm18342	0	0	0.911135	WGCNA
3.96285	0	Group1	0.252343	1	2	6	0	FALSE	Gm18588	425.5	0	2	0	0.994389	FALSE	0	Gm18588	0	0	0.911135	WGCNA
3.80112	1.06e-07	Group1	0.263081	0.8	5	6	0	FALSE	Gm18748	251.2	0	5	0	0.994695	FALSE	0	Gm18748	118	0	0.528842	WGCNA
3.96252	0	Group1	0.252364	1	3	6	0	FALSE	Gm20531	321.667	0	3	0	0.994389	FALSE	0	Gm20531	0	0	0.688794	WGCNA
3.96285	0	Group1	0.252343	1	2	6	0	FALSE	Gm22121	425.5	0	2	0	0.994389	FALSE	0	Gm22121	0	0	0.911135	WGCNA
3.96285	0	Group1	0.252343	1	2	6	0	FALSE	Gm23346	425.5	0	2	0	0.994389	FALSE	0	Gm23346	0	0	0.911135	WGCNA
3.80079	1.93e-07	Group1	0.263103	0.733333	6	6	0	FALSE	Gm2447	213.333	0	6	0	0.994695	FALSE	0	Gm2447	122	0	0.449123	WGCNA
3.80178	0	Group1	0.263035	1	3	6	0	FALSE	Gm24719	348	0	3	0	0.994694	FALSE	0	Gm24719	0	0	0.732632	WGCNA
3.96285	0	Group1	0.252343	1	2	6	0	FALSE	Gm25436	425.5	0	2	0	0.994389	FALSE	0	Gm25436	0	0	0.911135	WGCNA
3.80178	0	Group1	0.263035	1	3	6	0	FALSE	Gm26531	348	0	3	0	0.994694	FALSE	0	Gm26531	0	0	0.732632	WGCNA
3.96285	0	Group1	0.252343	1	2	6	0	FALSE	Gm26760	425.5	0	2	0	0.994389	FALSE	0	Gm26760	0	0	0.911135	WGCNA
3.80112	1.06e-07	Group1	0.263081	0.8	5	6	0	FALSE	Gm28609	251.2	0	5	0	0.994695	FALSE	0	Gm28609	118	0	0.528842	WGCNA
3.80112	1.06e-07	Group1	0.263081	0.8	5	6	0	FALSE	Gm28693	251.2	0	5	0	0.994695	FALSE	0	Gm28693	118	0	0.528842	WGCNA
3.80013	4.72e-07	Group1	0.263149	0.535714	8	6	0	FALSE	Gm2962	180	0	8	0	0.994697	FALSE	0	Gm2962	368	0	0.378947	WGCNA
3.80145	0	Group1	0.263058	1	4	6	0	FALSE	Gm30239	289.5	0	4	0	0.994694	FALSE	0	Gm30239	0	0	0.609474	WGCNA
3.79816	0.00011	Group1	0.263285	0.290909	11	6	0	FALSE	Gm31243	134.818	0	11	0	0.9947	FALSE	0	Gm31243	275812	0	0.282849	WGCNA
3.96285	0	Group1	0.252343	1	2	6	0	FALSE	Gm3227	425.5	0	2	0	0.994389	FALSE	0	Gm3227	0	0	0.911135	WGCNA
3.96285	0	Group1	0.252343	1	2	6	0	FALSE	Gm34095	425.5	0	2	0	0.994389	FALSE	0	Gm34095	0	0	0.911135	WGCNA
3.96285	0	Group1	0.252343	1	2	6	0	FALSE	Gm34225	425.5	0	2	0	0.994389	FALSE	0	Gm34225	0	0	0.911135	WGCNA
3.96285	0	Group1	0.252343	1	2	6	0	FALSE	Gm34908	425.5	0	2	0	0.994389	FALSE	0	Gm34908	0	0	0.911135	WGCNA
3.80112	1.06e-07	Group1	0.263081	0.8	5	6	0	FALSE	Gm34922	251.2	0	5	0	0.994695	FALSE	0	Gm34922	118	0	0.528842	WGCNA
3.80178	0	Group1	0.263035	1	3	6	0	FALSE	Gm36955	348	0	3	0	0.994694	FALSE	0	Gm36955	0	0	0.732632	WGCNA
3.96285	0	Group1	0.252343	1	2	6	0	FALSE	Gm37145	425.5	0	2	0	0.994389	FALSE	0	Gm37145	0	0	0.911135	WGCNA
3.80112	1.06e-07	Group1	0.263081	0.8	5	6	0	FALSE	Gm37192	251.2	0	5	0	0.994695	FALSE	0	Gm37192	118	0	0.528842	WGCNA
3.96285	0	Group1	0.252343	1	2	6	0	FALSE	Gm37219	425.5	0	2	0	0.994389	FALSE	0	Gm37219	0	0	0.911135	WGCNA
3.80079	1.13e-07	Group1	0.263103	0.733333	6	6	0	FALSE	Gm37802	221.333	0	6	0	0.994695	FALSE	0	Gm37802	122	0	0.465965	WGCNA
3.80145	0	Group1	0.263058	1	4	6	0	FALSE	Gm37943	289.5	0	4	0	0.994694	FALSE	0	Gm37943	0	0	0.609474	WGCNA
3.80178	0	Group1	0.263035	1	3	6	0	FALSE	Gm38020	348	0	3	0	0.994694	FALSE	0	Gm38020	0	0	0.732632	WGCNA
3.96285	0	Group1	0.252343	1	2	6	0	FALSE	Gm38032	425.5	0	2	0	0.994389	FALSE	0	Gm38032	0	0	0.911135	WGCNA
3.96285	0	Group1	0.252343	1	2	6	0	FALSE	Gm38171	425.5	0	2	0	0.994389	FALSE	0	Gm38171	0	0	0.911135	WGCNA
3.80079	2.62e-07	Group1	0.263103	0.666667	6	6	0	FALSE	Gm39321	219.667	0	6	0	0.994695	FALSE	0	Gm39321	238	0	0.462456	WGCNA
3.96285	0	Group1	0.252343	1	2	6	0	FALSE	Gm39556	425.5	0	2	0	0.994389	FALSE	0	Gm39556	0	0	0.911135	WGCNA
3.96285	0	Group1	0.252343	1	2	6	0	FALSE	Gm40414	425.5	0	2	0	0.994389	FALSE	0	Gm40414	0	0	0.911135	WGCNA
3.96285	0	Group1	0.252343	1	2	6	0	FALSE	Gm42514	425.5	0	2	0	0.994389	FALSE	0	Gm42514	0	0	0.911135	WGCNA
3.96285	0	Group1	0.252343	1	2	6	0	FALSE	Gm42515	425.5	0	2	0	0.994389	FALSE	0	Gm42515	0	0	0.911135	WGCNA
3.96285	0	Group1	0.252343	1	2	6	0	FALSE	Gm4279	425.5	0	2	0	0.994389	FALSE	0	Gm4279	0	0	0.911135	WGCNA
3.96285	0	Group1	0.252343	1	2	6	0	FALSE	Gm43292	425.5	0	2	0	0.994389	FALSE	0	Gm43292	0	0	0.911135	WGCNA
3.80178	0	Group1	0.263035	1	3	6	0	FALSE	Gm43499	348	0	3	0	0.994694	FALSE	0	Gm43499	0	0	0.732632	WGCNA
3.96285	0	Group1	0.252343	1	2	6	0	FALSE	Gm43916	425.5	0	2	0	0.994389	FALSE	0	Gm43916	0	0	0.911135	WGCNA
3.80178	0	Group1	0.263035	1	3	6	0	FALSE	Gm44198	348	0	3	0	0.994694	FALSE	0	Gm44198	0	0	0.732632	WGCNA
3.96285	0	Group1	0.252343	1	2	6	0	FALSE	Gm44891	425.5	0	2	0	0.994389	FALSE	0	Gm44891	0	0	0.911135	WGCNA
3.80079	2.62e-07	Group1	0.263103	0.666667	6	6	0	FALSE	Gm44892	219.667	0	6	0	0.994695	FALSE	0	Gm44892	238	0	0.462456	WGCNA
3.96285	0	Group1	0.252343	1	2	6	0	FALSE	Gm45153	425.5	0	2	0	0.994389	FALSE	0	Gm45153	0	0	0.911135	WGCNA
3.80013	4.72e-07	Group1	0.263149	0.535714	8	6	0	FALSE	Gm45515	180	0	8	0	0.994697	FALSE	0	Gm45515	368	0	0.378947	WGCNA
3.80178	0	Group1	0.263035	1	3	6	0	FALSE	Gm45548	348	0	3	0	0.994694	FALSE	0	Gm45548	0	0	0.732632	WGCNA
3.80013	4.72e-07	Group1	0.263149	0.535714	8	6	0	FALSE	Gm45745	180	0	8	0	0.994697	FALSE	0	Gm45745	368	0	0.378947	WGCNA
3.96285	0	Group1	0.252343	1	2	6	0	FALSE	Gm45894	425.5	0	2	0	0.994389	FALSE	0	Gm45894	0	0	0.911135	WGCNA
3.96285	0	Group1	0.252343	1	2	6	0	FALSE	Gm47730	425.5	0	2	0	0.994389	FALSE	0	Gm47730	0	0	0.911135	WGCNA
3.80178	0	Group1	0.263035	1	3	6	0	FALSE	Gm47792	348	0	3	0	0.994694	FALSE	0	Gm47792	0	0	0.732632	WGCNA
3.80112	1.06e-07	Group1	0.263081	0.8	5	6	0	FALSE	Gm48038	251.2	0	5	0	0.994695	FALSE	0	Gm48038	118	0	0.528842	WGCNA
3.96285	0	Group1	0.252343	1	2	6	0	FALSE	Gm48372	425.5	0	2	0	0.994389	FALSE	0	Gm48372	0	0	0.911135	WGCNA
3.96285	0	Group1	0.252343	1	2	6	0	FALSE	Gm48571	425.5	0	2	0	0.994389	FALSE	0	Gm48571	0	0	0.911135	WGCNA
3.96285	0	Group1	0.252343	1	2	6	0	FALSE	Gm48978	425.5	0	2	0	0.994389	FALSE	0	Gm48978	0	0	0.911135	WGCNA
3.96285	0	Group1	0.252343	1	2	6	0	FALSE	Gm49085	425.5	0	2	0	0.994389	FALSE	0	Gm49085	0	0	0.911135	WGCNA
3.96285	0	Group1	0.252343	1	2	6	0	FALSE	Gm49439	425.5	0	2	0	0.994389	FALSE	0	Gm49439	0	0	0.911135	WGCNA
3.96285	0	Group1	0.252343	1	2	6	0	FALSE	Gm50340	425.5	0	2	0	0.994389	FALSE	0	Gm50340	0	0	0.911135	WGCNA
3.80079	2.62e-07	Group1	0.263103	0.666667	6	6	0	FALSE	Gm50386	219.667	0	6	0	0.994695	FALSE	0	Gm50386	238	0	0.462456	WGCNA
3.80178	0	Group1	0.263035	1	3	6	0	FALSE	Gm5292	348	0	3	0	0.994694	FALSE	0	Gm5292	0	0	0.732632	WGCNA
3.80178	0	Group1	0.263035	1	3	6	0	FALSE	Gm6334	348	0	3	0	0.994694	FALSE	0	Gm6334	0	0	0.732632	WGCNA
3.96285	0	Group1	0.252343	1	2	6	0	FALSE	Gm6341	425.5	0	2	0	0.994389	FALSE	0	Gm6341	0	0	0.911135	WGCNA
3.96285	0	Group1	0.252343	1	2	6	0	FALSE	Gm6566	425.5	0	2	0	0.994389	FALSE	0	Gm6566	0	0	0.911135	WGCNA
3.96285	0	Group1	0.252343	1	2	6	0	FALSE	Gm7804	425.5	0	2	0	0.994389	FALSE	0	Gm7804	0	0	0.911135	WGCNA
3.96285	0	Group1	0.252343	1	2	6	0	FALSE	Gm8369	425.5	0	2	0	0.994389	FALSE	0	Gm8369	0	0	0.911135	WGCNA
3.96285	0	Group1	0.252343	1	2	6	0	FALSE	Gm8848	425.5	0	2	0	0.994389	FALSE	0	Gm8848	0	0	0.911135	WGCNA
3.96285	0	Group1	0.252343	1	2	6	0	FALSE	Gpat3	425.5	0	2	0	0.994389	FALSE	0	Gpat3	0	0	0.911135	WGCNA
3.96285	0	Group1	0.252343	1	2	6	0	FALSE	Gpcpd1	425.5	0	2	0	0.994389	FALSE	0	Gpcpd1	0	0	0.911135	WGCNA
3.96285	0	Group1	0.252343	1	2	6	0	FALSE	Gpd1l	425.5	0	2	0	0.994389	FALSE	0	Gpd1l	0	0	0.911135	WGCNA
3.40993	0.000434	Group8	0.293261	0.333333	3	6	0	FALSE	Gpr137c	333.667	0	3	0	0.995436	FALSE	0	Gpr137c	101318	0	0.547345	chea_encode
3.19987	3.55e-05	Group1	0.312513	0.666667	5	5	0	FALSE	Grb2	316.75	0	5	1	0.995834	FALSE	0	Grb2	31592	0	0.461735	RegNet_WGCNA
3.96285	0	Group1	0.252343	1	2	6	0	FALSE	Grpel2	425.5	0	2	0	0.994389	FALSE	0	Grpel2	0	0	0.911135	WGCNA
3.96285	0	Group1	0.252343	1	2	6	0	FALSE	Gstp-Ps	425.5	0	2	0	0.994389	FALSE	0	Gstp-Ps	0	0	0.911135	WGCNA
3.96285	0	Group1	0.252343	1	2	6	0	FALSE	H3f3a	425.5	0	2	0	0.994389	FALSE	0	H3f3a	0	0	0.911135	WGCNA
3.96285	0	Group1	0.252343	1	2	6	0	FALSE	Havcr1	425.5	0	2	0	0.994389	FALSE	0	Havcr1	0	0	0.911135	WGCNA
3.80178	0	Group1	0.263035	1	3	6	0	FALSE	Hdac10	348	0	3	0	0.994694	FALSE	0	Hdac10	0	0	0.732632	WGCNA
3.96285	0	Group1	0.252343	1	2	6	0	FALSE	Hexdc	425.5	0	2	0	0.994389	FALSE	0	Hexdc	0	0	0.911135	WGCNA
3.59369	7.67e-05	Group1	0.278266	0.666667	3	6	0	FALSE	Hip1r	339	0	3	0	0.995088	FALSE	0	Hip1r	52320	0	0.55665	chea_encode
3.96285	0	Group1	0.252343	1	2	6	0	FALSE	Hmgcll1	425.5	0	2	0	0.994389	FALSE	0	Hmgcll1	0	0	0.911135	WGCNA
3.80178	0	Group1	0.263035	1	3	6	0	FALSE	Hspa12a	348	0	3	0	0.994694	FALSE	0	Hspa12a	0	0	0.732632	WGCNA
3.80079	1.13e-07	Group1	0.263103	0.733333	6	6	0	FALSE	Hvcn1	221.333	0	6	0	0.994695	FALSE	0	Hvcn1	122	0	0.465965	WGCNA
3.96285	0	Group1	0.252343	1	2	6	0	FALSE	Ifi27l2a	425.5	0	2	0	0.994389	FALSE	0	Ifi27l2a	0	0	0.911135	WGCNA
3.80046	2.72e-07	Group1	0.263126	0.619048	7	6	0	FALSE	Ighd	198.571	0	7	0	0.994696	FALSE	0	Ighd	244	0	0.418045	WGCNA
3.80178	0	Group1	0.263035	1	3	6	0	FALSE	Ighv15-2	348	0	3	0	0.994694	FALSE	0	Ighv15-2	0	0	0.732632	WGCNA
3.96285	0	Group1	0.252343	1	2	6	0	FALSE	Igkv1-108	425.5	0	2	0	0.994389	FALSE	0	Igkv1-108	0	0	0.911135	WGCNA
3.80178	0	Group1	0.263035	1	3	6	0	FALSE	Igkv12-38	348	0	3	0	0.994694	FALSE	0	Igkv12-38	0	0	0.732632	WGCNA
3.80178	0	Group1	0.263035	1	3	6	0	FALSE	Igkv12-47	348	0	3	0	0.994694	FALSE	0	Igkv12-47	0	0	0.732632	WGCNA
3.80112	1.06e-07	Group1	0.263081	0.8	5	6	0	FALSE	Igkv4-81	251.2	0	5	0	0.994695	FALSE	0	Igkv4-81	118	0	0.528842	WGCNA
3.80112	1.06e-07	Group1	0.263081	0.8	5	6	0	FALSE	Igkv4-92	251.2	0	5	0	0.994695	FALSE	0	Igkv4-92	118	0	0.528842	WGCNA
3.96285	0	Group1	0.252343	1	2	6	0	FALSE	Igkv6-29	425.5	0	2	0	0.994389	FALSE	0	Igkv6-29	0	0	0.911135	WGCNA
3.23011	0.0025467	Group1	0.309587	0.377778	10	6	0	FALSE	Il5ra	198.5	0	10	0	0.995776	FALSE	0	Il5ra	1620672	0	0.211395	chea_encode
3.96285	0	Group1	0.252343	1	2	6	0	FALSE	Il9r	425.5	0	2	0	0.994389	FALSE	0	Il9r	0	0	0.911135	WGCNA
3.96252	0	Group1	0.252364	1	3	6	0	FALSE	Irgc1	316.333	0	3	0	0.994389	FALSE	0	Irgc1	0	0	0.677373	WGCNA
3.96285	0	Group1	0.252343	1	2	6	0	FALSE	Jtb	425.5	0	2	0	0.994389	FALSE	0	Jtb	0	0	0.911135	WGCNA
3.80178	0	Group1	0.263035	1	3	6	0	FALSE	Kcnb1	348	0	3	0	0.994694	FALSE	0	Kcnb1	0	0	0.732632	WGCNA
3.80178	0	Group1	0.263035	1	3	6	0	FALSE	Kcnh6	348	0	3	0	0.994694	FALSE	0	Kcnh6	0	0	0.732632	WGCNA
3.96285	0	Group1	0.252343	1	2	6	0	FALSE	Kcnj1	425.5	0	2	0	0.994389	FALSE	0	Kcnj1	0	0	0.911135	WGCNA
3.80178	0	Group1	0.263035	1	3	6	0	FALSE	Kcnk13	348	0	3	0	0.994694	FALSE	0	Kcnk13	0	0	0.732632	WGCNA
3.80178	0	Group1	0.263035	1	3	6	0	FALSE	Kcnmb3	348	0	3	0	0.994694	FALSE	0	Kcnmb3	0	0	0.732632	WGCNA
3.40697	0.00183469	Group1	0.293516	0.333333	3	6	0	FALSE	Kctd3	410	0	3	0	0.995441	FALSE	0	Kctd3	444328	0	0.489446	chea_encode
3.96285	0	Group1	0.252343	1	2	6	0	FALSE	Lgr5	425.5	0	2	0	0.994389	FALSE	0	Lgr5	0	0	0.911135	WGCNA
3.80079	2.62e-07	Group1	0.263103	0.666667	6	6	0	FALSE	Lmbrd1	219.667	0	6	0	0.994695	FALSE	0	Lmbrd1	238	0	0.462456	WGCNA
3.96285	0	Group1	0.252343	1	2	6	0	FALSE	Loxhd1	425.5	0	2	0	0.994389	FALSE	0	Loxhd1	0	0	0.911135	WGCNA
3.80145	0	Group1	0.263058	1	4	6	0	FALSE	Lpgat1	289.5	0	4	0	0.994694	FALSE	0	Lpgat1	0	0	0.609474	WGCNA
3.96285	0	Group1	0.252343	1	2	6	0	FALSE	Lrmp	425.5	0	2	0	0.994389	FALSE	0	Lrmp	0	0	0.911135	WGCNA
3.80178	0	Group1	0.263035	1	3	6	0	FALSE	Ltk	348	0	3	0	0.994694	FALSE	0	Ltk	0	0	0.732632	WGCNA
3.96285	0	Group1	0.252343	1	2	6	0	FALSE	Ly6d	425.5	0	2	0	0.994389	FALSE	0	Ly6d	0	0	0.911135	WGCNA
3.96285	0	Group1	0.252343	1	2	6	0	FALSE	Lynx1	425.5	0	2	0	0.994389	FALSE	0	Lynx1	0	0	0.911135	WGCNA
3.96285	0	Group1	0.252343	1	2	6	0	FALSE	Map2	425.5	0	2	0	0.994389	FALSE	0	Map2	0	0	0.911135	WGCNA
3.96285	0	Group1	0.252343	1	2	6	0	FALSE	Map3k19	425.5	0	2	0	0.994389	FALSE	0	Map3k19	0	0	0.911135	WGCNA
3.80046	0.000148	Group1	0.263126	0.5	4	6	0	FALSE	Map3k9	262	0	4	0	0.994696	FALSE	0	Map3k9	9768	0	0.549895	RegNet_modules_DEGs
3.80046	2.72e-07	Group1	0.263126	0.619048	7	6	0	FALSE	Map4k1	198.571	0	7	0	0.994696	FALSE	0	Map4k1	244	0	0.418045	WGCNA
3.96285	0	Group1	0.252343	1	2	6	0	FALSE	Mapk11	425.5	0	2	0	0.994389	FALSE	0	Mapk11	0	0	0.911135	WGCNA
3.22452	9.57e-06	Group1	0.310123	0.666667	3	5	0	FALSE	Med13	358	0	3	0	0.995787	FALSE	0	Med13	4332	0	0.528024	RegNet_WGCNA
3.80178	0	Group1	0.263035	1	3	6	0	FALSE	Mif4gd	348	0	3	0	0.994694	FALSE	0	Mif4gd	0	0	0.732632	WGCNA
3.96285	0	Group1	0.252343	1	2	6	0	FALSE	Mir5128	425.5	0	2	0	0.994389	FALSE	0	Mir5128	0	0	0.911135	WGCNA
3.96252	0	Group1	0.252364	1	3	6	0	FALSE	Mtss1	295.333	0	3	0	0.994389	FALSE	0	Mtss1	0	0	0.632405	RegNet_WGCNA
3.80079	1.13e-07	Group1	0.263103	0.733333	6	6	0	FALSE	Mybpc2	221.333	0	6	0	0.994695	FALSE	0	Mybpc2	122	0	0.465965	WGCNA
3.96285	0	Group1	0.252343	1	2	6	0	FALSE	Myl4	425.5	0	2	0	0.994389	FALSE	0	Myl4	0	0	0.911135	WGCNA
3.3833	0.00110457	Group1	0.295569	0.466667	6	6	0	FALSE	Myo1c	244	0	6	0	0.995486	FALSE	0	Myo1c	521508	0	0.343427	chea_encode
3.96252	0	Group1	0.252364	1	3	6	0	FALSE	Myo1e	295.333	0	3	0	0.994389	FALSE	0	Myo1e	0	0	0.632405	RegNet_WGCNA
3.96285	0	Group1	0.252343	1	2	6	0	FALSE	Myo7a	425.5	0	2	0	0.994389	FALSE	0	Myo7a	0	0	0.911135	WGCNA
3.80145	0	Group1	0.263058	1	4	6	0	FALSE	Ngfr	289.5	0	4	0	0.994694	FALSE	0	Ngfr	0	0	0.609474	WGCNA
3.80178	0	Group1	0.263035	1	3	6	0	FALSE	Nid1	348	0	3	0	0.994694	FALSE	0	Nid1	0	0	0.732632	WGCNA
3.96285	0	Group1	0.252343	1	2	6	0	FALSE	Nkiras2	425.5	0	2	0	0.994389	FALSE	0	Nkiras2	0	0	0.911135	WGCNA
3.80013	4.72e-07	Group1	0.263149	0.535714	8	6	0	FALSE	Noxred1	180	0	8	0	0.994697	FALSE	0	Noxred1	368	0	0.378947	WGCNA
3.96285	0	Group1	0.252343	1	2	6	0	FALSE	Nudt15	425.5	0	2	0	0.994389	FALSE	0	Nudt15	0	0	0.911135	WGCNA
3.80013	4.72e-07	Group1	0.263149	0.535714	8	6	0	FALSE	Nxpe2	180	0	8	0	0.994697	FALSE	0	Nxpe2	368	0	0.378947	WGCNA
3.80178	0	Group1	0.263035	1	3	6	0	FALSE	Olfr164	348	0	3	0	0.994694	FALSE	0	Olfr164	0	0	0.732632	WGCNA
3.96285	0	Group1	0.252343	1	2	6	0	FALSE	Otub2	425.5	0	2	0	0.994389	FALSE	0	Otub2	0	0	0.911135	WGCNA
3.96285	0	Group1	0.252343	1	2	6	0	FALSE	Otud1	425.5	0	2	0	0.994389	FALSE	0	Otud1	0	0	0.911135	WGCNA
3.60881	0.000768	Group1	0.2771	0.333333	3	6	0	FALSE	Pdlim3	330.333	0	3	0	0.995059	FALSE	0	Pdlim3	196256	0	0.551839	chea_encode
3.96285	0	Group1	0.252343	1	2	6	0	FALSE	Pfn2	425.5	0	2	0	0.994389	FALSE	0	Pfn2	0	0	0.911135	WGCNA
3.96252	0	Group1	0.252364	1	3	6	0	FALSE	Pgap1	321.667	0	3	0	0.994389	FALSE	0	Pgap1	0	0	0.688794	WGCNA
3.96285	0	Group1	0.252343	1	2	6	0	FALSE	Pigr	425.5	0	2	0	0.994389	FALSE	0	Pigr	0	0	0.911135	WGCNA
3.44017	8.89e-05	Group1	0.290683	0.666667	4	6	0	FALSE	Pik3c2b	302.5	0	4	0	0.995378	FALSE	0	Pik3c2b	80634	0	0.492671	chea_encode
3.96285	0	Group1	0.252343	1	2	6	0	FALSE	Pikfyve	425.5	0	2	0	0.994389	FALSE	0	Pikfyve	0	0	0.911135	WGCNA
3.80178	0	Group1	0.263035	1	3	6	0	FALSE	Pkig	348	0	3	0	0.994694	FALSE	0	Pkig	0	0	0.732632	WGCNA
3.96285	0	Group1	0.252343	1	2	6	0	FALSE	Platr10	425.5	0	2	0	0.994389	FALSE	0	Platr10	0	0	0.911135	WGCNA
3.96285	0	Group1	0.252343	1	2	6	0	FALSE	Plekha2	425.5	0	2	0	0.994389	FALSE	0	Plekha2	0	0	0.911135	WGCNA
3.96285	0	Group1	0.252343	1	2	6	0	FALSE	Plekhm1	425.5	0	2	0	0.994389	FALSE	0	Plekhm1	0	0	0.911135	WGCNA
3.96285	0	Group1	0.252343	1	2	6	0	FALSE	Plpp3	425.5	0	2	0	0.994389	FALSE	0	Plpp3	0	0	0.911135	WGCNA
3.79816	8.69e-07	Group1	0.263285	0.681818	12	6	0	FALSE	Pou2af1	120.833	0	12	0	0.9947	FALSE	0	Pou2af1	344	0	0.253319	RegNet_WGCNA
3.96285	0	Group1	0.252343	1	2	6	0	FALSE	Ppdpf	425.5	0	2	0	0.994389	FALSE	0	Ppdpf	0	0	0.911135	WGCNA
3.80178	0	Group1	0.263035	1	3	6	0	FALSE	Pqbp1	348	0	3	0	0.994694	FALSE	0	Pqbp1	0	0	0.732632	WGCNA
3.96285	0	Group1	0.252343	1	2	6	0	FALSE	Prkcg	425.5	0	2	0	0.994389	FALSE	0	Prkcg	0	0	0.911135	WGCNA
3.80178	0	Group1	0.263035	1	3	6	0	FALSE	Prorsd1	348	0	3	0	0.994694	FALSE	0	Prorsd1	0	0	0.732632	WGCNA
3.96285	0	Group1	0.252343	1	2	6	0	FALSE	Ptp4a3	425.5	0	2	0	0.994389	FALSE	0	Ptp4a3	0	0	0.911135	WGCNA
3.80079	2.62e-07	Group1	0.263103	0.666667	7	6	0	FALSE	Ptpn6	219.667	0	7	1	0.994695	FALSE	0	Ptpn6	238	0	0.462456	RegNet_WGCNA
3.96285	0	Group1	0.252343	1	2	6	0	FALSE	Pxdc1	425.5	0	2	0	0.994389	FALSE	0	Pxdc1	0	0	0.911135	WGCNA
3.96285	0	Group1	0.252343	1	2	6	0	FALSE	Qrsl1	425.5	0	2	0	0.994389	FALSE	0	Qrsl1	0	0	0.911135	WGCNA
3.96285	0	Group1	0.252343	1	2	6	0	FALSE	Ralgps2	425.5	0	2	0	0.994389	FALSE	0	Ralgps2	0	0	0.911135	WGCNA
3.96285	0	Group1	0.252343	1	2	6	0	FALSE	Rapgef5	425.5	0	2	0	0.994389	FALSE	0	Rapgef5	0	0	0.911135	WGCNA
3.80178	0	Group1	0.263035	1	3	6	0	FALSE	Rasl10a	348	0	3	0	0.994694	FALSE	0	Rasl10a	0	0	0.732632	WGCNA
3.80178	0	Group1	0.263035	1	3	6	0	FALSE	Rdh12	348	0	3	0	0.994694	FALSE	0	Rdh12	0	0	0.732632	WGCNA
3.80178	0	Group1	0.263035	1	3	6	0	FALSE	Recql5	348	0	3	0	0.994694	FALSE	0	Recql5	0	0	0.732632	WGCNA
3.96285	0	Group1	0.252343	1	2	6	0	FALSE	Rftn1	425.5	0	2	0	0.994389	FALSE	0	Rftn1	0	0	0.911135	WGCNA
3.59369	7.67e-05	Group1	0.278266	0.666667	3	6	0	FALSE	Rftn2	339	0	3	0	0.995088	FALSE	0	Rftn2	52320	0	0.55665	chea_encode
3.40697	0.00183469	Group1	0.293516	0.333333	3	6	0	FALSE	Rgs13	410	0	3	0	0.995441	FALSE	0	Rgs13	444328	0	0.489446	chea_encode
3.96285	0	Group1	0.252343	1	2	6	0	FALSE	Rhobtb2	425.5	0	2	0	0.994389	FALSE	0	Rhobtb2	0	0	0.911135	WGCNA
3.96285	0	Group1	0.252343	1	2	6	0	FALSE	Rnase12	425.5	0	2	0	0.994389	FALSE	0	Rnase12	0	0	0.911135	WGCNA
3.80178	0	Group1	0.263035	1	3	6	0	FALSE	Rraga	348	0	3	0	0.994694	FALSE	0	Rraga	0	0	0.732632	WGCNA
3.96285	0	Group1	0.252343	1	2	6	0	FALSE	Rtn4ip1	425.5	0	2	0	0.994389	FALSE	0	Rtn4ip1	0	0	0.911135	WGCNA
3.80013	4.72e-07	Group1	0.263149	0.535714	8	6	0	FALSE	Rubcn	180	0	8	0	0.994697	FALSE	0	Rubcn	368	0	0.378947	WGCNA
3.96285	0	Group1	0.252343	1	2	6	0	FALSE	S1pr3	425.5	0	2	0	0.994389	FALSE	0	S1pr3	0	0	0.911135	WGCNA
3.96285	0	Group1	0.252343	1	2	6	0	FALSE	Sema4b	425.5	0	2	0	0.994389	FALSE	0	Sema4b	0	0	0.911135	WGCNA
3.80145	2.91e-07	Group1	0.263058	0.833333	4	6	0	FALSE	Sema5a	269.75	0	4	0	0.994694	FALSE	0	Sema5a	118	0	0.567895	RegNet_WGCNA
3.11703	0.00135841	Group1	0.320818	0.3	5	5	0	FALSE	Sh3bp5	276	0	5	0	0.99599	FALSE	0	Sh3bp5	863460	0	0.310936	chea_encode
3.96285	0	Group1	0.252343	1	2	6	0	FALSE	Shank1	425.5	0	2	0	0.994389	FALSE	0	Shank1	0	0	0.911135	WGCNA
3.59369	7.67e-05	Group1	0.278266	0.666667	3	6	0	FALSE	Slc12a6	339	0	3	0	0.995088	FALSE	0	Slc12a6	52320	0	0.55665	chea_encode
3.2666	0.00226908	Group1	0.306129	0.333333	4	6	0	FALSE	Slc1a5	345	0	4	0	0.995707	FALSE	0	Slc1a5	545646	0	0.382483	chea_encode
3.80178	0	Group1	0.263035	1	3	6	0	FALSE	Slc25a19	348	0	3	0	0.994694	FALSE	0	Slc25a19	0	0	0.732632	WGCNA
3.96285	0	Group1	0.252343	1	2	6	0	FALSE	Slc29a4	425.5	0	2	0	0.994389	FALSE	0	Slc29a4	0	0	0.911135	WGCNA
3.12985	0.00119095	Group1	0.319504	0.4	5	5	0	FALSE	Slc30a5	281.4	0	5	0	0.995966	FALSE	0	Slc30a5	595180	0	0.351061	chea_encode
3.80178	0	Group1	0.263035	1	3	6	0	FALSE	Slc4a11	348	0	3	0	0.994694	FALSE	0	Slc4a11	0	0	0.732632	WGCNA
3.19987	3.55e-05	Group1	0.312513	0.666667	4	5	0	FALSE	Slc4a3	316.75	0	4	0	0.995834	FALSE	0	Slc4a3	31592	0	0.461735	chea_encode
3.80178	0	Group1	0.263035	1	3	6	0	FALSE	Smim14	348	0	3	0	0.994694	FALSE	0	Smim14	0	0	0.732632	WGCNA
3.09698	0.00185306	Group1	0.322896	0.357143	8	5	0	FALSE	Smpd3	223.125	0	8	0	0.996028	FALSE	0	Smpd3	1364102	0	0.25	chea_encode
3.80178	0	Group1	0.263035	1	3	6	0	FALSE	Snap29	348	0	3	0	0.994694	FALSE	0	Snap29	0	0	0.732632	WGCNA
3.96285	0	Group1	0.252343	1	2	6	0	FALSE	Snn	425.5	0	2	0	0.994389	FALSE	0	Snn	0	0	0.911135	WGCNA
3.80079	1.13e-07	Group1	0.263103	0.733333	6	6	0	FALSE	Snx2	221.333	0	6	0	0.994695	FALSE	0	Snx2	122	0	0.465965	WGCNA
3.80145	0	Group1	0.263058	1	4	6	0	FALSE	Snx29	279	0	4	0	0.994694	FALSE	0	Snx29	0	0	0.587368	WGCNA
3.04241	0.00381087	Group1	0.328687	0.333333	9	6	0	FALSE	Snx30	268.429	0	9	1	0.996132	FALSE	0	Snx30	2674060	0	0.248413	chea_encode
3.96285	0	Group1	0.252343	1	2	6	0	FALSE	Snx5	425.5	0	2	0	0.994389	FALSE	0	Snx5	0	0	0.911135	WGCNA
3.96285	0	Group1	0.252343	1	2	6	0	FALSE	Sox5os3	425.5	0	2	0	0.994389	FALSE	0	Sox5os3	0	0	0.911135	WGCNA
3.96285	0	Group1	0.252343	1	2	6	0	FALSE	Steap4	425.5	0	2	0	0.994389	FALSE	0	Steap4	0	0	0.911135	WGCNA
3.22452	9.57e-06	Group1	0.310123	0.666667	3	5	0	FALSE	Stk11ip	358	0	3	0	0.995787	FALSE	0	Stk11ip	4332	0	0.528024	chea_encode
3.96285	0	Group1	0.252343	1	2	6	0	FALSE	Stradb	425.5	0	2	0	0.994389	FALSE	0	Stradb	0	0	0.911135	WGCNA
3.96285	0	Group1	0.252343	1	2	6	0	FALSE	Strbp	425.5	0	2	0	0.994389	FALSE	0	Strbp	0	0	0.911135	WGCNA
3.96285	0	Group1	0.252343	1	2	6	0	FALSE	Tctn1	425.5	0	2	0	0.994389	FALSE	0	Tctn1	0	0	0.911135	WGCNA
3.80178	0	Group1	0.263035	1	3	6	0	FALSE	Tec	348	0	3	0	0.994694	FALSE	0	Tec	0	0	0.732632	WGCNA
3.80178	0	Group1	0.263035	1	3	6	0	FALSE	Tlr1	348	0	3	0	0.994694	FALSE	0	Tlr1	0	0	0.732632	WGCNA
3.96285	0	Group1	0.252343	1	2	6	0	FALSE	Tmc7	425.5	0	2	0	0.994389	FALSE	0	Tmc7	0	0	0.911135	WGCNA
3.80178	0	Group1	0.263035	1	3	6	0	FALSE	Tmem100	348	0	3	0	0.994694	FALSE	0	Tmem100	0	0	0.732632	RegNet_WGCNA
3.96285	0	Group1	0.252343	1	2	6	0	FALSE	Tmem131l	425.5	0	2	0	0.994389	FALSE	0	Tmem131l	0	0	0.911135	WGCNA
3.80178	0	Group1	0.263035	1	3	6	0	FALSE	Tmem26	348	0	3	0	0.994694	FALSE	0	Tmem26	0	0	0.732632	WGCNA
3.80079	4.12e-07	Group1	0.263103	0.666667	6	6	0	FALSE	Tmprss13	215.167	0	6	0	0.994695	FALSE	0	Tmprss13	240	0	0.452982	RegNet_WGCNA
3.96285	0	Group1	0.252343	1	2	6	0	FALSE	Tnfrsf13b	425.5	0	2	0	0.994389	FALSE	0	Tnfrsf13b	0	0	0.911135	WGCNA
3.45069	0.00131689	Group1	0.289797	0.4	10	6	0	FALSE	Tnfrsf13c	160.7	0	10	0	0.995359	FALSE	0	Tnfrsf13c	792158	0	0.265455	chea_encode
3.96285	0	Group1	0.252343	1	2	6	0	FALSE	Tnfrsf19	425.5	0	2	0	0.994389	FALSE	0	Tnfrsf19	0	0	0.911135	WGCNA
3.96285	0	Group1	0.252343	1	2	6	0	FALSE	Trmt12	425.5	0	2	0	0.994389	FALSE	0	Trmt12	0	0	0.911135	WGCNA
3.96285	0	Group1	0.252343	1	2	6	0	FALSE	Trpm5	425.5	0	2	0	0.994389	FALSE	0	Trpm5	0	0	0.911135	WGCNA
3.96285	0	Group1	0.252343	1	2	6	0	FALSE	Tsnaxip1	425.5	0	2	0	0.994389	FALSE	0	Tsnaxip1	0	0	0.911135	WGCNA
3.80013	4.72e-07	Group1	0.263149	0.535714	8	6	0	FALSE	Txndc16	180	0	8	0	0.994697	FALSE	0	Txndc16	368	0	0.378947	WGCNA
3.43886	0.000189	Group1	0.290794	0.535714	10	6	0	FALSE	Vpreb3	190.125	0	10	1	0.995381	FALSE	0	Vpreb3	366646	0	0.30965	chea_encode
3.96285	0	Group1	0.252343	1	2	6	0	FALSE	Wfdc21	425.5	0	2	0	0.994389	FALSE	0	Wfdc21	0	0	0.911135	WGCNA
3.96285	0	Group1	0.252343	1	2	6	0	FALSE	Zfp106	425.5	0	2	0	0.994389	FALSE	0	Zfp106	0	0	0.911135	WGCNA
3.59369	7.67e-05	Group1	0.278266	0.666667	3	6	0	FALSE	Zfp821	339	0	3	0	0.995088	FALSE	0	Zfp821	52320	0	0.55665	chea_encode
4.01348	0	Group1	0.24916	0	1	6	0	FALSE	Etnk1	466	0	1	0	0.994293	FALSE	0	Etnk1	0	0	0	WGCNA
3.96187	1.04e-05	Group1	0.252406	0.333333	4	6	0	FALSE	F730311o21rik	171.5	0	4	0	0.99439	FALSE	0	F730311o21rik	4996	0	0.366702	WGCNA
4.01348	0	Group1	0.24916	0	1	6	0	FALSE	Faap24	466	0	1	0	0.994293	FALSE	0	Faap24	0	0	0	WGCNA
4.01348	0	Group1	0.24916	0	1	6	0	FALSE	Fbxo47	466	0	1	0	0.994293	FALSE	0	Fbxo47	0	0	0	WGCNA
4.01348	0	Group1	0.24916	0	1	6	0	FALSE	Fchsd2	466	0	1	0	0.994293	FALSE	0	Fchsd2	0	0	0	WGCNA
2.41519	0.363222	Group8	0.414047	0.00379752	225	4	Fork_head	FALSE	Foxo1	12.9013	0	224	0	0.99732	FALSE	1	Foxo1	219288860	1	0.00860229	chea_encode
3.41486	0	Group1	0.292838	0	1	5	0	FALSE	Gm38034	223	0	1	0	0.995426	FALSE	0	Gm38034	0	0	0	WGCNA
3.31525	0.000237	Group8	0.301636	0.333333	4	5	0	FALSE	Helz2	101	0	4	0	0.995615	FALSE	0	Helz2	391538	0	0.273035	chea_encode
3.4142	0.000657	Group1	0.292894	0	2	5	0	FALSE	Itsn2	112	0	2	0	0.995428	FALSE	0	Itsn2	63432	0	0.5	WGCNA
3.262	0	Group1	0.306561	1	2	5	0	FALSE	Traf5	344.5	0	2	0	0.995716	FALSE	0	Traf5	0	0	0.508863	WGCNA
4.01348	0	Group1	0.24916	0	1	6	0	FALSE	Gm11490	466	0	1	0	0.994293	FALSE	0	Gm11490	0	0	0	WGCNA
4.01348	0	Group1	0.24916	0	1	6	0	FALSE	Gm13012	466	0	1	0	0.994293	FALSE	0	Gm13012	0	0	0	WGCNA
4.01348	0	Group1	0.24916	0	1	6	0	FALSE	Gm15897	466	0	1	0	0.994293	FALSE	0	Gm15897	0	0	0	WGCNA
4.01348	0	Group1	0.24916	0	1	6	0	FALSE	Gm17017	466	0	1	0	0.994293	FALSE	0	Gm17017	0	0	0	WGCNA
4.01348	0	Group1	0.24916	0	1	6	0	FALSE	Gm18738	466	0	1	0	0.994293	FALSE	0	Gm18738	0	0	0	WGCNA
4.01348	0	Group1	0.24916	0	1	6	0	FALSE	Gm24371	466	0	1	0	0.994293	FALSE	0	Gm24371	0	0	0	WGCNA
4.01348	0	Group1	0.24916	0	1	6	0	FALSE	Gm31108	466	0	1	0	0.994293	FALSE	0	Gm31108	0	0	0	WGCNA
4.01348	0	Group1	0.24916	0	1	6	0	FALSE	Gm32401	466	0	1	0	0.994293	FALSE	0	Gm32401	0	0	0	WGCNA
4.01348	0	Group1	0.24916	0	1	6	0	FALSE	Gm3362	466	0	1	0	0.994293	FALSE	0	Gm3362	0	0	0	WGCNA
4.01348	0	Group1	0.24916	0	1	6	0	FALSE	Gm38009	466	0	1	0	0.994293	FALSE	0	Gm38009	0	0	0	WGCNA
4.01348	0	Group1	0.24916	0	1	6	0	FALSE	Gm41442	466	0	1	0	0.994293	FALSE	0	Gm41442	0	0	0	WGCNA
4.01348	0	Group1	0.24916	0	1	6	0	FALSE	Gm42929	466	0	1	0	0.994293	FALSE	0	Gm42929	0	0	0	WGCNA
4.01348	0	Group1	0.24916	0	1	6	0	FALSE	Gm43005	466	0	1	0	0.994293	FALSE	0	Gm43005	0	0	0	WGCNA
4.01348	0	Group1	0.24916	0	1	6	0	FALSE	Gm43009	466	0	1	0	0.994293	FALSE	0	Gm43009	0	0	0	WGCNA
4.01348	0	Group1	0.24916	0	1	6	0	FALSE	Gm43011	466	0	1	0	0.994293	FALSE	0	Gm43011	0	0	0	WGCNA
4.01348	0	Group1	0.24916	0	1	6	0	FALSE	Gm43196	466	0	1	0	0.994293	FALSE	0	Gm43196	0	0	0	WGCNA
4.01348	0	Group1	0.24916	0	1	6	0	FALSE	Gm45694	466	0	1	0	0.994293	FALSE	0	Gm45694	0	0	0	WGCNA
4.01348	0	Group1	0.24916	0	1	6	0	FALSE	Gm45890	466	0	1	0	0.994293	FALSE	0	Gm45890	0	0	0	WGCNA
4.01348	0	Group1	0.24916	0	1	6	0	FALSE	Gm47447	466	0	1	0	0.994293	FALSE	0	Gm47447	0	0	0	WGCNA
4.01348	0	Group1	0.24916	0	1	6	0	FALSE	Gm48505	466	0	1	0	0.994293	FALSE	0	Gm48505	0	0	0	WGCNA
4.01348	0	Group1	0.24916	0	1	6	0	FALSE	Gm6610	466	0	1	0	0.994293	FALSE	0	Gm6610	0	0	0	WGCNA
4.01348	0	Group1	0.24916	0	1	6	0	FALSE	Gopc	466	0	1	0	0.994293	FALSE	0	Gopc	0	0	0	WGCNA
4.01348	0	Group1	0.24916	0	1	6	0	FALSE	Grhpr	466	0	1	0	0.994293	FALSE	0	Grhpr	0	0	0	WGCNA
4.01348	0	Group1	0.24916	0	1	6	0	FALSE	Grk2	466	0	1	0	0.994293	FALSE	0	Grk2	0	0	0	WGCNA
3.32479	0.000352	Group8	0.300771	0.333333	4	5	zf-C2H2	FALSE	Ikzf3	94.75	0	4	0	0.995597	FALSE	0	Ikzf3	392264	1	0.274709	chea_encode
4.01348	0	Group1	0.24916	0	1	6	0	FALSE	Iah1	466	0	1	0	0.994293	FALSE	0	Iah1	0	0	0	WGCNA
3.23241	0.000421	Group1	0.309366	0	3	6	0	FALSE	Ift140	260.667	0	3	0	0.995772	FALSE	0	Ift140	543964	0	0.364189	chea_encode
3.92176	1.28e-05	Group1	0.254987	0	2	6	0	FALSE	Polm	98.5	0	2	0	0.994466	FALSE	0	Polm	406	0	0.502577	RegNet_WGCNA
4.41387	0	Group1	0.226558	0	1	6	bHLH	FALSE	Usf3	2	0	1	0	0.993534	FALSE	0	Usf3	0	1	0	WGCNA
4.01348	0	Group1	0.24916	0	1	6	0	FALSE	Lamp3	466	0	1	0	0.994293	FALSE	0	Lamp3	0	0	0	WGCNA
3.59402	7.67e-05	Group1	0.27824	0	2	6	0	FALSE	Lpar2	316	0	2	0	0.995087	FALSE	0	Lpar2	52320	0	0.518946	chea_encode
4.01348	0	Group1	0.24916	0	1	6	0	FALSE	Map2k1	466	0	1	0	0.994293	FALSE	0	Map2k1	0	0	0	WGCNA
4.01348	0	Group1	0.24916	0	1	6	0	FALSE	Nrip2	466	0	1	0	0.994293	FALSE	0	Nrip2	0	0	0	WGCNA
4.01348	0	Group1	0.24916	0	1	6	0	FALSE	Osbpl9	466	0	1	0	0.994293	FALSE	0	Osbpl9	0	0	0	WGCNA
4.01348	0	Group1	0.24916	0	1	6	0	FALSE	Phc2	466	0	1	0	0.994293	FALSE	0	Phc2	0	0	0	WGCNA
4.01348	0	Group1	0.24916	0	1	6	0	FALSE	Pik3r4	466	0	1	0	0.994293	FALSE	0	Pik3r4	0	0	0	WGCNA
4.01348	0	Group1	0.24916	0	1	6	0	FALSE	Ppl	466	0	1	0	0.994293	FALSE	0	Ppl	0	0	0	WGCNA
4.01348	0	Group1	0.24916	0	1	6	0	FALSE	Prkce	466	0	1	0	0.994293	FALSE	0	Prkce	0	0	0	WGCNA
4.01348	0	Group1	0.24916	0	1	6	0	FALSE	Rab4b	466	0	1	0	0.994293	FALSE	0	Rab4b	0	0	0	WGCNA
4.01348	0	Group1	0.24916	0	1	6	0	FALSE	Rabep2	466	0	1	0	0.994293	FALSE	0	Rabep2	0	0	0	WGCNA
3.63938	0.000468	Group1	0.274772	0	2	6	0	FALSE	Rad17	303	0	2	0	0.995001	FALSE	0	Rad17	134902	0	0.506711	chea_encode
4.01348	0	Group1	0.24916	0	1	6	0	FALSE	Recql5os1	466	0	1	0	0.994293	FALSE	0	Recql5os1	0	0	0	WGCNA
4.01348	0	Group1	0.24916	0	1	6	0	FALSE	Rrm2b	466	0	1	0	0.994293	FALSE	0	Rrm2b	0	0	0	WGCNA
4.01348	0	Group1	0.24916	0	1	6	0	FALSE	Scand1	466	0	1	0	0.994293	FALSE	0	Scand1	0	0	0	WGCNA
4.01348	0	Group1	0.24916	0	1	6	0	FALSE	Sdhaf2	466	0	1	0	0.994293	FALSE	0	Sdhaf2	0	0	0	WGCNA
4.01348	0	Group1	0.24916	0	1	6	0	FALSE	Sfxn5	466	0	1	0	0.994293	FALSE	0	Sfxn5	0	0	0	WGCNA
4.01348	0	Group1	0.24916	0	1	6	0	FALSE	Slc25a18	466	0	1	0	0.994293	FALSE	0	Slc25a18	0	0	0	WGCNA
4.01348	0	Group1	0.24916	0	2	6	0	FALSE	Slc25a28	466	0	2	1	0.994293	FALSE	0	Slc25a28	0	0	0	RegNet_WGCNA
3.63807	0.000749	Group1	0.274871	0	3	6	0	FALSE	Slc4a7	203.333	0	3	0	0.995004	FALSE	0	Slc4a7	304564	0	0.338917	chea_encode
4.01348	0	Group1	0.24916	0	1	6	0	FALSE	Snx25	466	0	1	0	0.994293	FALSE	0	Snx25	0	0	0	WGCNA
4.01348	0	Group1	0.24916	0	1	6	0	FALSE	Tesk2	466	0	1	0	0.994293	FALSE	0	Tesk2	0	0	0	WGCNA
4.01348	0	Group1	0.24916	0	1	6	0	FALSE	Tigar	466	0	1	0	0.994293	FALSE	0	Tigar	0	0	0	WGCNA
4.01348	0	Group1	0.24916	0	1	6	0	FALSE	Tmem204	466	0	1	0	0.994293	FALSE	0	Tmem204	0	0	0	WGCNA
4.01348	0	Group1	0.24916	0	1	6	0	FALSE	Tmem243	466	0	1	0	0.994293	FALSE	0	Tmem243	0	0	0	WGCNA
3.58646	0.00107106	Group8	0.278827	0	2	6	0	FALSE	Ublcp1	288.5	0	2	0	0.995101	FALSE	0	Ublcp1	61252	0	0.501745	chea_encode
4.01348	0	Group1	0.24916	0	1	6	0	FALSE	Zc3h12d	466	0	1	0	0.994293	FALSE	0	Zc3h12d	0	0	0	WGCNA
3.56509	0.00325537	Group1	0.280498	0.2	6	6	0	FALSE	1810046k07rik	188	0	6	0	0.995142	FALSE	0	1810046k07rik	3948500	0	0.438474	chea_encode
4.03024	0.00147719	Group1	0.248124	0.0110476	179	6	Other	FALSE	Arid3a	7.58659	0	179	0	0.994261	FALSE	0	Arid3a	737476	1	0.0303017	WGCNA
4.04043	0.0026353	Group1	0.247498	0.010582	189	7	bHLH	FALSE	Bhlha15	7.42328	0	189	0	0.994242	FALSE	0	Bhlha15	895016	1	0.0296931	WGCNA
3.68672	0.0309571	Group1	0.271244	0.0194293	246	6	bHLH	FALSE	Bhlhe41	7.56967	0	245	0	0.994912	FALSE	1	Bhlhe41	17377560	1	0.0318761	RegNet_WGCNA
3.11045	0.112931	Group8	0.321497	0.00880033	220	5	Other	FALSE	Irf4	8.35	0	220	0	0.996003	FALSE	0	Irf4	22317178	1	0.0140986	chea_encode
3.89481	0.0101632	Group1	0.256752	0	130	6	Other	FALSE	Mef2b	6.36923	0	130	0	0.994517	FALSE	0	Mef2b	8423962	1	0.447436	WGCNA
4.08876	4.45e-06	Group1	0.244573	0.3	5	6	0	FALSE	2010309g21rik	192.4	0	5	0	0.99415	FALSE	0	2010309g21rik	21162	0	0.722556	WGCNA
4.0881	6.59e-06	Group1	0.244612	0.2	6	6	0	FALSE	4933404k13rik	172.667	0	6	0	0.994151	FALSE	0	4933404k13rik	29124	0	0.64787	WGCNA
4.03057	0.00174191	Group1	0.248104	0	74	7	TF_bZIP	FALSE	Atf5	7.54054	0	74	0	0.99426	FALSE	0	Atf5	1717490	1	0.594595	WGCNA
4.68639	0	Group1	0.213384	0	1	7	0	FALSE	A430035b10rik	244	0	1	0	0.993018	FALSE	0	A430035b10rik	0	0	0	WGCNA
4.08876	4.45e-06	Group1	0.244573	0.3	5	6	0	FALSE	A530030e21rik	192.4	0	5	0	0.99415	FALSE	0	A530030e21rik	21162	0	0.722556	WGCNA
4.68639	0	Group1	0.213384	0	1	7	0	FALSE	Aldh1l2	244	0	1	0	0.993018	FALSE	0	Aldh1l2	0	0	0	WGCNA
4.10815	1.2e-07	Group1	0.243418	0	2	6	0	FALSE	Aldh3b1	199.5	0	2	0	0.994113	FALSE	0	Aldh3b1	206	0	0.894144	WGCNA
4.09928	0	Group1	0.243945	1	2	6	0	FALSE	Alpl	232	0	2	0	0.99413	FALSE	0	Alpl	0	0	0.924303	WGCNA
4.08679	9.78e-06	Group1	0.244691	0.107143	8	6	0	FALSE	Cacna1h	160.875	0	8	0	0.994154	FALSE	0	Cacna1h	43810	0	0.602914	WGCNA
4.09862	1.2e-07	Group1	0.243985	0.666667	3	6	0	FALSE	Clec2g	214.333	0	3	0	0.994131	FALSE	0	Clec2g	206	0	0.850529	WGCNA
4.08876	4.45e-06	Group1	0.244573	0.3	5	6	0	FALSE	Dennd5b	192.4	0	5	0	0.99415	FALSE	0	Dennd5b	21162	0	0.722556	WGCNA
3.56312	0.00416027	Group1	0.280653	0.0833333	9	6	0	FALSE	Derl3	161.444	0	9	0	0.995146	FALSE	0	Derl3	5024032	0	0.375909	chea_encode
4.09862	1.2e-07	Group1	0.243985	0.666667	3	6	0	FALSE	E330020d12rik	214.333	0	3	0	0.994131	FALSE	0	E330020d12rik	206	0	0.850529	WGCNA
4.0881	6.59e-06	Group1	0.244612	0.2	6	6	0	FALSE	Eaf2	172.667	0	6	0	0.994151	FALSE	0	Eaf2	29124	0	0.64787	WGCNA
4.08876	4.45e-06	Group1	0.244573	0.3	5	6	0	FALSE	Fcmr	192.4	0	5	0	0.99415	FALSE	0	Fcmr	21162	0	0.722556	WGCNA
4.08876	4.45e-06	Group1	0.244573	0.3	5	6	0	FALSE	Gm15780	192.4	0	5	0	0.99415	FALSE	0	Gm15780	21162	0	0.722556	WGCNA
4.09862	1.2e-07	Group1	0.243985	0.666667	3	6	0	FALSE	Gm18724	214.333	0	3	0	0.994131	FALSE	0	Gm18724	206	0	0.850529	WGCNA
4.0881	5.96e-06	Group1	0.244612	0.2	6	6	0	FALSE	Gm30211	183.667	0	6	0	0.994151	FALSE	0	Gm30211	28832	0	0.689223	WGCNA
4.08679	9.78e-06	Group1	0.244691	0.107143	8	6	0	FALSE	Gm34215	160.875	0	8	0	0.994154	FALSE	0	Gm34215	43810	0	0.602914	WGCNA
4.08876	4.45e-06	Group1	0.244573	0.3	5	6	0	FALSE	Gm42870	192.4	0	5	0	0.99415	FALSE	0	Gm42870	21162	0	0.722556	WGCNA
4.08876	4.45e-06	Group1	0.244573	0.3	5	6	0	FALSE	Gm43388	192.4	0	5	0	0.99415	FALSE	0	Gm43388	21162	0	0.722556	WGCNA
4.09862	1.2e-07	Group1	0.243985	0.666667	3	6	0	FALSE	Gm44734	214.333	0	3	0	0.994131	FALSE	0	Gm44734	206	0	0.850529	WGCNA
4.08876	4.45e-06	Group1	0.244573	0.3	5	6	0	FALSE	Gm4610	192.4	0	5	0	0.99415	FALSE	0	Gm4610	21162	0	0.722556	WGCNA
4.08909	3.46e-06	Group1	0.244553	0.333333	4	6	0	FALSE	Gm49058	193.25	0	4	0	0.994149	FALSE	0	Gm49058	16004	0	0.725564	WGCNA
4.09862	1.2e-07	Group1	0.243985	0.666667	3	6	0	FALSE	Hcrtr2	214.333	0	3	0	0.994131	FALSE	0	Hcrtr2	206	0	0.850529	WGCNA
4.6739	3.99e-06	Group1	0.213954	0.133333	6	7	0	FALSE	Ighg3	159.333	0	6	0	0.993042	FALSE	0	Ighg3	18600	0	0.610897	WGCNA
4.09829	6.88e-07	Group1	0.244004	0.5	4	6	0	FALSE	Ighj3	208	0	4	0	0.994132	FALSE	0	Ighj3	3336	0	0.825397	WGCNA
4.09829	6.88e-07	Group1	0.244004	0.5	4	6	0	FALSE	Ighj4	208	0	4	0	0.994132	FALSE	0	Ighj4	3336	0	0.825397	WGCNA
4.09566	3.34e-06	Group1	0.244161	0.2	6	6	0	FALSE	Ighv1-12	180.5	0	6	0	0.994137	FALSE	0	Ighv1-12	15370	0	0.709318	WGCNA
4.09566	3.34e-06	Group1	0.244161	0.2	6	6	0	FALSE	Ighv1-15	180.5	0	6	0	0.994137	FALSE	0	Ighv1-15	15370	0	0.709318	WGCNA
4.08679	9.78e-06	Group1	0.244691	0.107143	8	6	0	FALSE	Ighv1-18	160.875	0	8	0	0.994154	FALSE	0	Ighv1-18	43810	0	0.602914	WGCNA
4.09566	3.34e-06	Group1	0.244161	0.2	6	6	0	FALSE	Ighv1-19	180.5	0	6	0	0.994137	FALSE	0	Ighv1-19	15370	0	0.709318	WGCNA
4.08679	9.78e-06	Group1	0.244691	0.107143	8	6	0	FALSE	Ighv1-22	160.875	0	8	0	0.994154	FALSE	0	Ighv1-22	43810	0	0.602914	WGCNA
4.08679	9.78e-06	Group1	0.244691	0.107143	8	6	0	FALSE	Ighv1-26	160.875	0	8	0	0.994154	FALSE	0	Ighv1-26	43810	0	0.602914	WGCNA
4.08679	9.78e-06	Group1	0.244691	0.107143	8	6	0	FALSE	Ighv1-39	160.875	0	8	0	0.994154	FALSE	0	Ighv1-39	43810	0	0.602914	WGCNA
4.09566	3.34e-06	Group1	0.244161	0.2	6	6	0	FALSE	Ighv1-42	180.5	0	6	0	0.994137	FALSE	0	Ighv1-42	15370	0	0.709318	WGCNA
4.08744	7.52e-06	Group1	0.244652	0.142857	7	6	0	FALSE	Ighv1-50	173.286	0	7	0	0.994153	FALSE	0	Ighv1-50	35282	0	0.649839	WGCNA
4.09566	3.34e-06	Group1	0.244161	0.2	6	6	0	FALSE	Ighv1-52	180.5	0	6	0	0.994137	FALSE	0	Ighv1-52	15370	0	0.709318	WGCNA
4.08679	9.78e-06	Group1	0.244691	0.107143	8	6	0	FALSE	Ighv1-53	160.875	0	8	0	0.994154	FALSE	0	Ighv1-53	43810	0	0.602914	WGCNA
4.09566	3.34e-06	Group1	0.244161	0.2	6	6	0	FALSE	Ighv1-54	180.5	0	6	0	0.994137	FALSE	0	Ighv1-54	15370	0	0.709318	WGCNA
4.08679	9.78e-06	Group1	0.244691	0.107143	8	6	0	FALSE	Ighv1-55	160.875	0	8	0	0.994154	FALSE	0	Ighv1-55	43810	0	0.602914	WGCNA
4.08744	7.52e-06	Group1	0.244652	0.142857	7	6	0	FALSE	Ighv1-59	173.286	0	7	0	0.994153	FALSE	0	Ighv1-59	35282	0	0.649839	WGCNA
4.09566	3.34e-06	Group1	0.244161	0.2	6	6	0	FALSE	Ighv1-61	180.5	0	6	0	0.994137	FALSE	0	Ighv1-61	15370	0	0.709318	WGCNA
4.09829	6.88e-07	Group1	0.244004	0.5	4	6	0	FALSE	Ighv1-62-2	208	0	4	0	0.994132	FALSE	0	Ighv1-62-2	3336	0	0.825397	WGCNA
4.08679	9.78e-06	Group1	0.244691	0.107143	8	6	0	FALSE	Ighv1-64	160.875	0	8	0	0.994154	FALSE	0	Ighv1-64	43810	0	0.602914	WGCNA
4.09566	3.34e-06	Group1	0.244161	0.2	6	6	0	FALSE	Ighv1-66	180.5	0	6	0	0.994137	FALSE	0	Ighv1-66	15370	0	0.709318	WGCNA
4.09632	1.97e-06	Group1	0.244122	0.3	5	6	0	FALSE	Ighv1-69	194.4	0	5	0	0.994136	FALSE	0	Ighv1-69	9862	0	0.764567	WGCNA
4.09829	6.88e-07	Group1	0.244004	0.5	4	6	0	FALSE	Ighv1-7	208	0	4	0	0.994132	FALSE	0	Ighv1-7	3336	0	0.825397	WGCNA
4.09566	3.34e-06	Group1	0.244161	0.2	6	6	0	FALSE	Ighv1-71	180.5	0	6	0	0.994137	FALSE	0	Ighv1-71	15370	0	0.709318	WGCNA
4.08679	9.78e-06	Group1	0.244691	0.107143	8	6	0	FALSE	Ighv1-72	160.875	0	8	0	0.994154	FALSE	0	Ighv1-72	43810	0	0.602914	WGCNA
4.09566	3.34e-06	Group1	0.244161	0.2	6	6	0	FALSE	Ighv1-75	180.5	0	6	0	0.994137	FALSE	0	Ighv1-75	15370	0	0.709318	WGCNA
4.09566	3.34e-06	Group1	0.244161	0.2	6	6	0	FALSE	Ighv1-78	180.5	0	6	0	0.994137	FALSE	0	Ighv1-78	15370	0	0.709318	WGCNA
4.08679	9.78e-06	Group1	0.244691	0.107143	8	6	0	FALSE	Ighv1-80	160.875	0	8	0	0.994154	FALSE	0	Ighv1-80	43810	0	0.602914	WGCNA
4.09632	1.97e-06	Group1	0.244122	0.3	5	6	0	FALSE	Ighv1-81	194.4	0	5	0	0.994136	FALSE	0	Ighv1-81	9862	0	0.764567	WGCNA
4.09566	3.34e-06	Group1	0.244161	0.2	6	6	0	FALSE	Ighv1-82	180.5	0	6	0	0.994137	FALSE	0	Ighv1-82	15370	0	0.709318	WGCNA
4.08679	9.78e-06	Group1	0.244691	0.107143	8	6	0	FALSE	Ighv1-85	160.875	0	8	0	0.994154	FALSE	0	Ighv1-85	43810	0	0.602914	WGCNA
4.08679	9.78e-06	Group1	0.244691	0.107143	8	6	0	FALSE	Ighv1-9	160.875	0	8	0	0.994154	FALSE	0	Ighv1-9	43810	0	0.602914	WGCNA
4.09829	6.88e-07	Group1	0.244004	0.5	4	6	0	FALSE	Ighv10-1	208	0	4	0	0.994132	FALSE	0	Ighv10-1	3336	0	0.825397	WGCNA
4.09829	6.88e-07	Group1	0.244004	0.5	4	6	0	FALSE	Ighv10-3	208	0	4	0	0.994132	FALSE	0	Ighv10-3	3336	0	0.825397	WGCNA
4.09566	3.34e-06	Group1	0.244161	0.2	6	6	0	FALSE	Ighv14-2	180.5	0	6	0	0.994137	FALSE	0	Ighv14-2	15370	0	0.709318	WGCNA
4.08679	9.78e-06	Group1	0.244691	0.107143	8	6	0	FALSE	Ighv14-3	160.875	0	8	0	0.994154	FALSE	0	Ighv14-3	43810	0	0.602914	WGCNA
4.09566	3.34e-06	Group1	0.244161	0.2	6	6	0	FALSE	Ighv14-4	180.5	0	6	0	0.994137	FALSE	0	Ighv14-4	15370	0	0.709318	WGCNA
4.08679	9.78e-06	Group1	0.244691	0.107143	8	6	0	FALSE	Ighv2-2	160.875	0	8	0	0.994154	FALSE	0	Ighv2-2	43810	0	0.602914	WGCNA
4.09566	3.34e-06	Group1	0.244161	0.2	6	6	0	FALSE	Ighv2-3	180.5	0	6	0	0.994137	FALSE	0	Ighv2-3	15370	0	0.709318	WGCNA
4.09566	3.34e-06	Group1	0.244161	0.2	6	6	0	FALSE	Ighv2-9-1	180.5	0	6	0	0.994137	FALSE	0	Ighv2-9-1	15370	0	0.709318	WGCNA
4.08679	9.78e-06	Group1	0.244691	0.107143	8	6	0	FALSE	Ighv3-6	160.875	0	8	0	0.994154	FALSE	0	Ighv3-6	43810	0	0.602914	WGCNA
4.09566	3.34e-06	Group1	0.244161	0.2	6	6	0	FALSE	Ighv3-8	180.5	0	6	0	0.994137	FALSE	0	Ighv3-8	15370	0	0.709318	WGCNA
4.09566	3.34e-06	Group1	0.244161	0.2	6	6	0	FALSE	Ighv4-1	180.5	0	6	0	0.994137	FALSE	0	Ighv4-1	15370	0	0.709318	WGCNA
4.09566	3.34e-06	Group1	0.244161	0.2	6	6	0	FALSE	Ighv5-12	180.5	0	6	0	0.994137	FALSE	0	Ighv5-12	15370	0	0.709318	WGCNA
4.09336	5.53e-06	Group1	0.244298	0.142857	7	6	0	FALSE	Ighv5-16	165.286	0	7	0	0.994141	FALSE	0	Ighv5-16	23740	0	0.641467	WGCNA
4.08679	9.78e-06	Group1	0.244691	0.107143	8	6	0	FALSE	Ighv5-17	160.875	0	8	0	0.994154	FALSE	0	Ighv5-17	43810	0	0.602914	WGCNA
4.09829	6.88e-07	Group1	0.244004	0.5	4	6	0	FALSE	Ighv5-2	208	0	4	0	0.994132	FALSE	0	Ighv5-2	3336	0	0.825397	WGCNA
4.08679	9.78e-06	Group1	0.244691	0.107143	8	6	0	FALSE	Ighv5-4	160.875	0	8	0	0.994154	FALSE	0	Ighv5-4	43810	0	0.602914	WGCNA
4.08679	9.78e-06	Group1	0.244691	0.107143	8	6	0	FALSE	Ighv5-6	160.875	0	8	0	0.994154	FALSE	0	Ighv5-6	43810	0	0.602914	WGCNA
4.09632	1.97e-06	Group1	0.244122	0.3	5	6	0	FALSE	Ighv5-9	194.4	0	5	0	0.994136	FALSE	0	Ighv5-9	9862	0	0.764567	WGCNA
4.08679	9.78e-06	Group1	0.244691	0.107143	8	6	0	FALSE	Ighv5-9-1	160.875	0	8	0	0.994154	FALSE	0	Ighv5-9-1	43810	0	0.602914	WGCNA
4.09566	3.34e-06	Group1	0.244161	0.2	6	6	0	FALSE	Ighv6-3	180.5	0	6	0	0.994137	FALSE	0	Ighv6-3	15370	0	0.709318	WGCNA
4.09566	3.34e-06	Group1	0.244161	0.2	6	6	0	FALSE	Ighv6-6	180.5	0	6	0	0.994137	FALSE	0	Ighv6-6	15370	0	0.709318	WGCNA
4.09566	3.34e-06	Group1	0.244161	0.2	6	6	0	FALSE	Ighv7-1	180.5	0	6	0	0.994137	FALSE	0	Ighv7-1	15370	0	0.709318	WGCNA
4.09336	5.53e-06	Group1	0.244298	0.142857	7	6	0	FALSE	Ighv7-3	165.286	0	7	0	0.994141	FALSE	0	Ighv7-3	23740	0	0.641467	WGCNA
4.08744	7.52e-06	Group1	0.244652	0.142857	7	6	0	FALSE	Ighv8-12	173.286	0	7	0	0.994153	FALSE	0	Ighv8-12	35282	0	0.649839	WGCNA
4.09632	1.97e-06	Group1	0.244122	0.3	5	6	0	FALSE	Ighv8-8	194.4	0	5	0	0.994136	FALSE	0	Ighv8-8	9862	0	0.764567	WGCNA
4.08679	9.78e-06	Group1	0.244691	0.107143	8	6	0	FALSE	Ighv9-3	160.875	0	8	0	0.994154	FALSE	0	Ighv9-3	43810	0	0.602914	WGCNA
4.09829	6.88e-07	Group1	0.244004	0.5	4	6	0	FALSE	Ighv9-4	208	0	4	0	0.994132	FALSE	0	Ighv9-4	3336	0	0.825397	WGCNA
4.08679	9.78e-06	Group1	0.244691	0.107143	8	6	0	FALSE	Igkc	160.875	0	8	0	0.994154	FALSE	0	Igkc	43810	0	0.602914	WGCNA
4.0881	5.96e-06	Group1	0.244612	0.2	6	6	0	FALSE	Igkj1	183.667	0	6	0	0.994151	FALSE	0	Igkj1	28832	0	0.689223	WGCNA
4.0881	5.96e-06	Group1	0.244612	0.2	6	6	0	FALSE	Igkj2	183.667	0	6	0	0.994151	FALSE	0	Igkj2	28832	0	0.689223	WGCNA
4.0881	5.96e-06	Group1	0.244612	0.2	6	6	0	FALSE	Igkj3	183.667	0	6	0	0.994151	FALSE	0	Igkj3	28832	0	0.689223	WGCNA
4.0881	5.96e-06	Group1	0.244612	0.2	6	6	0	FALSE	Igkj4	183.667	0	6	0	0.994151	FALSE	0	Igkj4	28832	0	0.689223	WGCNA
4.08679	9.78e-06	Group1	0.244691	0.107143	8	6	0	FALSE	Igkj5	160.875	0	8	0	0.994154	FALSE	0	Igkj5	43810	0	0.602914	WGCNA
4.08679	9.78e-06	Group1	0.244691	0.107143	8	6	0	FALSE	Igkv1-110	160.875	0	8	0	0.994154	FALSE	0	Igkv1-110	43810	0	0.602914	WGCNA
4.08679	9.78e-06	Group1	0.244691	0.107143	8	6	0	FALSE	Igkv1-117	160.875	0	8	0	0.994154	FALSE	0	Igkv1-117	43810	0	0.602914	WGCNA
4.09632	1.97e-06	Group1	0.244122	0.3	5	6	0	FALSE	Igkv1-122	194.4	0	5	0	0.994136	FALSE	0	Igkv1-122	9862	0	0.764567	WGCNA
4.09829	6.88e-07	Group1	0.244004	0.5	4	6	0	FALSE	Igkv1-133	208	0	4	0	0.994132	FALSE	0	Igkv1-133	3336	0	0.825397	WGCNA
4.08679	9.78e-06	Group1	0.244691	0.107143	8	6	0	FALSE	Igkv1-135	160.875	0	8	0	0.994154	FALSE	0	Igkv1-135	43810	0	0.602914	WGCNA
4.09829	6.88e-07	Group1	0.244004	0.5	4	6	0	FALSE	Igkv1-88	208	0	4	0	0.994132	FALSE	0	Igkv1-88	3336	0	0.825397	WGCNA
4.09829	6.88e-07	Group1	0.244004	0.5	4	6	0	FALSE	Igkv1-99	208	0	4	0	0.994132	FALSE	0	Igkv1-99	3336	0	0.825397	WGCNA
4.08679	9.78e-06	Group1	0.244691	0.107143	8	6	0	FALSE	Igkv10-94	160.875	0	8	0	0.994154	FALSE	0	Igkv10-94	43810	0	0.602914	WGCNA
4.09829	6.88e-07	Group1	0.244004	0.5	4	6	0	FALSE	Igkv10-95	208	0	4	0	0.994132	FALSE	0	Igkv10-95	3336	0	0.825397	WGCNA
4.08679	9.78e-06	Group1	0.244691	0.107143	8	6	0	FALSE	Igkv10-96	160.875	0	8	0	0.994154	FALSE	0	Igkv10-96	43810	0	0.602914	WGCNA
4.0881	5.96e-06	Group1	0.244612	0.2	6	6	0	FALSE	Igkv12-41	183.667	0	6	0	0.994151	FALSE	0	Igkv12-41	28832	0	0.689223	WGCNA
4.08679	9.78e-06	Group1	0.244691	0.107143	8	6	0	FALSE	Igkv12-44	160.875	0	8	0	0.994154	FALSE	0	Igkv12-44	43810	0	0.602914	WGCNA
4.08679	9.78e-06	Group1	0.244691	0.107143	8	6	0	FALSE	Igkv12-46	160.875	0	8	0	0.994154	FALSE	0	Igkv12-46	43810	0	0.602914	WGCNA
4.08679	9.78e-06	Group1	0.244691	0.107143	8	6	0	FALSE	Igkv12-89	160.875	0	8	0	0.994154	FALSE	0	Igkv12-89	43810	0	0.602914	WGCNA
4.08679	9.78e-06	Group1	0.244691	0.107143	8	6	0	FALSE	Igkv12-98	160.875	0	8	0	0.994154	FALSE	0	Igkv12-98	43810	0	0.602914	WGCNA
4.08679	9.78e-06	Group1	0.244691	0.107143	8	6	0	FALSE	Igkv13-84	160.875	0	8	0	0.994154	FALSE	0	Igkv13-84	43810	0	0.602914	WGCNA
4.08679	9.78e-06	Group1	0.244691	0.107143	8	6	0	FALSE	Igkv13-85	160.875	0	8	0	0.994154	FALSE	0	Igkv13-85	43810	0	0.602914	WGCNA
4.0881	5.96e-06	Group1	0.244612	0.2	6	6	0	FALSE	Igkv14-100	183.667	0	6	0	0.994151	FALSE	0	Igkv14-100	28832	0	0.689223	WGCNA
4.08679	9.78e-06	Group1	0.244691	0.107143	8	6	0	FALSE	Igkv14-111	160.875	0	8	0	0.994154	FALSE	0	Igkv14-111	43810	0	0.602914	WGCNA
4.09632	1.97e-06	Group1	0.244122	0.3	5	6	0	FALSE	Igkv14-126	194.4	0	5	0	0.994136	FALSE	0	Igkv14-126	9862	0	0.764567	WGCNA
4.08679	9.78e-06	Group1	0.244691	0.107143	8	6	0	FALSE	Igkv15-103	160.875	0	8	0	0.994154	FALSE	0	Igkv15-103	43810	0	0.602914	WGCNA
4.08679	9.78e-06	Group1	0.244691	0.107143	8	6	0	FALSE	Igkv16-104	160.875	0	8	0	0.994154	FALSE	0	Igkv16-104	43810	0	0.602914	WGCNA
4.08679	9.78e-06	Group1	0.244691	0.107143	8	6	0	FALSE	Igkv17-121	160.875	0	8	0	0.994154	FALSE	0	Igkv17-121	43810	0	0.602914	WGCNA
4.08679	9.78e-06	Group1	0.244691	0.107143	8	6	0	FALSE	Igkv17-127	160.875	0	8	0	0.994154	FALSE	0	Igkv17-127	43810	0	0.602914	WGCNA
4.08679	9.78e-06	Group1	0.244691	0.107143	8	6	0	FALSE	Igkv19-93	160.875	0	8	0	0.994154	FALSE	0	Igkv19-93	43810	0	0.602914	WGCNA
4.08744	7.52e-06	Group1	0.244652	0.142857	7	6	0	FALSE	Igkv2-109	173.286	0	7	0	0.994153	FALSE	0	Igkv2-109	35282	0	0.649839	WGCNA
4.09829	6.88e-07	Group1	0.244004	0.5	4	6	0	FALSE	Igkv2-112	208	0	4	0	0.994132	FALSE	0	Igkv2-112	3336	0	0.825397	WGCNA
4.09566	3.34e-06	Group1	0.244161	0.2	6	6	0	FALSE	Igkv2-137	180.5	0	6	0	0.994137	FALSE	0	Igkv2-137	15370	0	0.709318	WGCNA
4.09829	6.88e-07	Group1	0.244004	0.5	4	6	0	FALSE	Igkv3-1	208	0	4	0	0.994132	FALSE	0	Igkv3-1	3336	0	0.825397	WGCNA
4.08679	9.78e-06	Group1	0.244691	0.107143	8	6	0	FALSE	Igkv3-10	160.875	0	8	0	0.994154	FALSE	0	Igkv3-10	43810	0	0.602914	WGCNA
4.08744	7.52e-06	Group1	0.244652	0.142857	7	6	0	FALSE	Igkv3-12	173.286	0	7	0	0.994153	FALSE	0	Igkv3-12	35282	0	0.649839	WGCNA
4.08679	9.78e-06	Group1	0.244691	0.107143	8	6	0	FALSE	Igkv3-2	160.875	0	8	0	0.994154	FALSE	0	Igkv3-2	43810	0	0.602914	WGCNA
4.08744	7.52e-06	Group1	0.244652	0.142857	7	6	0	FALSE	Igkv3-4	173.286	0	7	0	0.994153	FALSE	0	Igkv3-4	35282	0	0.649839	WGCNA
4.08744	7.52e-06	Group1	0.244652	0.142857	7	6	0	FALSE	Igkv3-5	173.286	0	7	0	0.994153	FALSE	0	Igkv3-5	35282	0	0.649839	WGCNA
4.08744	7.52e-06	Group1	0.244652	0.142857	7	6	0	FALSE	Igkv3-7	173.286	0	7	0	0.994153	FALSE	0	Igkv3-7	35282	0	0.649839	WGCNA
4.09829	6.88e-07	Group1	0.244004	0.5	4	6	0	FALSE	Igkv4-50	208	0	4	0	0.994132	FALSE	0	Igkv4-50	3336	0	0.825397	WGCNA
4.09862	1.2e-07	Group1	0.243985	0.666667	3	6	0	FALSE	Igkv4-51	214.333	0	3	0	0.994131	FALSE	0	Igkv4-51	206	0	0.850529	WGCNA
4.08679	9.78e-06	Group1	0.244691	0.107143	8	6	0	FALSE	Igkv4-53	160.875	0	8	0	0.994154	FALSE	0	Igkv4-53	43810	0	0.602914	WGCNA
4.09566	3.34e-06	Group1	0.244161	0.2	6	6	0	FALSE	Igkv4-55	180.5	0	6	0	0.994137	FALSE	0	Igkv4-55	15370	0	0.709318	WGCNA
4.08679	9.78e-06	Group1	0.244691	0.107143	8	6	0	FALSE	Igkv4-57	160.875	0	8	0	0.994154	FALSE	0	Igkv4-57	43810	0	0.602914	WGCNA
4.09632	1.97e-06	Group1	0.244122	0.3	5	6	0	FALSE	Igkv4-57-1	194.4	0	5	0	0.994136	FALSE	0	Igkv4-57-1	9862	0	0.764567	WGCNA
4.09829	6.88e-07	Group1	0.244004	0.5	4	6	0	FALSE	Igkv4-58	208	0	4	0	0.994132	FALSE	0	Igkv4-58	3336	0	0.825397	WGCNA
4.08679	9.78e-06	Group1	0.244691	0.107143	8	6	0	FALSE	Igkv4-59	160.875	0	8	0	0.994154	FALSE	0	Igkv4-59	43810	0	0.602914	WGCNA
4.09566	3.34e-06	Group1	0.244161	0.2	6	6	0	FALSE	Igkv4-63	180.5	0	6	0	0.994137	FALSE	0	Igkv4-63	15370	0	0.709318	WGCNA
4.08679	9.78e-06	Group1	0.244691	0.107143	8	6	0	FALSE	Igkv4-68	160.875	0	8	0	0.994154	FALSE	0	Igkv4-68	43810	0	0.602914	WGCNA
4.08744	7.52e-06	Group1	0.244652	0.142857	7	6	0	FALSE	Igkv4-72	173.286	0	7	0	0.994153	FALSE	0	Igkv4-72	35282	0	0.649839	WGCNA
4.09829	6.88e-07	Group1	0.244004	0.5	4	6	0	FALSE	Igkv4-73	208	0	4	0	0.994132	FALSE	0	Igkv4-73	3336	0	0.825397	WGCNA
4.09829	6.88e-07	Group1	0.244004	0.5	4	6	0	FALSE	Igkv4-74	208	0	4	0	0.994132	FALSE	0	Igkv4-74	3336	0	0.825397	WGCNA
4.09829	6.88e-07	Group1	0.244004	0.5	4	6	0	FALSE	Igkv4-77	208	0	4	0	0.994132	FALSE	0	Igkv4-77	3336	0	0.825397	WGCNA
4.09566	3.34e-06	Group1	0.244161	0.2	6	6	0	FALSE	Igkv4-79	180.5	0	6	0	0.994137	FALSE	0	Igkv4-79	15370	0	0.709318	WGCNA
4.0881	5.96e-06	Group1	0.244612	0.2	6	6	0	FALSE	Igkv4-80	183.667	0	6	0	0.994151	FALSE	0	Igkv4-80	28832	0	0.689223	WGCNA
4.09566	3.34e-06	Group1	0.244161	0.2	6	6	0	FALSE	Igkv4-86	180.5	0	6	0	0.994137	FALSE	0	Igkv4-86	15370	0	0.709318	WGCNA
4.08679	9.78e-06	Group1	0.244691	0.107143	8	6	0	FALSE	Igkv4-91	160.875	0	8	0	0.994154	FALSE	0	Igkv4-91	43810	0	0.602914	WGCNA
4.08679	9.78e-06	Group1	0.244691	0.107143	8	6	0	FALSE	Igkv5-39	160.875	0	8	0	0.994154	FALSE	0	Igkv5-39	43810	0	0.602914	WGCNA
4.08679	9.78e-06	Group1	0.244691	0.107143	8	6	0	FALSE	Igkv5-43	160.875	0	8	0	0.994154	FALSE	0	Igkv5-43	43810	0	0.602914	WGCNA
4.08876	4.45e-06	Group1	0.244573	0.3	5	6	0	FALSE	Igkv5-45	192.4	0	5	0	0.99415	FALSE	0	Igkv5-45	21162	0	0.722556	WGCNA
4.08679	9.78e-06	Group1	0.244691	0.107143	8	6	0	FALSE	Igkv5-48	160.875	0	8	0	0.994154	FALSE	0	Igkv5-48	43810	0	0.602914	WGCNA
4.09566	3.34e-06	Group1	0.244161	0.2	6	6	0	FALSE	Igkv6-13	180.5	0	6	0	0.994137	FALSE	0	Igkv6-13	15370	0	0.709318	WGCNA
4.08679	9.78e-06	Group1	0.244691	0.107143	8	6	0	FALSE	Igkv6-15	160.875	0	8	0	0.994154	FALSE	0	Igkv6-15	43810	0	0.602914	WGCNA
4.08679	9.78e-06	Group1	0.244691	0.107143	8	6	0	FALSE	Igkv6-17	160.875	0	8	0	0.994154	FALSE	0	Igkv6-17	43810	0	0.602914	WGCNA
4.0881	5.96e-06	Group1	0.244612	0.2	6	6	0	FALSE	Igkv6-20	183.667	0	6	0	0.994151	FALSE	0	Igkv6-20	28832	0	0.689223	WGCNA
4.08679	9.78e-06	Group1	0.244691	0.107143	8	6	0	FALSE	Igkv6-23	160.875	0	8	0	0.994154	FALSE	0	Igkv6-23	43810	0	0.602914	WGCNA
4.0881	5.96e-06	Group1	0.244612	0.2	6	6	0	FALSE	Igkv6-25	183.667	0	6	0	0.994151	FALSE	0	Igkv6-25	28832	0	0.689223	WGCNA
4.0881	5.96e-06	Group1	0.244612	0.2	6	6	0	FALSE	Igkv6-32	183.667	0	6	0	0.994151	FALSE	0	Igkv6-32	28832	0	0.689223	WGCNA
4.08876	4.45e-06	Group1	0.244573	0.3	5	6	0	FALSE	Igkv8-16	192.4	0	5	0	0.99415	FALSE	0	Igkv8-16	21162	0	0.722556	WGCNA
4.08876	4.45e-06	Group1	0.244573	0.3	5	6	0	FALSE	Igkv8-19	192.4	0	5	0	0.99415	FALSE	0	Igkv8-19	21162	0	0.722556	WGCNA
4.08744	7.52e-06	Group1	0.244652	0.142857	7	6	0	FALSE	Igkv8-21	173.286	0	7	0	0.994153	FALSE	0	Igkv8-21	35282	0	0.649839	WGCNA
4.08679	9.78e-06	Group1	0.244691	0.107143	8	6	0	FALSE	Igkv8-24	160.875	0	8	0	0.994154	FALSE	0	Igkv8-24	43810	0	0.602914	WGCNA
4.08679	9.78e-06	Group1	0.244691	0.107143	8	6	0	FALSE	Igkv8-27	160.875	0	8	0	0.994154	FALSE	0	Igkv8-27	43810	0	0.602914	WGCNA
4.0881	5.96e-06	Group1	0.244612	0.2	6	6	0	FALSE	Igkv8-28	183.667	0	6	0	0.994151	FALSE	0	Igkv8-28	28832	0	0.689223	WGCNA
4.08679	9.78e-06	Group1	0.244691	0.107143	8	6	0	FALSE	Igkv8-30	160.875	0	8	0	0.994154	FALSE	0	Igkv8-30	43810	0	0.602914	WGCNA
4.08679	9.78e-06	Group1	0.244691	0.107143	8	6	0	FALSE	Igkv9-120	160.875	0	8	0	0.994154	FALSE	0	Igkv9-120	43810	0	0.602914	WGCNA
4.08679	9.78e-06	Group1	0.244691	0.107143	8	6	0	FALSE	Igkv9-124	160.875	0	8	0	0.994154	FALSE	0	Igkv9-124	43810	0	0.602914	WGCNA
4.09862	1.2e-07	Group1	0.243985	0.666667	3	6	0	FALSE	Igkv9-129	214.333	0	3	0	0.994131	FALSE	0	Igkv9-129	206	0	0.850529	WGCNA
4.08679	9.78e-06	Group1	0.244691	0.107143	8	6	0	FALSE	Iglc1	160.875	0	8	0	0.994154	FALSE	0	Iglc1	43810	0	0.602914	WGCNA
4.08679	9.78e-06	Group1	0.244691	0.107143	8	6	0	FALSE	Iglc2	160.875	0	8	0	0.994154	FALSE	0	Iglc2	43810	0	0.602914	WGCNA
4.0881	5.96e-06	Group1	0.244612	0.2	6	6	0	FALSE	Iglc3	183.667	0	6	0	0.994151	FALSE	0	Iglc3	28832	0	0.689223	WGCNA
4.0881	5.96e-06	Group1	0.244612	0.2	6	6	0	FALSE	Iglc4	183.667	0	6	0	0.994151	FALSE	0	Iglc4	28832	0	0.689223	WGCNA
4.0881	5.96e-06	Group1	0.244612	0.2	6	6	0	FALSE	Iglj1	183.667	0	6	0	0.994151	FALSE	0	Iglj1	28832	0	0.689223	WGCNA
4.08876	4.45e-06	Group1	0.244573	0.3	5	6	0	FALSE	Iglj3	192.4	0	5	0	0.99415	FALSE	0	Iglj3	21162	0	0.722556	WGCNA
4.0881	5.96e-06	Group1	0.244612	0.2	6	6	0	FALSE	Iglj3p	183.667	0	6	0	0.994151	FALSE	0	Iglj3p	28832	0	0.689223	WGCNA
4.08679	9.78e-06	Group1	0.244691	0.107143	8	6	0	FALSE	Iglv1	160.875	0	8	0	0.994154	FALSE	0	Iglv1	43810	0	0.602914	WGCNA
4.08679	9.78e-06	Group1	0.244691	0.107143	8	6	0	FALSE	Iglv2	160.875	0	8	0	0.994154	FALSE	0	Iglv2	43810	0	0.602914	WGCNA
4.08876	4.45e-06	Group1	0.244573	0.3	5	6	0	FALSE	Iglv3	192.4	0	5	0	0.99415	FALSE	0	Iglv3	21162	0	0.722556	WGCNA
3.31328	0.00442334	Group1	0.301816	0.166667	4	5	0	FALSE	Krt222	194	0	4	0	0.995619	FALSE	0	Krt222	1568934	0	0.402287	chea_encode
4.80736	3.5e-07	Group1	0.208014	0	2	7	0	FALSE	Lipc	154.5	0	2	0	0.992789	FALSE	0	Lipc	1694	0	0.787179	WGCNA
4.0881	5.96e-06	Group1	0.244612	0.2	6	6	0	FALSE	Mzb1	183.667	0	6	0	0.994151	FALSE	0	Mzb1	28832	0	0.689223	WGCNA
4.08876	4.45e-06	Group1	0.244573	0.3	5	6	0	FALSE	Serp1	192.4	0	5	0	0.99415	FALSE	0	Serp1	21162	0	0.722556	WGCNA
4.0881	5.96e-06	Group1	0.244612	0.2	6	6	0	FALSE	Stac2	183.667	0	6	0	0.994151	FALSE	0	Stac2	28832	0	0.689223	WGCNA
4.08744	7.52e-06	Group1	0.244652	0.142857	7	6	0	FALSE	Txndc11	173.286	0	7	0	0.994153	FALSE	0	Txndc11	35282	0	0.649839	WGCNA
4.09829	6.88e-07	Group1	0.244004	0.5	4	6	0	FALSE	Txndc5	208	0	4	0	0.994132	FALSE	0	Txndc5	3336	0	0.825397	WGCNA
3.6522	0.00398863	Group1	0.273807	0.166667	4	6	0	FALSE	Dusp14	183.25	0	4	0	0.994977	FALSE	0	Dusp14	2245770	0	0.316176	chea_encode
3.43787	0.00765268	Group1	0.290878	0	6	7	0	FALSE	Gpm6a	153	0	6	0	0.995383	FALSE	0	Gpm6a	4439516	0	0.254181	chea_encode
4.8925	6.65e-08	Group1	0.204394	0	2	7	0	FALSE	Ighg1	102	0	2	0	0.992628	FALSE	0	Ighg1	158	0	0.770992	WGCNA
4.86292	6.12e-07	Group1	0.205638	0	4	7	0	FALSE	Ighg2c	113.75	0	4	0	0.992684	FALSE	0	Ighg2c	2874	0	0.647989	WGCNA
4.86358	3.59e-07	Group1	0.20561	0	3	7	0	FALSE	Jchain	114.667	0	3	0	0.992683	FALSE	0	Jchain	1632	0	0.653257	WGCNA
4.8925	6.65e-08	Group1	0.204394	0	2	7	0	FALSE	Nuggc	102	0	2	0	0.992628	FALSE	0	Nuggc	158	0	0.770992	WGCNA
4.09632	3.15e-06	Group1	0.244122	0.2	5	6	0	FALSE	Igha	180.8	0	5	0	0.994136	FALSE	0	Igha	14736	0	0.713043	WGCNA
4.09895	5.65e-07	Group1	0.243965	0.666667	3	6	0	FALSE	Ighj2	217.667	0	3	0	0.994131	FALSE	0	Ighj2	3124	0	0.867198	WGCNA
4.09895	5.65e-07	Group1	0.243965	0.666667	3	6	0	FALSE	Ighm	217.667	0	3	0	0.994131	FALSE	0	Ighm	3124	0	0.867198	WGCNA
4.09895	5.65e-07	Group1	0.243965	0.666667	3	6	0	FALSE	Ighv1-34	217.667	0	3	0	0.994131	FALSE	0	Ighv1-34	3124	0	0.867198	WGCNA
4.09895	5.65e-07	Group1	0.243965	0.666667	3	6	0	FALSE	Ighv1-4	217.667	0	3	0	0.994131	FALSE	0	Ighv1-4	3124	0	0.867198	WGCNA
4.09895	5.65e-07	Group1	0.243965	0.666667	3	6	0	FALSE	Ighv1-47	217.667	0	3	0	0.994131	FALSE	0	Ighv1-47	3124	0	0.867198	WGCNA
4.09895	5.65e-07	Group1	0.243965	0.666667	3	6	0	FALSE	Ighv1-74	217.667	0	3	0	0.994131	FALSE	0	Ighv1-74	3124	0	0.867198	WGCNA
4.09698	1.82e-06	Group1	0.244082	0.333333	4	6	0	FALSE	Ighv1-76	198.25	0	4	0	0.994135	FALSE	0	Ighv1-76	9436	0	0.782609	WGCNA
4.09632	3.15e-06	Group1	0.244122	0.2	5	6	0	FALSE	Ighv1-84	180.8	0	5	0	0.994136	FALSE	0	Ighv1-84	14736	0	0.713043	WGCNA
4.09895	5.65e-07	Group1	0.243965	0.666667	3	6	0	FALSE	Ighv12-3	217.667	0	3	0	0.994131	FALSE	0	Ighv12-3	3124	0	0.867198	WGCNA
4.09895	5.65e-07	Group1	0.243965	0.666667	3	6	0	FALSE	Ighv13-2	217.667	0	3	0	0.994131	FALSE	0	Ighv13-2	3124	0	0.867198	WGCNA
4.09698	1.82e-06	Group1	0.244082	0.333333	4	6	0	FALSE	Ighv2-5	198.25	0	4	0	0.994135	FALSE	0	Ighv2-5	9436	0	0.782609	WGCNA
4.09895	5.65e-07	Group1	0.243965	0.666667	3	6	0	FALSE	Ighv2-6	217.667	0	3	0	0.994131	FALSE	0	Ighv2-6	3124	0	0.867198	WGCNA
4.09632	3.15e-06	Group1	0.244122	0.2	5	6	0	FALSE	Ighv2-9	180.8	0	5	0	0.994136	FALSE	0	Ighv2-9	14736	0	0.713043	WGCNA
4.09895	5.65e-07	Group1	0.243965	0.666667	3	6	0	FALSE	Ighv3-1	217.667	0	3	0	0.994131	FALSE	0	Ighv3-1	3124	0	0.867198	WGCNA
4.09632	3.15e-06	Group1	0.244122	0.2	5	6	0	FALSE	Ighv5-15	180.8	0	5	0	0.994136	FALSE	0	Ighv5-15	14736	0	0.713043	WGCNA
4.09895	5.65e-07	Group1	0.243965	0.666667	3	6	0	FALSE	Ighv9-1	217.667	0	3	0	0.994131	FALSE	0	Ighv9-1	3124	0	0.867198	WGCNA
4.09895	5.65e-07	Group1	0.243965	0.666667	3	6	0	FALSE	Ighv9-2	217.667	0	3	0	0.994131	FALSE	0	Ighv9-2	3124	0	0.867198	WGCNA
4.09698	1.82e-06	Group1	0.244082	0.333333	4	6	0	FALSE	Igkv4-70	198.25	0	4	0	0.994135	FALSE	0	Igkv4-70	9436	0	0.782609	WGCNA
4.09895	5.65e-07	Group1	0.243965	0.666667	3	6	0	FALSE	Igkv6-14	217.667	0	3	0	0.994131	FALSE	0	Igkv6-14	3124	0	0.867198	WGCNA
3.23866	0.0109059	Group1	0.30877	0.0952381	7	6	0	FALSE	Oosp1	207	0	7	0	0.99576	FALSE	0	Oosp1	5583322	0	0.277085	chea_encode
4.68639	0	Group1	0.213384	0	1	7	0	FALSE	D230022j07rik	244	0	1	0	0.993018	FALSE	0	D230022j07rik	0	0	0	WGCNA
4.68639	0	Group1	0.213384	0	1	7	0	FALSE	Dnajb11	244	0	1	0	0.993018	FALSE	0	Dnajb11	0	0	0	WGCNA
4.68639	0	Group1	0.213384	0	1	7	0	FALSE	Ergic2	244	0	1	0	0.993018	FALSE	0	Ergic2	0	0	0	WGCNA
4.68639	0	Group1	0.213384	0	1	7	0	FALSE	Fam214a	244	0	1	0	0.993018	FALSE	0	Fam214a	0	0	0	WGCNA
4.68639	0	Group1	0.213384	0	1	7	0	FALSE	Galns	244	0	1	0	0.993018	FALSE	0	Galns	0	0	0	WGCNA
4.68639	0	Group1	0.213384	0	1	7	0	FALSE	Gm15327	244	0	1	0	0.993018	FALSE	0	Gm15327	0	0	0	WGCNA
4.68639	0	Group1	0.213384	0	1	7	0	FALSE	Gmppb	244	0	1	0	0.993018	FALSE	0	Gmppb	0	0	0	WGCNA
3.73406	0.00280568	Group1	0.267805	0.333333	3	6	0	FALSE	Gorasp2	201.333	0	3	0	0.994822	FALSE	0	Gorasp2	2958590	0	0.51671	chea_encode
4.09928	0	Group1	0.243945	1	2	6	0	FALSE	Gpr155	232	0	2	0	0.99413	FALSE	0	Gpr155	0	0	0.924303	WGCNA
4.09928	0	Group1	0.243945	1	2	6	0	FALSE	Hepacam2	232	0	2	0	0.99413	FALSE	0	Hepacam2	0	0	0.924303	WGCNA
4.6762	1.72e-06	Group1	0.213849	0	2	7	0	FALSE	Ighg2b	187	0	2	0	0.993038	FALSE	0	Ighg2b	7338	0	0.72093	WGCNA
4.09928	0	Group1	0.243945	1	2	6	0	FALSE	Ighv1-11	232	0	2	0	0.99413	FALSE	0	Ighv1-11	0	0	0.924303	WGCNA
4.09928	0	Group1	0.243945	1	2	6	0	FALSE	Ighv1-2	232	0	2	0	0.99413	FALSE	0	Ighv1-2	0	0	0.924303	WGCNA
4.09928	0	Group1	0.243945	1	2	6	0	FALSE	Ighv1-5	232	0	2	0	0.99413	FALSE	0	Ighv1-5	0	0	0.924303	WGCNA
4.68639	0	Group1	0.213384	0	1	7	0	FALSE	Ighv1-58	244	0	1	0	0.993018	FALSE	0	Ighv1-58	0	0	0	WGCNA
4.09928	0	Group1	0.243945	1	2	6	0	FALSE	Ighv1-63	232	0	2	0	0.99413	FALSE	0	Ighv1-63	0	0	0.924303	WGCNA
4.68639	0	Group1	0.213384	0	1	7	0	FALSE	Ighv11-2	244	0	1	0	0.993018	FALSE	0	Ighv11-2	0	0	0	WGCNA
4.68639	0	Group1	0.213384	0	1	7	0	FALSE	Ighv2-6-8	244	0	1	0	0.993018	FALSE	0	Ighv2-6-8	0	0	0	WGCNA
4.09928	0	Group1	0.243945	1	2	6	0	FALSE	Ighv8-2	232	0	2	0	0.99413	FALSE	0	Ighv8-2	0	0	0.924303	WGCNA
4.09928	0	Group1	0.243945	1	2	6	0	FALSE	Igkv11-125	232	0	2	0	0.99413	FALSE	0	Igkv11-125	0	0	0.924303	WGCNA
4.68639	0	Group1	0.213384	0	1	7	0	FALSE	Igkv2-116	244	0	1	0	0.993018	FALSE	0	Igkv2-116	0	0	0	WGCNA
4.09928	0	Group1	0.243945	1	2	6	0	FALSE	Igkv4-61	232	0	2	0	0.99413	FALSE	0	Igkv4-61	0	0	0.924303	WGCNA
4.09928	0	Group1	0.243945	1	2	6	0	FALSE	Igkv4-90	232	0	2	0	0.99413	FALSE	0	Igkv4-90	0	0	0.924303	WGCNA
4.09928	0	Group1	0.243945	1	2	6	0	FALSE	Igkv9-123	232	0	2	0	0.99413	FALSE	0	Igkv9-123	0	0	0.924303	WGCNA
4.68639	0	Group1	0.213384	0	1	7	0	FALSE	Man1a	244	0	1	0	0.993018	FALSE	0	Man1a	0	0	0	WGCNA
4.68639	0	Group1	0.213384	0	1	7	0	FALSE	Manea	244	0	1	0	0.993018	FALSE	0	Manea	0	0	0	WGCNA
4.68639	0	Group1	0.213384	0	1	7	0	FALSE	Pdia4	244	0	1	0	0.993018	FALSE	0	Pdia4	0	0	0	WGCNA
4.68639	0	Group1	0.213384	0	1	7	0	FALSE	Rab3a	244	0	1	0	0.993018	FALSE	0	Rab3a	0	0	0	WGCNA
4.6762	1.72e-06	Group1	0.213849	0	2	7	0	FALSE	Reln	187	0	2	0	0.993038	FALSE	0	Reln	7338	0	0.72093	WGCNA
3.84583	0.0093898	Group1	0.260022	0	2	6	0	FALSE	Rpia	355	0	2	0	0.99461	FALSE	0	Rpia	242296	0	0.5	RegNet_modules_DEGs
4.09928	0	Group1	0.243945	1	2	6	0	FALSE	Serpinb7	232	0	2	0	0.99413	FALSE	0	Serpinb7	0	0	0.924303	WGCNA
4.68639	0	Group1	0.213384	0	1	7	0	FALSE	Sfn	244	0	1	0	0.993018	FALSE	0	Sfn	0	0	0	WGCNA
4.09928	0	Group1	0.243945	1	2	6	0	FALSE	Sgpp2	232	0	2	0	0.99413	FALSE	0	Sgpp2	0	0	0.924303	WGCNA
4.68639	0	Group1	0.213384	0	1	7	0	FALSE	Snhg18	244	0	1	0	0.993018	FALSE	0	Snhg18	0	0	0	WGCNA
4.68639	0	Group1	0.213384	0	1	7	0	FALSE	Sspn	244	0	1	0	0.993018	FALSE	0	Sspn	0	0	0	WGCNA
4.68639	0	Group1	0.213384	0	1	7	0	FALSE	Tmem163	244	0	1	0	0.993018	FALSE	0	Tmem163	0	0	0	WGCNA
3.73406	0.00280568	Group1	0.267805	0.333333	3	6	0	FALSE	Tpst1	201.333	0	3	0	0.994822	FALSE	0	Tpst1	2958590	0	0.51671	chea_encode
4.68639	0	Group1	0.213384	0	1	7	0	FALSE	Tram2	244	0	1	0	0.993018	FALSE	0	Tram2	0	0	0	WGCNA
4.68639	0	Group1	0.213384	0	1	7	0	FALSE	Tubg2	244	0	1	0	0.993018	FALSE	0	Tubg2	0	0	0	WGCNA
4.09928	0	Group1	0.243945	1	2	6	0	FALSE	Wnt10a	232	0	2	0	0.99413	FALSE	0	Wnt10a	0	0	0.924303	WGCNA
4.11012	0	Group1	0.243302	0	1	6	0	FALSE	Cacna1e	220	0	1	0	0.99411	FALSE	0	Cacna1e	0	0	0	WGCNA
4.13774	0.00164974	Group1	0.241678	0	140	7	TF_bZIP	FALSE	Xbp1	6.85	0	140	0	0.994057	FALSE	0	Xbp1	1204850	1	0.65	WGCNA
4.07396	0.00189375	Group1	0.245461	0	111	7	zf-C2H2	FALSE	Zfp9	7.21622	0	111	0	0.994178	FALSE	0	Zfp9	698860	1	0.621622	WGCNA
4.89448	0	Group1	0.204312	0	1	7	0	FALSE	Erp44	130	0	1	0	0.992624	FALSE	0	Erp44	0	0	0	WGCNA
4.89448	0	Group1	0.204312	0	1	7	0	FALSE	Etl4	130	0	1	0	0.992624	FALSE	0	Etl4	0	0	0	WGCNA
4.89448	0	Group1	0.204312	0	1	7	0	FALSE	Evc	130	0	1	0	0.992624	FALSE	0	Evc	0	0	0	WGCNA
4.11012	0	Group1	0.243302	0	1	6	0	FALSE	F9	220	0	1	0	0.99411	FALSE	0	F9	0	0	0	WGCNA
4.89448	0	Group1	0.204312	0	1	7	0	FALSE	Fbxw7	130	0	1	0	0.992624	FALSE	0	Fbxw7	0	0	0	WGCNA
4.89448	0	Group1	0.204312	0	1	7	0	FALSE	Gm39383	130	0	1	0	0.992624	FALSE	0	Gm39383	0	0	0	WGCNA
4.89448	0	Group1	0.204312	0	1	7	0	FALSE	Ighe	130	0	1	0	0.992624	FALSE	0	Ighe	0	0	0	WGCNA
4.89448	0	Group1	0.204312	0	1	7	0	FALSE	Ighv1-20	130	0	1	0	0.992624	FALSE	0	Ighv1-20	0	0	0	WGCNA
4.11012	0	Group1	0.243302	0	1	6	0	FALSE	Slamf9	220	0	1	0	0.99411	FALSE	0	Slamf9	0	0	0	WGCNA
4.11012	0	Group1	0.243302	0	1	6	0	FALSE	St6gal1	220	0	1	0	0.99411	FALSE	0	St6gal1	0	0	0	WGCNA
4.89448	0	Group1	0.204312	0	1	7	0	FALSE	Timd2	130	0	1	0	0.992624	FALSE	0	Timd2	0	0	0	WGCNA
4.89448	0	Group1	0.204312	0	1	7	0	FALSE	Tmed6	130	0	1	0	0.992624	FALSE	0	Tmed6	0	0	0	WGCNA
5.21137	6.27e-06	Group2	0.191888	0	2	7	0	FALSE	4930417o13rik	56.5	0	2	0	0.992024	FALSE	0	4930417o13rik	4956	0	0.792857	WGCNA
4.21893	0.0293319	Group2	0.237027	0	68	6	Fork_head	FALSE	Foxp3	2.39344	0	66	3	0.993904	FALSE	2	Foxp3	19236442	1	0.0696721	chea_encode
4.33629	0.0126661	Group2	0.230612	0	52	6	zf-C2H2	FALSE	Zfp281	2.21154	0	52	0	0.993681	FALSE	0	Zfp281	7355090	1	0.403846	WGCNA
5.21137	6.27e-06	Group2	0.191888	0	2	7	0	FALSE	A430093f15rik	56.5	0	2	0	0.992024	FALSE	0	A430093f15rik	4956	0	0.792857	WGCNA
5.21137	6.27e-06	Group2	0.191888	0	2	7	0	FALSE	A530021j07rik	56.5	0	2	0	0.992024	FALSE	0	A530021j07rik	4956	0	0.792857	WGCNA
5.21072	4.07e-05	Group2	0.191912	0	3	7	0	FALSE	Ampd1	44	0	3	0	0.992025	FALSE	0	Ampd1	360136	0	0.614286	WGCNA
6.19855	1.23e-05	Group2	0.161328	0	19	8	zf-C2H2	FALSE	Zfp683	3	0	19	0	0.990154	FALSE	0	Zfp683	342	1	1	WGCNA
5.21861	0	Group2	0.191622	0	1	7	0	FALSE	Apol9b	61	0	1	0	0.99201	FALSE	0	Apol9b	0	0	0	WGCNA
5.21137	6.27e-06	Group2	0.191888	0	2	7	0	FALSE	B630019a10rik	56.5	0	2	0	0.992024	FALSE	0	B630019a10rik	4956	0	0.792857	WGCNA
5.21137	6.27e-06	Group2	0.191888	0	2	7	0	FALSE	Fam240a	56.5	0	2	0	0.992024	FALSE	0	Fam240a	4956	0	0.792857	WGCNA
5.21137	6.27e-06	Group2	0.191888	0	2	7	0	FALSE	Gabrr2	56.5	0	2	0	0.992024	FALSE	0	Gabrr2	4956	0	0.792857	WGCNA
5.21861	0	Group2	0.191622	0	1	7	0	FALSE	Gm17169	61	0	1	0	0.99201	FALSE	0	Gm17169	0	0	0	WGCNA
5.21861	0	Group2	0.191622	0	1	7	0	FALSE	Gm20275	61	0	1	0	0.99201	FALSE	0	Gm20275	0	0	0	WGCNA
5.21137	6.27e-06	Group2	0.191888	0	2	7	0	FALSE	Gm26771	56.5	0	2	0	0.992024	FALSE	0	Gm26771	4956	0	0.792857	WGCNA
5.21137	6.27e-06	Group2	0.191888	0	2	7	0	FALSE	Gm33994	56.5	0	2	0	0.992024	FALSE	0	Gm33994	4956	0	0.792857	WGCNA
5.21861	0	Group2	0.191622	0	1	7	0	FALSE	Gm42809	61	0	1	0	0.99201	FALSE	0	Gm42809	0	0	0	WGCNA
5.21072	4.07e-05	Group2	0.191912	0	3	7	0	FALSE	Gm43063	44	0	3	0	0.992025	FALSE	0	Gm43063	360136	0	0.614286	WGCNA
5.21137	6.27e-06	Group2	0.191888	0	2	7	0	FALSE	Gpr83	56.5	0	2	0	0.992024	FALSE	0	Gpr83	4956	0	0.792857	WGCNA
5.21137	6.27e-06	Group2	0.191888	0	2	7	0	FALSE	Igsf23	56.5	0	2	0	0.992024	FALSE	0	Igsf23	4956	0	0.792857	WGCNA
5.21137	6.27e-06	Group2	0.191888	0	2	7	0	FALSE	Izumo1r	56.5	0	2	0	0.992024	FALSE	0	Izumo1r	4956	0	0.792857	WGCNA
5.21861	0	Group2	0.191622	0	1	7	0	FALSE	Kcnip2	61	0	1	0	0.99201	FALSE	0	Kcnip2	0	0	0	WGCNA
5.21861	0	Group2	0.191622	0	1	7	0	FALSE	Ncmap	61	0	1	0	0.99201	FALSE	0	Ncmap	0	0	0	WGCNA
5.21137	6.27e-06	Group2	0.191888	0	2	7	0	FALSE	Sfrp2	56.5	0	2	0	0.992024	FALSE	0	Sfrp2	4956	0	0.792857	WGCNA
5.21137	6.27e-06	Group2	0.191888	0	2	7	0	FALSE	Slc28a2b	56.5	0	2	0	0.992024	FALSE	0	Slc28a2b	4956	0	0.792857	WGCNA
5.21861	0	Group2	0.191622	0	1	7	0	FALSE	Slfn1	61	0	1	0	0.99201	FALSE	0	Slfn1	0	0	0	WGCNA
5.21072	4.07e-05	Group2	0.191912	0	3	7	0	FALSE	Tdrp	44	0	3	0	0.992025	FALSE	0	Tdrp	360136	0	0.614286	WGCNA
5.21137	6.27e-06	Group2	0.191888	0	2	7	0	FALSE	Tmie	56.5	0	2	0	0.992024	FALSE	0	Tmie	4956	0	0.792857	WGCNA
5.21072	4.07e-05	Group2	0.191912	0	3	7	0	FALSE	Trac	44	0	3	0	0.992025	FALSE	0	Trac	360136	0	0.614286	WGCNA
5.21072	4.07e-05	Group2	0.191912	0	3	7	0	FALSE	Traj12	44	0	3	0	0.992025	FALSE	0	Traj12	360136	0	0.614286	WGCNA
5.21072	4.07e-05	Group2	0.191912	0	3	7	0	FALSE	Traj17	44	0	3	0	0.992025	FALSE	0	Traj17	360136	0	0.614286	WGCNA
5.21072	4.07e-05	Group2	0.191912	0	3	7	0	FALSE	Traj18	44	0	3	0	0.992025	FALSE	0	Traj18	360136	0	0.614286	WGCNA
5.21072	4.07e-05	Group2	0.191912	0	3	7	0	FALSE	Traj19	44	0	3	0	0.992025	FALSE	0	Traj19	360136	0	0.614286	WGCNA
5.21072	4.07e-05	Group2	0.191912	0	3	7	0	FALSE	Traj20	44	0	3	0	0.992025	FALSE	0	Traj20	360136	0	0.614286	WGCNA
5.21072	4.07e-05	Group2	0.191912	0	3	7	0	FALSE	Traj21	44	0	3	0	0.992025	FALSE	0	Traj21	360136	0	0.614286	WGCNA
5.21072	4.07e-05	Group2	0.191912	0	3	7	0	FALSE	Traj27	44	0	3	0	0.992025	FALSE	0	Traj27	360136	0	0.614286	WGCNA
5.21072	4.07e-05	Group2	0.191912	0	3	7	0	FALSE	Traj33	44	0	3	0	0.992025	FALSE	0	Traj33	360136	0	0.614286	WGCNA
5.21137	6.27e-06	Group2	0.191888	0	2	7	0	FALSE	Traj34	56.5	0	2	0	0.992024	FALSE	0	Traj34	4956	0	0.792857	WGCNA
5.21137	6.27e-06	Group2	0.191888	0	2	7	0	FALSE	Traj50	56.5	0	2	0	0.992024	FALSE	0	Traj50	4956	0	0.792857	WGCNA
5.21072	4.07e-05	Group2	0.191912	0	3	7	0	FALSE	Traj6	44	0	3	0	0.992025	FALSE	0	Traj6	360136	0	0.614286	WGCNA
5.21072	4.07e-05	Group2	0.191912	0	3	7	0	FALSE	Traj8	44	0	3	0	0.992025	FALSE	0	Traj8	360136	0	0.614286	WGCNA
5.21072	4.07e-05	Group2	0.191912	0	3	7	0	FALSE	Traj9	44	0	3	0	0.992025	FALSE	0	Traj9	360136	0	0.614286	WGCNA
5.21137	6.27e-06	Group2	0.191888	0	2	7	0	FALSE	Trav12-1	56.5	0	2	0	0.992024	FALSE	0	Trav12-1	4956	0	0.792857	WGCNA
5.21137	6.27e-06	Group2	0.191888	0	2	7	0	FALSE	Trav13-1	56.5	0	2	0	0.992024	FALSE	0	Trav13-1	4956	0	0.792857	WGCNA
5.21072	4.07e-05	Group2	0.191912	0	3	7	0	FALSE	Trav14-1	44	0	3	0	0.992025	FALSE	0	Trav14-1	360136	0	0.614286	WGCNA
5.21137	6.27e-06	Group2	0.191888	0	2	7	0	FALSE	Trav14d-3-Dv8	56.5	0	2	0	0.992024	FALSE	0	Trav14d-3-Dv8	4956	0	0.792857	WGCNA
5.21137	6.27e-06	Group2	0.191888	0	2	7	0	FALSE	Trav14n-3	56.5	0	2	0	0.992024	FALSE	0	Trav14n-3	4956	0	0.792857	WGCNA
5.21072	4.07e-05	Group2	0.191912	0	3	7	0	FALSE	Trav3-3	44	0	3	0	0.992025	FALSE	0	Trav3-3	360136	0	0.614286	WGCNA
5.21137	6.27e-06	Group2	0.191888	0	2	7	0	FALSE	Trav6-3	56.5	0	2	0	0.992024	FALSE	0	Trav6-3	4956	0	0.792857	WGCNA
5.21137	6.27e-06	Group2	0.191888	0	2	7	0	FALSE	Trav7-5	56.5	0	2	0	0.992024	FALSE	0	Trav7-5	4956	0	0.792857	WGCNA
5.21072	4.07e-05	Group2	0.191912	0	3	7	0	FALSE	Trav8n-2	44	0	3	0	0.992025	FALSE	0	Trav8n-2	360136	0	0.614286	WGCNA
5.21072	4.07e-05	Group2	0.191912	0	3	7	0	FALSE	Trav9-2	44	0	3	0	0.992025	FALSE	0	Trav9-2	360136	0	0.614286	WGCNA
5.21137	6.27e-06	Group2	0.191888	0	2	7	0	FALSE	Tuba3a	56.5	0	2	0	0.992024	FALSE	0	Tuba3a	4956	0	0.792857	WGCNA
5.21861	0	Group2	0.191622	0	1	7	0	FALSE	Wnt3	61	0	1	0	0.99201	FALSE	0	Wnt3	0	0	0	WGCNA
3.38067	0.00642849	Group2	0.295799	0	2	5	0	FALSE	Galnt9	137.5	0	2	0	0.995491	FALSE	0	Galnt9	3645318	0	0.501838	chea_encode
5.33596	0	Group2	0.187408	0	1	7	0	FALSE	Gm12167	52	0	1	0	0.991788	FALSE	0	Gm12167	0	0	0	WGCNA
5.33596	0	Group2	0.187408	0	1	7	0	FALSE	Gm14718	52	0	1	0	0.991788	FALSE	0	Gm14718	0	0	0	WGCNA
5.33596	0	Group2	0.187408	0	1	7	0	FALSE	Gm48876	52	0	1	0	0.991788	FALSE	0	Gm48876	0	0	0	WGCNA
5.33596	0	Group2	0.187408	0	1	7	0	FALSE	Gm6630	52	0	1	0	0.991788	FALSE	0	Gm6630	0	0	0	WGCNA
5.33596	0	Group2	0.187408	0	1	7	0	FALSE	Kcnmb4	52	0	1	0	0.991788	FALSE	0	Kcnmb4	0	0	0	WGCNA
5.33596	0	Group2	0.187408	0	1	7	0	FALSE	Tdgf1	52	0	1	0	0.991788	FALSE	0	Tdgf1	0	0	0	WGCNA
5.33596	0	Group2	0.187408	0	1	7	0	FALSE	Traj51	52	0	1	0	0.991788	FALSE	0	Traj51	0	0	0	WGCNA
5.33596	0	Group2	0.187408	0	1	7	0	FALSE	Trav15-1-Dv6-1	52	0	1	0	0.991788	FALSE	0	Trav15-1-Dv6-1	0	0	0	WGCNA
3.38067	0.00642849	Group2	0.295799	0	2	5	0	FALSE	Trpm1	137.5	0	2	0	0.995491	FALSE	0	Trpm1	3645318	0	0.501838	chea_encode
5.12525	0	Group2	0.195113	0	1	7	0	FALSE	4930405g09rik	120	0	1	0	0.992187	FALSE	0	4930405g09rik	0	0	0	WGCNA
4.12558	0.0598647	Group2	0.24239	0.00546218	120	6	zf-C2H2	FALSE	Bcl11b	2.04167	0	120	0	0.99408	FALSE	0	Bcl11b	30654204	1	0.025463	WGCNA
5.12196	0	Group2	0.195238	1	2	7	0	FALSE	5830444f18rik	84	0	2	0	0.992193	FALSE	0	5830444f18rik	0	0	0.65625	WGCNA
4.14892	0.00838492	Group2	0.241027	0.0345745	48	6	Other	FALSE	Satb1	5.04167	0	48	0	0.994036	FALSE	0	Satb1	3653522	1	0.0383858	RegNet_WGCNA
5.12525	0	Group2	0.195113	0	1	7	0	FALSE	A430028g04rik	120	0	1	0	0.992187	FALSE	0	A430028g04rik	0	0	0	WGCNA
5.12525	0	Group2	0.195113	0	1	7	0	FALSE	A630014c17rik	120	0	1	0	0.992187	FALSE	0	A630014c17rik	0	0	0	WGCNA
5.12525	0	Group2	0.195113	0	1	7	0	FALSE	A930002i21rik	120	0	1	0	0.992187	FALSE	0	A930002i21rik	0	0	0	WGCNA
5.12525	0	Group2	0.195113	0	1	7	0	FALSE	Abhd8	120	0	1	0	0.992187	FALSE	0	Abhd8	0	0	0	WGCNA
5.12196	0	Group2	0.195238	1	2	7	0	FALSE	Abtb2	84	0	2	0	0.992193	FALSE	0	Abtb2	0	0	0.65625	WGCNA
5.12525	0	Group2	0.195113	0	1	7	0	FALSE	Actn1	120	0	1	0	0.992187	FALSE	0	Actn1	0	0	0	WGCNA
5.12525	0	Group2	0.195113	0	1	7	0	FALSE	Actr10	120	0	1	0	0.992187	FALSE	0	Actr10	0	0	0	WGCNA
5.12525	0	Group2	0.195113	0	1	7	0	FALSE	Armc7	120	0	1	0	0.992187	FALSE	0	Armc7	0	0	0	WGCNA
5.12525	0	Group2	0.195113	0	1	7	0	FALSE	Bambi-Ps1	120	0	1	0	0.992187	FALSE	0	Bambi-Ps1	0	0	0	WGCNA
5.12525	0	Group2	0.195113	0	1	7	0	FALSE	Bmp7	120	0	1	0	0.992187	FALSE	0	Bmp7	0	0	0	WGCNA
5.12525	0	Group2	0.195113	0	1	7	0	FALSE	Camk4	120	0	1	0	0.992187	FALSE	0	Camk4	0	0	0	WGCNA
3.34057	0.0091248	Group2	0.299351	0	2	5	0	FALSE	Ccdc30	171.5	0	2	0	0.995567	FALSE	0	Ccdc30	4663890	0	0.505935	chea_encode
5.12525	0	Group2	0.195113	0	1	7	0	FALSE	Ccr4	120	0	1	0	0.992187	FALSE	0	Ccr4	0	0	0	WGCNA
5.12525	0	Group2	0.195113	0	1	7	0	FALSE	Ccr9	120	0	1	0	0.992187	FALSE	0	Ccr9	0	0	0	WGCNA
5.12196	0	Group2	0.195238	1	2	7	0	FALSE	Cd3d	84	0	2	0	0.992193	FALSE	0	Cd3d	0	0	0.65625	WGCNA
3.22978	0.0292733	Group8	0.309618	0.2	5	5	0	FALSE	Cd3e	111.6	0	5	0	0.995777	FALSE	0	Cd3e	14247256	0	0.238544	chea_encode
5.12196	0	Group2	0.195238	1	2	7	0	FALSE	Cd3g	84	0	2	0	0.992193	FALSE	0	Cd3g	0	0	0.65625	WGCNA
5.12525	0	Group2	0.195113	0	1	7	0	FALSE	Cd5	120	0	1	0	0.992187	FALSE	0	Cd5	0	0	0	WGCNA
5.12196	0	Group2	0.195238	1	2	7	0	FALSE	Cd6	84	0	2	0	0.992193	FALSE	0	Cd6	0	0	0.65625	WGCNA
5.12525	0	Group2	0.195113	0	1	7	0	FALSE	Cd8b1	120	0	1	0	0.992187	FALSE	0	Cd8b1	0	0	0	WGCNA
5.12525	0	Group2	0.195113	0	1	7	0	FALSE	Cybrd1	120	0	1	0	0.992187	FALSE	0	Cybrd1	0	0	0	WGCNA
5.12525	0	Group2	0.195113	0	1	7	0	FALSE	Drc1	120	0	1	0	0.992187	FALSE	0	Drc1	0	0	0	WGCNA
5.12525	0	Group2	0.195113	0	1	7	0	FALSE	Dzip1	120	0	1	0	0.992187	FALSE	0	Dzip1	0	0	0	WGCNA
5.12525	0	Group2	0.195113	0	1	7	0	FALSE	E230034d01rik	120	0	1	0	0.992187	FALSE	0	E230034d01rik	0	0	0	WGCNA
5.12196	0	Group2	0.195238	1	2	7	0	FALSE	E430014b02rik	84	0	2	0	0.992193	FALSE	0	E430014b02rik	0	0	0.65625	WGCNA
5.12525	0	Group2	0.195113	0	1	7	0	FALSE	Ephb6	120	0	1	0	0.992187	FALSE	0	Ephb6	0	0	0	WGCNA
5.12525	0	Group2	0.195113	0	1	7	0	FALSE	Erich1	120	0	1	0	0.992187	FALSE	0	Erich1	0	0	0	WGCNA
5.12525	0	Group2	0.195113	0	1	7	0	FALSE	Fam71b	120	0	1	0	0.992187	FALSE	0	Fam71b	0	0	0	WGCNA
5.12196	0	Group2	0.195238	1	2	7	0	FALSE	Fam78a	84	0	2	0	0.992193	FALSE	0	Fam78a	0	0	0.65625	WGCNA
5.12525	0	Group2	0.195113	0	1	7	0	FALSE	Gbp11	120	0	1	0	0.992187	FALSE	0	Gbp11	0	0	0	WGCNA
5.12525	0	Group2	0.195113	0	1	7	0	FALSE	Gm11725	120	0	1	0	0.992187	FALSE	0	Gm11725	0	0	0	WGCNA
5.12525	0	Group2	0.195113	0	1	7	0	FALSE	Gm12961	120	0	1	0	0.992187	FALSE	0	Gm12961	0	0	0	WGCNA
5.12525	0	Group2	0.195113	0	1	7	0	FALSE	Gm13842	120	0	1	0	0.992187	FALSE	0	Gm13842	0	0	0	WGCNA
5.12525	0	Group2	0.195113	0	1	7	0	FALSE	Gm15708	120	0	1	0	0.992187	FALSE	0	Gm15708	0	0	0	WGCNA
5.12525	0	Group2	0.195113	0	1	7	0	FALSE	Gm15743	120	0	1	0	0.992187	FALSE	0	Gm15743	0	0	0	WGCNA
5.12525	0	Group2	0.195113	0	1	7	0	FALSE	Gm20324	120	0	1	0	0.992187	FALSE	0	Gm20324	0	0	0	WGCNA
5.12525	0	Group2	0.195113	0	1	7	0	FALSE	Gm22843	120	0	1	0	0.992187	FALSE	0	Gm22843	0	0	0	WGCNA
5.12525	0	Group2	0.195113	0	1	7	0	FALSE	Gm26583	120	0	1	0	0.992187	FALSE	0	Gm26583	0	0	0	WGCNA
5.12525	0	Group2	0.195113	0	1	7	0	FALSE	Gm27008	120	0	1	0	0.992187	FALSE	0	Gm27008	0	0	0	WGCNA
5.12525	0	Group2	0.195113	0	1	7	0	FALSE	Gm30373	120	0	1	0	0.992187	FALSE	0	Gm30373	0	0	0	WGCNA
5.12196	0	Group2	0.195238	1	2	7	0	FALSE	Gm37198	84	0	2	0	0.992193	FALSE	0	Gm37198	0	0	0.65625	WGCNA
5.12196	0	Group2	0.195238	1	2	7	0	FALSE	Gm37248	84	0	2	0	0.992193	FALSE	0	Gm37248	0	0	0.65625	WGCNA
5.12525	0	Group2	0.195113	0	1	7	0	FALSE	Gm38099	120	0	1	0	0.992187	FALSE	0	Gm38099	0	0	0	WGCNA
5.12525	0	Group2	0.195113	0	1	7	0	FALSE	Gm38228	120	0	1	0	0.992187	FALSE	0	Gm38228	0	0	0	WGCNA
5.12525	0	Group2	0.195113	0	1	7	0	FALSE	Gm39323	120	0	1	0	0.992187	FALSE	0	Gm39323	0	0	0	WGCNA
5.12525	0	Group2	0.195113	0	1	7	0	FALSE	Gm42449	120	0	1	0	0.992187	FALSE	0	Gm42449	0	0	0	WGCNA
5.12525	0	Group2	0.195113	0	1	7	0	FALSE	Gm42742	120	0	1	0	0.992187	FALSE	0	Gm42742	0	0	0	WGCNA
5.12525	0	Group2	0.195113	0	1	7	0	FALSE	Gm43260	120	0	1	0	0.992187	FALSE	0	Gm43260	0	0	0	WGCNA
5.12525	0	Group2	0.195113	0	1	7	0	FALSE	Gm43413	120	0	1	0	0.992187	FALSE	0	Gm43413	0	0	0	WGCNA
5.12525	0	Group2	0.195113	0	1	7	0	FALSE	Gm44175	120	0	1	0	0.992187	FALSE	0	Gm44175	0	0	0	WGCNA
5.12525	0	Group2	0.195113	0	1	7	0	FALSE	Gm47345	120	0	1	0	0.992187	FALSE	0	Gm47345	0	0	0	WGCNA
4.79487	0.000112	Group2	0.208556	0.333333	3	7	0	FALSE	Gm47834	63	0	3	0	0.992813	FALSE	0	Gm47834	140706	0	0.464198	WGCNA
5.12525	0	Group2	0.195113	0	1	7	0	FALSE	Gm48183	120	0	1	0	0.992187	FALSE	0	Gm48183	0	0	0	WGCNA
5.12196	0	Group2	0.195238	1	2	7	0	FALSE	Gm48719	84	0	2	0	0.992193	FALSE	0	Gm48719	0	0	0.65625	WGCNA
4.22748	1.64e-06	Group2	0.236547	0.333333	3	6	0	FALSE	Gm48720	61.6667	0	3	0	0.993887	FALSE	0	Gm48720	266	0	0.471795	WGCNA
5.12525	0	Group2	0.195113	0	1	7	0	FALSE	Gm50105	120	0	1	0	0.992187	FALSE	0	Gm50105	0	0	0	WGCNA
5.12525	0	Group2	0.195113	0	1	7	0	FALSE	Gm50335	120	0	1	0	0.992187	FALSE	0	Gm50335	0	0	0	WGCNA
5.12525	0	Group2	0.195113	0	1	7	0	FALSE	Gm7666	120	0	1	0	0.992187	FALSE	0	Gm7666	0	0	0	WGCNA
5.12525	0	Group2	0.195113	0	1	7	0	FALSE	Gm8670	120	0	1	0	0.992187	FALSE	0	Gm8670	0	0	0	WGCNA
5.12525	0	Group2	0.195113	0	1	7	0	FALSE	Henmt1	120	0	1	0	0.992187	FALSE	0	Henmt1	0	0	0	WGCNA
5.12525	0	Group2	0.195113	0	1	7	0	FALSE	Hsdl2	120	0	1	0	0.992187	FALSE	0	Hsdl2	0	0	0	WGCNA
5.12525	0	Group2	0.195113	0	1	7	0	FALSE	Inka2	120	0	1	0	0.992187	FALSE	0	Inka2	0	0	0	WGCNA
5.12196	0	Group2	0.195238	1	2	7	0	FALSE	Kcnh3	84	0	2	0	0.992193	FALSE	0	Kcnh3	0	0	0.65625	WGCNA
5.12525	0	Group2	0.195113	0	1	7	0	FALSE	Klc3	120	0	1	0	0.992187	FALSE	0	Klc3	0	0	0	WGCNA
3.34057	0.0091248	Group2	0.299351	0	2	5	0	FALSE	Kremen1	171.5	0	2	0	0.995567	FALSE	0	Kremen1	4663890	0	0.505935	chea_encode
5.12525	0	Group2	0.195113	0	1	7	0	FALSE	Lef1os1	120	0	1	0	0.992187	FALSE	0	Lef1os1	0	0	0	WGCNA
3.30309	0.0151238	Group2	0.302747	0	3	5	0	FALSE	Lrig1	134.667	0	3	0	0.995638	FALSE	0	Lrig1	8594702	0	0.340986	chea_encode
5.12525	0	Group2	0.195113	0	1	7	0	FALSE	Ly6c1	120	0	1	0	0.992187	FALSE	0	Ly6c1	0	0	0	WGCNA
3.34057	0.0091248	Group2	0.299351	0	2	5	0	FALSE	Lypd6b	171.5	0	2	0	0.995567	FALSE	0	Lypd6b	4663890	0	0.505935	chea_encode
5.12525	0	Group2	0.195113	0	1	7	0	FALSE	Nck2	120	0	1	0	0.992187	FALSE	0	Nck2	0	0	0	WGCNA
5.12196	0	Group2	0.195238	1	2	7	0	FALSE	Nsg2	84	0	2	0	0.992193	FALSE	0	Nsg2	0	0	0.65625	WGCNA
5.12525	0	Group2	0.195113	0	1	7	0	FALSE	Ntrk3	120	0	1	0	0.992187	FALSE	0	Ntrk3	0	0	0	WGCNA
5.12525	0	Group2	0.195113	0	1	7	0	FALSE	Nxnl1	120	0	1	0	0.992187	FALSE	0	Nxnl1	0	0	0	WGCNA
5.12525	0	Group2	0.195113	0	1	7	0	FALSE	Nyap1	120	0	1	0	0.992187	FALSE	0	Nyap1	0	0	0	WGCNA
5.12525	0	Group2	0.195113	0	1	7	0	FALSE	Pdcd1	120	0	1	0	0.992187	FALSE	0	Pdcd1	0	0	0	WGCNA
5.12525	0	Group2	0.195113	0	1	7	0	FALSE	Pgpep1l	120	0	1	0	0.992187	FALSE	0	Pgpep1l	0	0	0	WGCNA
5.12525	0	Group2	0.195113	0	1	7	0	FALSE	Plxnb1	120	0	1	0	0.992187	FALSE	0	Plxnb1	0	0	0	WGCNA
5.12525	0	Group2	0.195113	0	1	7	0	FALSE	Ppp1r1b	120	0	1	0	0.992187	FALSE	0	Ppp1r1b	0	0	0	WGCNA
5.12525	0	Group2	0.195113	0	1	7	0	FALSE	Rab11fip4	120	0	1	0	0.992187	FALSE	0	Rab11fip4	0	0	0	WGCNA
5.12525	0	Group2	0.195113	0	1	7	0	FALSE	Rasl11b	120	0	1	0	0.992187	FALSE	0	Rasl11b	0	0	0	WGCNA
5.12525	0	Group2	0.195113	0	1	7	0	FALSE	Sfmbt2	120	0	1	0	0.992187	FALSE	0	Sfmbt2	0	0	0	WGCNA
5.12525	0	Group2	0.195113	0	1	7	0	FALSE	Slc16a5	120	0	1	0	0.992187	FALSE	0	Slc16a5	0	0	0	WGCNA
5.12525	0	Group2	0.195113	0	1	7	0	FALSE	Slc35d1	120	0	1	0	0.992187	FALSE	0	Slc35d1	0	0	0	WGCNA
5.12525	0	Group2	0.195113	0	1	7	0	FALSE	Slc6a19	120	0	1	0	0.992187	FALSE	0	Slc6a19	0	0	0	WGCNA
5.12525	0	Group2	0.195113	0	1	7	0	FALSE	St8sia1	120	0	1	0	0.992187	FALSE	0	St8sia1	0	0	0	WGCNA
5.12196	0	Group2	0.195238	1	2	7	0	FALSE	Themis	84	0	2	0	0.992193	FALSE	0	Themis	0	0	0.65625	WGCNA
5.12525	0	Group2	0.195113	0	1	7	0	FALSE	Tmem120b	120	0	1	0	0.992187	FALSE	0	Tmem120b	0	0	0	WGCNA
5.12525	0	Group2	0.195113	0	1	7	0	FALSE	Tnfaip8l1	120	0	1	0	0.992187	FALSE	0	Tnfaip8l1	0	0	0	WGCNA
5.07659	0.00089	Group2	0.196982	0.333333	3	7	0	FALSE	Trat1	76.3333	0	3	0	0.992279	FALSE	0	Trat1	121634	0	0.406417	chea_encode
5.12525	0	Group2	0.195113	0	1	7	0	FALSE	Trav17	120	0	1	0	0.992187	FALSE	0	Trav17	0	0	0	WGCNA
5.12525	0	Group2	0.195113	0	1	7	0	FALSE	Trbj2-3	120	0	1	0	0.992187	FALSE	0	Trbj2-3	0	0	0	WGCNA
5.12525	0	Group2	0.195113	0	1	7	0	FALSE	Trbj2-4	120	0	1	0	0.992187	FALSE	0	Trbj2-4	0	0	0	WGCNA
5.12196	0	Group2	0.195238	1	2	7	0	FALSE	Trbj2-5	84	0	2	0	0.992193	FALSE	0	Trbj2-5	0	0	0.65625	WGCNA
5.12196	0	Group2	0.195238	1	2	7	0	FALSE	Trbj2-6	84	0	2	0	0.992193	FALSE	0	Trbj2-6	0	0	0.65625	WGCNA
4.22748	1.64e-06	Group2	0.236547	0.333333	3	6	0	FALSE	Trbj2-7	61.6667	0	3	0	0.993887	FALSE	0	Trbj2-7	266	0	0.471795	WGCNA
5.12196	0	Group2	0.195238	1	2	7	0	FALSE	Trbv1	84	0	2	0	0.992193	FALSE	0	Trbv1	0	0	0.65625	WGCNA
4.79487	0.000112	Group2	0.208556	0.333333	3	7	0	FALSE	Trbv12-1	63	0	3	0	0.992813	FALSE	0	Trbv12-1	140706	0	0.464198	WGCNA
4.22748	1.64e-06	Group2	0.236547	0.333333	3	6	0	FALSE	Trbv12-2	61.6667	0	3	0	0.993887	FALSE	0	Trbv12-2	266	0	0.471795	WGCNA
4.1407	0.000123	Group2	0.241505	0.166667	4	6	0	FALSE	Trbv13-1	51.5	0	4	0	0.994052	FALSE	0	Trbv13-1	142320	0	0.372263	WGCNA
5.12196	0	Group2	0.195238	1	2	7	0	FALSE	Trbv13-2	84	0	2	0	0.992193	FALSE	0	Trbv13-2	0	0	0.65625	WGCNA
4.1407	0.000123	Group2	0.241505	0.166667	4	6	0	FALSE	Trbv13-3	51.5	0	4	0	0.994052	FALSE	0	Trbv13-3	142320	0	0.372263	WGCNA
4.79487	0.000112	Group2	0.208556	0.333333	3	7	0	FALSE	Trbv14	63	0	3	0	0.992813	FALSE	0	Trbv14	140706	0	0.464198	WGCNA
4.14004	0.000342	Group2	0.241544	0.1	5	6	0	FALSE	Trbv15	41.8	0	5	0	0.994053	FALSE	0	Trbv15	195220	0	0.30073	WGCNA
4.79487	0.000112	Group2	0.208556	0.333333	3	7	0	FALSE	Trbv16	63	0	3	0	0.992813	FALSE	0	Trbv16	140706	0	0.464198	WGCNA
4.14004	0.000342	Group2	0.241544	0.1	5	6	0	FALSE	Trbv17	41.8	0	5	0	0.994053	FALSE	0	Trbv17	195220	0	0.30073	WGCNA
4.1407	0.000123	Group2	0.241505	0.166667	4	6	0	FALSE	Trbv19	51.5	0	4	0	0.994052	FALSE	0	Trbv19	142320	0	0.372263	WGCNA
4.1407	0.000123	Group2	0.241505	0.166667	4	6	0	FALSE	Trbv2	51.5	0	4	0	0.994052	FALSE	0	Trbv2	142320	0	0.372263	WGCNA
4.22748	1.64e-06	Group2	0.236547	0.333333	3	6	0	FALSE	Trbv20	61.6667	0	3	0	0.993887	FALSE	0	Trbv20	266	0	0.471795	WGCNA
5.12525	0	Group2	0.195113	0	1	7	0	FALSE	Trbv23	120	0	1	0	0.992187	FALSE	0	Trbv23	0	0	0	WGCNA
4.1407	0.000123	Group2	0.241505	0.166667	4	6	0	FALSE	Trbv26	51.5	0	4	0	0.994052	FALSE	0	Trbv26	142320	0	0.372263	WGCNA
5.12196	0	Group2	0.195238	1	2	7	0	FALSE	Trbv29	84	0	2	0	0.992193	FALSE	0	Trbv29	0	0	0.65625	WGCNA
4.14004	0.000342	Group2	0.241544	0.1	5	6	0	FALSE	Trbv3	41.8	0	5	0	0.994053	FALSE	0	Trbv3	195220	0	0.30073	WGCNA
4.22748	1.64e-06	Group2	0.236547	0.333333	3	6	0	FALSE	Trbv31	61.6667	0	3	0	0.993887	FALSE	0	Trbv31	266	0	0.471795	WGCNA
4.79487	0.000112	Group2	0.208556	0.333333	3	7	0	FALSE	Trbv4	63	0	3	0	0.992813	FALSE	0	Trbv4	140706	0	0.464198	WGCNA
4.79487	0.000112	Group2	0.208556	0.333333	3	7	0	FALSE	Trbv5	63	0	3	0	0.992813	FALSE	0	Trbv5	140706	0	0.464198	WGCNA
5.12525	0	Group2	0.195113	0	1	7	0	FALSE	Trpv6	120	0	1	0	0.992187	FALSE	0	Trpv6	0	0	0	WGCNA
5.12525	0	Group2	0.195113	0	1	7	0	FALSE	Zcchc12	120	0	1	0	0.992187	FALSE	0	Zcchc12	0	0	0	WGCNA
5.14859	0	Group2	0.194228	0	1	7	0	FALSE	C230085n15rik	48	0	1	0	0.992143	FALSE	0	C230085n15rik	0	0	0	WGCNA
3.30112	0.0145837	Group2	0.302928	0.00735294	17	5	zf-C2H2	FALSE	Ikzf4	20.1176	0	17	0	0.995642	FALSE	0	Ikzf4	4689176	1	0.0677299	chea_encode
3.90237	0.00517741	Group4	0.256255	0	21	6	ETS	FALSE	Ets2	4.2381	0	21	0	0.994503	FALSE	0	Ets2	3183662	1	0.147186	chea_encode
5.14859	0	Group2	0.194228	0	1	7	0	FALSE	Fgf13	48	0	1	0	0.992143	FALSE	0	Fgf13	0	0	0	WGCNA
5.14859	0	Group2	0.194228	0	1	7	0	FALSE	Gm36931	48	0	1	0	0.992143	FALSE	0	Gm36931	0	0	0	WGCNA
5.14859	0	Group2	0.194228	0	1	7	0	FALSE	Gm37176	48	0	1	0	0.992143	FALSE	0	Gm37176	0	0	0	WGCNA
5.14859	0	Group2	0.194228	0	1	7	0	FALSE	Gm37266	48	0	1	0	0.992143	FALSE	0	Gm37266	0	0	0	WGCNA
5.14859	0	Group2	0.194228	0	1	7	0	FALSE	Gm37593	48	0	1	0	0.992143	FALSE	0	Gm37593	0	0	0	WGCNA
5.14859	0	Group2	0.194228	0	1	7	0	FALSE	Gm6934	48	0	1	0	0.992143	FALSE	0	Gm6934	0	0	0	WGCNA
5.1384	1.3e-07	Group2	0.194613	0	3	7	zf-C2H2	FALSE	Zfp995	5	0	3	0	0.992162	FALSE	0	Zfp995	6	1	1	WGCNA
4.59007	0	Group3	0.217861	1	2	7	0	FALSE	0610012d04rik	388.5	0	2	0	0.993201	FALSE	0	0610012d04rik	0	0	0.828358	WGCNA
3.59172	0.132635	Group3	0.278418	0.0170939	467	6	T-box	FALSE	Eomes	9.76017	0	467	0	0.995091	FALSE	0	Eomes	625808980	1	0.0251109	WGCNA
3.64333	0.0279495	Group3	0.274474	0.0311932	310	6	Other	FALSE	Hsf4	13.3935	0	310	0	0.994994	FALSE	0	Hsf4	192346326	1	0.0260575	WGCNA
4.53649	0	Group3	0.220435	1	2	7	0	FALSE	1110028f11rik	342	0	2	0	0.993302	FALSE	0	1110028f11rik	0	0	0.686747	WGCNA
3.63051	0.0209227	Group3	0.275444	0.0435654	217	6	zf-C2H2	FALSE	Tshz3	16.6083	0	217	0	0.995018	FALSE	0	Tshz3	47896988	1	0.0321953	WGCNA
4.59139	0	Group3	0.217799	0	1	7	0	FALSE	1700020l24rik	467	0	1	0	0.993198	FALSE	0	1700020l24rik	0	0	0	WGCNA
4.58909	4.91e-09	Group3	0.217908	0.8	5	7	0	FALSE	1810006j02rik	256.2	0	5	0	0.993202	FALSE	0	1810006j02rik	4	0	0.546269	WGCNA
3.8307	0.000146	Group3	0.261049	0.0653728	89	6	Homeobox	FALSE	Hopx	24.5955	0	89	0	0.994639	FALSE	0	Hopx	275550	1	0.0512406	RegNet_WGCNA
3.69461	0.00578267	Group3	0.270665	0.0389119	183	6	zf-C2H2	FALSE	Klf12	16.929	0	183	0	0.994897	FALSE	0	Klf12	44930838	1	0.0349051	WGCNA
3.66995	0.00885231	Group3	0.272483	0.0404911	234	6	T-box	FALSE	Tbx21	15.9698	0	234	2	0.994943	FALSE	0	Tbx21	75156026	1	0.0312521	RegNet_WGCNA
4.59139	0	Group3	0.217799	0	1	7	0	FALSE	1810034e14rik	467	0	1	0	0.993198	FALSE	0	1810034e14rik	0	0	0	WGCNA
4.59139	0	Group3	0.217799	0	1	7	0	FALSE	2600006k01rik	467	0	1	0	0.993198	FALSE	0	2600006k01rik	0	0	0	WGCNA
4.58974	0	Group3	0.217877	1	3	7	0	FALSE	4430402i18rik	320	0	3	0	0.993201	FALSE	0	4430402i18rik	0	0	0.682303	WGCNA
4.59139	0	Group3	0.217799	0	1	7	0	FALSE	4930428o21rik	467	0	1	0	0.993198	FALSE	0	4930428o21rik	0	0	0	WGCNA
3.86686	1e-07	Group3	0.258607	0.714286	8	6	0	FALSE	4930471e19rik	231.375	0	8	0	0.99457	FALSE	0	4930471e19rik	124	0	0.463677	WGCNA
3.01709	0.0400089	Group3	0.331445	0.0482474	123	5	ZBTB	FALSE	Bcl6b	22.8211	0	123	0	0.99618	FALSE	0	Bcl6b	18220230	1	0.0329309	chea_encode
3.7002	0.000752	Group3	0.270256	0.0551901	140	6	zf-C2H2	FALSE	Prdm1	21.55	0	140	0	0.994886	FALSE	0	Prdm1	3724358	1	0.0421722	WGCNA
3.68738	0.00364698	Group3	0.271196	0.0417425	179	6	zf-C2H2	FALSE	Zfp105	18.2346	0	179	0	0.99491	FALSE	0	Zfp105	30074608	1	0.0356842	WGCNA
3.76397	6.49e-05	Group3	0.265677	0.187135	19	6	0	FALSE	4930544d05rik	136.895	0	19	0	0.994765	FALSE	0	4930544d05rik	586292	0	0.267064	WGCNA
3.3192	0.0209198	Group3	0.301278	0.038961	99	6	TF_bZIP	FALSE	Creb3l1	25.0303	0	99	0	0.995608	FALSE	0	Creb3l1	64507742	1	0.0342935	chea_encode
3.15943	0.0187588	Group8	0.316512	0.000512	66	5	bHLH	FALSE	Id2	15.5556	0	65	1	0.99591	FALSE	1	Id2	3916556	1	0.0565399	chea_encode
3.71762	0.000314	Group3	0.268989	0.0446708	88	6	Other	FALSE	Lrrfip2	22.7841	0	88	0	0.994853	FALSE	0	Lrrfip2	926854	1	0.0446747	WGCNA
3.77318	0.000432	Group3	0.265029	0.0345407	108	6	Other	FALSE	Mef2a	19.2981	0	107	2	0.994748	FALSE	1	Mef2a	1048982	1	0.0402883	RegNet_WGCNA
3.85043	0.00289993	Group7	0.259711	0.0366764	79	7	TF_bZIP	FALSE	Nfil3	17.8861	0	79	0	0.994601	FALSE	0	Nfil3	2334964	1	0.060837	chea_encode
4.57791	6.16e-06	Group3	0.21844	0	30	7	zf-C2H2	FALSE	Zfp3	18.6333	0	30	0	0.993224	FALSE	0	Zfp3	4686	1	0.839683	WGCNA
3.74556	0.00230421	Group3	0.266983	0	29	7	zf-C2H2	FALSE	Zfp300	23.931	0	29	0	0.9948	FALSE	0	Zfp300	6100100	1	0.123285	chea_encode
4.40434	3.09e-05	Group3	0.227049	0.0363636	55	7	zf-C2H2	FALSE	Zfp512	24.8727	0	55	0	0.993552	FALSE	0	Zfp512	26278	1	0.0524741	WGCNA
3.78271	6.61e-05	Group3	0.264361	0.0266667	75	6	zf-C2H2	FALSE	Zfp568	21.8533	0	75	0	0.99473	FALSE	0	Zfp568	51954	1	0.0456228	WGCNA
4.4096	1.24e-05	Group3	0.226778	0.0512821	39	7	zf-C2H2	FALSE	Zfp948	29.4872	0	39	0	0.993542	FALSE	0	Zfp948	11034	1	0.0622092	WGCNA
3.88988	1.32e-08	Group3	0.257078	0.714286	7	6	0	FALSE	4930563n14rik	233.429	0	7	0	0.994527	FALSE	0	4930563n14rik	20	0	0.494552	WGCNA
4.59007	0	Group3	0.217861	1	2	7	0	FALSE	4930577n17rik	388.5	0	2	0	0.993201	FALSE	0	4930577n17rik	0	0	0.828358	WGCNA
4.59139	0	Group3	0.217799	0	1	7	0	FALSE	4933417c20rik	467	0	1	0	0.993198	FALSE	0	4933417c20rik	0	0	0	WGCNA
3.78337	6.11e-06	Group3	0.264315	0.32967	14	6	0	FALSE	4933432g23rik	168.643	0	14	0	0.994728	FALSE	0	4933432g23rik	107696	0	0.335942	WGCNA
4.53517	1.57e-09	Group3	0.220499	0.933333	6	7	0	FALSE	5031425f14rik	257.5	0	6	0	0.993305	FALSE	0	5031425f14rik	2	0	0.517068	WGCNA
3.78337	6.11e-06	Group3	0.264315	0.32967	14	6	0	FALSE	5033428i22rik	168.643	0	14	0	0.994728	FALSE	0	5033428i22rik	107696	0	0.335942	WGCNA
4.59139	0	Group3	0.217799	0	1	7	0	FALSE	5830432e09rik	467	0	1	0	0.993198	FALSE	0	5830432e09rik	0	0	0	WGCNA
4.59139	0	Group3	0.217799	0	1	7	0	FALSE	6030400a10rik	467	0	1	0	0.993198	FALSE	0	6030400a10rik	0	0	0	WGCNA
4.59139	0	Group3	0.217799	0	1	7	0	FALSE	6720475m21rik	467	0	1	0	0.993198	FALSE	0	6720475m21rik	0	0	0	WGCNA
4.59139	0	Group3	0.217799	0	1	7	0	FALSE	9230104m06rik	467	0	1	0	0.993198	FALSE	0	9230104m06rik	0	0	0	WGCNA
4.15911	0	Group3	0.240436	0	1	6	0	FALSE	9530036m11rik	63	0	1	0	0.994017	FALSE	0	9530036m11rik	0	0	0	WGCNA
4.59139	0	Group3	0.217799	0	1	7	0	FALSE	9530085l11rik	467	0	1	0	0.993198	FALSE	0	9530085l11rik	0	0	0	WGCNA
4.59139	0	Group3	0.217799	0	1	7	0	FALSE	9630013d21rik	467	0	1	0	0.993198	FALSE	0	9630013d21rik	0	0	0	WGCNA
4.59139	0	Group3	0.217799	0	1	7	0	FALSE	Abra	467	0	1	0	0.993198	FALSE	0	Abra	0	0	0	WGCNA
3.78304	1.2e-05	Group3	0.264338	0.295238	15	6	0	FALSE	Adamts14	160	0	15	0	0.994729	FALSE	0	Adamts14	213372	0	0.318725	WGCNA
4.58974	0	Group3	0.217877	1	3	7	0	FALSE	Adgrb2	320	0	3	0	0.993201	FALSE	0	Adgrb2	0	0	0.682303	WGCNA
4.59139	0	Group3	0.217799	0	1	7	0	FALSE	Adipor1	467	0	1	0	0.993198	FALSE	0	Adipor1	0	0	0	WGCNA
3.12722	0.00564855	Group3	0.319773	0	3	5	0	FALSE	Adora2a	254.333	0	3	0	0.995971	FALSE	0	Adora2a	9207578	0	0.350877	chea_encode
4.59139	0	Group3	0.217799	0	1	7	0	FALSE	Ahnak	467	0	1	0	0.993198	FALSE	0	Ahnak	0	0	0	WGCNA
4.59007	0	Group3	0.217861	1	2	7	0	FALSE	Ai847159	388.5	0	2	0	0.993201	FALSE	0	Ai847159	0	0	0.828358	WGCNA
3.8238	0.00151761	Group3	0.26152	0	2	7	0	FALSE	Ak3	303.5	0	2	0	0.994652	FALSE	0	Ak3	20789326	0	0.505853	chea_encode
4.59139	0	Group3	0.217799	0	1	7	0	FALSE	Al731831.1	467	0	1	0	0.993198	FALSE	0	Al731831.1	0	0	0	WGCNA
4.58974	0	Group3	0.217877	1	3	7	0	FALSE	Al732309.1	320	0	3	0	0.993201	FALSE	0	Al732309.1	0	0	0.682303	WGCNA
4.53616	0	Group3	0.220451	1	3	7	0	FALSE	Alkbh2	331.333	0	3	0	0.993303	FALSE	0	Alkbh2	0	0	0.665328	WGCNA
4.58679	5.26e-05	Group3	0.218018	0.333333	3	7	0	FALSE	Ank1	260	0	3	0	0.993207	FALSE	0	Ank1	1452	0	0.552482	RegNet_WGCNA
4.59139	0	Group3	0.217799	0	1	7	0	FALSE	Anxa2	467	0	1	0	0.993198	FALSE	0	Anxa2	0	0	0	WGCNA
3.78369	1.3e-06	Group3	0.264292	0.371795	13	6	0	FALSE	Anxa8	177.385	0	13	0	0.994728	FALSE	0	Anxa8	2022	0	0.353356	WGCNA
3.73636	0.000239	Group3	0.26764	0.258333	16	6	0	FALSE	Aoah	148.812	0	16	0	0.994818	FALSE	0	Aoah	167616	0	0.282795	WGCNA
3.79158	0.00673661	Group3	0.263742	0.0576923	40	6	MYB	FALSE	Dnajc1	12.925	0	40	0	0.994713	FALSE	0	Dnajc1	6156660	1	0.0524896	WGCNA
3.91683	0.00102934	Group7	0.255308	0.147177	32	7	TF_bZIP	FALSE	Fosl2	23.6875	0	32	0	0.994476	FALSE	0	Fosl2	581318	1	0.0778166	chea_encode
3.70776	0.00850631	Group4	0.269705	0.0666667	27	7	ZBTB	FALSE	Zbtb16	28.32	0	26	0	0.994872	FALSE	1	Zbtb16	8197738	1	0.0662588	chea_encode
4.26759	8.75e-05	Group3	0.234324	0.214286	8	7	0	FALSE	Apobr	79	0	8	0	0.993811	FALSE	0	Apobr	74668	0	0.311265	WGCNA
4.7357	1.33e-07	Group3	0.211162	0	3	7	TF_bZIP	FALSE	Jdp2	13	0	3	0	0.992925	FALSE	0	Jdp2	66	1	0.631579	WGCNA
3.91387	0.000109	Group3	0.255501	0.138889	9	6	RXR-like	FALSE	Rxra	12.2222	0	9	0	0.994481	FALSE	0	Rxra	43896	1	0.204981	WGCNA
4.17982	0.000229	Group3	0.239245	0.333333	13	7	0	FALSE	Arap3	153.923	0	13	0	0.993978	FALSE	0	Arap3	122724	0	0.29888	WGCNA
4.59139	0	Group3	0.217799	0	1	7	0	FALSE	Arl2bp	467	0	1	0	0.993198	FALSE	0	Arl2bp	0	0	0	WGCNA
3.77087	1.41e-05	Group3	0.26519	0.266667	16	6	0	FALSE	Arl4d	154.938	0	16	0	0.994752	FALSE	0	Arl4d	217656	0	0.308027	WGCNA
4.5881	3.42e-05	Group3	0.217955	0	2	7	0	FALSE	Arl6ip5	235	0	2	0	0.993204	FALSE	0	Arl6ip5	882	0	0.501071	RegNet_WGCNA
4.5355	0	Group3	0.220483	1	5	7	0	FALSE	Arsb	281	0	5	0	0.993304	FALSE	0	Arsb	0	0	0.564257	WGCNA
4.59106	0	Group3	0.217815	1	2	7	0	FALSE	As3mt	325	0	2	0	0.993199	FALSE	0	As3mt	0	0	0.695931	WGCNA
4.59007	0	Group3	0.217861	1	2	7	0	FALSE	Atg5	388.5	0	2	0	0.993201	FALSE	0	Atg5	0	0	0.828358	WGCNA
4.59139	0	Group3	0.217799	0	1	7	0	FALSE	Atp6v0a2	467	0	1	0	0.993198	FALSE	0	Atp6v0a2	0	0	0	WGCNA
4.59007	0	Group3	0.217861	1	2	7	0	FALSE	Atp8b2	388.5	0	2	0	0.993201	FALSE	0	Atp8b2	0	0	0.828358	WGCNA
3.84451	0.000273	Group3	0.260111	0.282051	13	6	0	FALSE	Aw112010	154.385	0	13	0	0.994613	FALSE	0	Aw112010	78124	0	0.302262	WGCNA
3.92932	0.000121	Group3	0.254497	0	14	6	bHLH	FALSE	Mxd1	11.5	0	14	0	0.994452	FALSE	0	Mxd1	176564	1	0.403846	WGCNA
4.3284	0.000678	Group7	0.231032	0	3	7	Other	FALSE	Runx3	29	0	3	0	0.993696	FALSE	0	Runx3	1252332	1	0.341463	chea_encode
4.58974	0	Group3	0.217877	1	3	7	0	FALSE	B3gat3	336.333	0	3	0	0.993201	FALSE	0	B3gat3	0	0	0.717129	WGCNA
4.58974	0	Group3	0.217877	1	3	7	0	FALSE	B3gnt7	320	0	3	0	0.993201	FALSE	0	B3gnt7	0	0	0.682303	WGCNA
3.78107	0.000206	Group3	0.264476	0.363636	11	6	0	FALSE	B930095g15rik	162.182	0	11	0	0.994733	FALSE	0	B930095g15rik	135268	0	0.309334	WGCNA
4.59007	0	Group3	0.217861	1	2	7	0	FALSE	Baiap3	388.5	0	2	0	0.993201	FALSE	0	Baiap3	0	0	0.828358	WGCNA
4.59139	0	Group3	0.217799	0	1	7	0	FALSE	Bbc3	467	0	1	0	0.993198	FALSE	0	Bbc3	0	0	0	WGCNA
3.78501	2.32e-07	Group3	0.2642	0.611111	9	6	0	FALSE	Car5b	216.667	0	9	0	0.994725	FALSE	0	Car5b	252	0	0.431607	WGCNA
3.85963	2.52e-05	Group3	0.259092	0.348485	12	6	0	FALSE	Ccl5	176.667	0	12	0	0.994584	FALSE	0	Ccl5	32212	0	0.347441	WGCNA
3.8902	7.83e-09	Group3	0.257056	0.8	6	6	0	FALSE	Ccr5	249	0	6	0	0.994526	FALSE	0	Ccr5	14	0	0.527542	WGCNA
3.58416	0.00119987	Group3	0.279006	0.210526	19	6	0	FALSE	Cd200r4	134.579	0	19	0	0.995106	FALSE	0	Cd200r4	3096290	0	0.235094	WGCNA
3.78304	1.2e-05	Group3	0.264338	0.295238	15	6	0	FALSE	Cdc20b	160	0	15	0	0.994729	FALSE	0	Cdc20b	213372	0	0.318725	WGCNA
3.88955	3.26e-08	Group3	0.257099	0.571429	8	6	0	FALSE	Cdh22	217.25	0	8	0	0.994527	FALSE	0	Cdh22	54	0	0.460275	WGCNA
3.76529	3.54e-05	Group3	0.265584	0.235294	17	6	0	FALSE	Chrne	149.529	0	17	0	0.994763	FALSE	0	Chrne	279930	0	0.291935	WGCNA
3.78337	6.11e-06	Group3	0.264315	0.32967	14	6	0	FALSE	Cldnd2	168.643	0	14	0	0.994728	FALSE	0	Cldnd2	107696	0	0.335942	WGCNA
3.78337	6.11e-06	Group3	0.264315	0.32967	14	6	0	FALSE	Clip4	168.643	0	14	0	0.994728	FALSE	0	Clip4	107696	0	0.335942	WGCNA
3.78304	1.2e-05	Group3	0.264338	0.295238	15	6	0	FALSE	Cma1	160	0	15	0	0.994729	FALSE	0	Cma1	213372	0	0.318725	WGCNA
3.78337	6.11e-06	Group3	0.264315	0.32967	14	6	0	FALSE	Cmklr1	168.643	0	14	0	0.994728	FALSE	0	Cmklr1	107696	0	0.335942	WGCNA
3.78337	6.11e-06	Group3	0.264315	0.32967	14	6	0	FALSE	Col8a2	168.643	0	14	0	0.994728	FALSE	0	Col8a2	107696	0	0.335942	WGCNA
3.73669	0.000234	Group3	0.267617	0.285714	15	6	0	FALSE	Cpne7	151.8	0	15	0	0.994817	FALSE	0	Cpne7	163670	0	0.288466	WGCNA
3.76956	3.75e-05	Group3	0.265283	0.20915	18	6	0	FALSE	Cym	141	0	18	0	0.994755	FALSE	0	Cym	504020	0	0.280097	WGCNA
3.78369	1.3e-06	Group3	0.264292	0.371795	13	6	0	FALSE	Cyp17a1	177.385	0	13	0	0.994728	FALSE	0	Cyp17a1	2022	0	0.353356	WGCNA
3.80703	8.79e-07	Group3	0.262672	0.4	11	6	0	FALSE	D5ertd615e	181.909	0	11	0	0.994684	FALSE	0	D5ertd615e	1612	0	0.382967	WGCNA
3.73833	0.000646	Group3	0.267499	0.192982	19	6	0	FALSE	Dapk2	132.737	0	19	0	0.994814	FALSE	0	Dapk2	397418	0	0.257435	WGCNA
3.86719	9.5e-08	Group3	0.258586	0.761905	7	6	0	FALSE	Denn2b	244.429	0	7	0	0.99457	FALSE	0	Denn2b	118	0	0.489837	WGCNA
3.78337	6.11e-06	Group3	0.264315	0.32967	14	6	0	FALSE	Dpysl5	168.643	0	14	0	0.994728	FALSE	0	Dpysl5	107696	0	0.335942	WGCNA
3.58153	0.00206962	Group3	0.279211	0.571429	8	6	0	FALSE	Etnk2	228.875	0	8	0	0.995111	FALSE	0	Etnk2	27155318	0	0.376234	chea_encode
3.85207	2.19e-06	Group3	0.259601	0.488889	10	6	0	FALSE	Fam78b	203.4	0	10	0	0.994598	FALSE	0	Fam78b	4396	0	0.4068	WGCNA
3.86686	1e-07	Group3	0.258607	0.714286	8	6	0	FALSE	Fasl	231.375	0	8	0	0.99457	FALSE	0	Fasl	124	0	0.463677	WGCNA
3.8902	7.83e-09	Group3	0.257056	0.8	6	6	0	FALSE	Fbxl2	249	0	6	0	0.994526	FALSE	0	Fbxl2	14	0	0.527542	WGCNA
3.40796	0.00794188	Group3	0.293431	0.444444	9	6	0	FALSE	Fzd5	224.111	0	9	0	0.995439	FALSE	0	Fzd5	89856884	0	0.299717	chea_encode
3.80703	8.79e-07	Group3	0.262672	0.4	11	6	0	FALSE	Gm10522	181.909	0	11	0	0.994684	FALSE	0	Gm10522	1612	0	0.382967	WGCNA
3.78369	1.3e-06	Group3	0.264292	0.371795	13	6	0	FALSE	Gm11573	177.385	0	13	0	0.994728	FALSE	0	Gm11573	2022	0	0.353356	WGCNA
3.78369	6.07e-06	Group3	0.264292	0.358974	13	6	0	FALSE	Gm12596	174.846	0	13	0	0.994728	FALSE	0	Gm12596	107656	0	0.348299	WGCNA
3.78369	1.3e-06	Group3	0.264292	0.371795	13	6	0	FALSE	Gm13387	177.385	0	13	0	0.994728	FALSE	0	Gm13387	2022	0	0.353356	WGCNA
3.80736	6.52e-07	Group3	0.262649	0.466667	10	6	0	FALSE	Gm14125	192.6	0	10	0	0.994683	FALSE	0	Gm14125	1416	0	0.405474	WGCNA
3.76956	3.75e-05	Group3	0.265283	0.20915	18	6	0	FALSE	Gm15854	141	0	18	0	0.994755	FALSE	0	Gm15854	504020	0	0.280097	WGCNA
3.78337	6.11e-06	Group3	0.264315	0.32967	14	6	0	FALSE	Gm16328	168.643	0	14	0	0.994728	FALSE	0	Gm16328	107696	0	0.335942	WGCNA
3.78337	6.11e-06	Group3	0.264315	0.32967	14	6	0	FALSE	Gm16329	168.643	0	14	0	0.994728	FALSE	0	Gm16329	107696	0	0.335942	WGCNA
3.73636	0.000239	Group3	0.26764	0.258333	16	6	0	FALSE	Gm33104	148.812	0	16	0	0.994818	FALSE	0	Gm33104	167616	0	0.282795	WGCNA
3.76956	3.75e-05	Group3	0.265283	0.20915	18	6	0	FALSE	Gm33424	141	0	18	0	0.994755	FALSE	0	Gm33424	504020	0	0.280097	WGCNA
3.76956	3.75e-05	Group3	0.265283	0.20915	18	6	0	FALSE	Gm33460	141	0	18	0	0.994755	FALSE	0	Gm33460	504020	0	0.280097	WGCNA
3.77712	3.19e-05	Group3	0.264752	0.258333	16	6	0	FALSE	Gm33782	153.938	0	16	0	0.99474	FALSE	0	Gm33782	272124	0	0.301125	WGCNA
3.76397	6.49e-05	Group3	0.265677	0.187135	19	6	0	FALSE	Gm34099	136.895	0	19	0	0.994765	FALSE	0	Gm34099	586292	0	0.267064	WGCNA
3.78402	1.27e-06	Group3	0.264269	0.409091	12	6	0	FALSE	Gm38204	184.833	0	12	0	0.994727	FALSE	0	Gm38204	1986	0	0.368194	WGCNA
3.78402	1.27e-06	Group3	0.264269	0.409091	12	6	0	FALSE	Gm41790	184.833	0	12	0	0.994727	FALSE	0	Gm41790	1986	0	0.368194	WGCNA
3.76693	1.71e-05	Group3	0.265468	0.363636	12	6	0	FALSE	Gm41821	183	0	12	0	0.99476	FALSE	0	Gm41821	31026	0	0.357259	WGCNA
3.78402	1.27e-06	Group3	0.264269	0.409091	12	6	0	FALSE	Gm42196	184.833	0	12	0	0.994727	FALSE	0	Gm42196	1986	0	0.368194	WGCNA
3.78369	6.07e-06	Group3	0.264292	0.358974	13	6	0	FALSE	Gm43647	174.846	0	13	0	0.994728	FALSE	0	Gm43647	107656	0	0.348299	WGCNA
3.8902	7.83e-09	Group3	0.257056	0.8	6	6	0	FALSE	Gm45746	249	0	6	0	0.994526	FALSE	0	Gm45746	14	0	0.527542	WGCNA
3.7666	1.79e-05	Group3	0.265491	0.346154	13	6	0	FALSE	Gm47705	175.769	0	13	0	0.99476	FALSE	0	Gm47705	33144	0	0.343149	WGCNA
3.78304	1.2e-05	Group3	0.264338	0.295238	15	6	0	FALSE	Gm48303	160	0	15	0	0.994729	FALSE	0	Gm48303	213372	0	0.318725	WGCNA
3.78369	1.3e-06	Group3	0.264292	0.371795	13	6	0	FALSE	Gm49368	177.385	0	13	0	0.994728	FALSE	0	Gm49368	2022	0	0.353356	WGCNA
3.60191	0.00100023	Group7	0.277631	0.173684	21	6	0	FALSE	Gzmb	133.7	0	21	1	0.995072	FALSE	0	Gzmb	3544852	0	0.239337	chea_encode
3.78304	1.2e-05	Group3	0.264338	0.295238	15	6	0	FALSE	Gzmk	160	0	15	0	0.994729	FALSE	0	Gzmk	213372	0	0.318725	WGCNA
3.78369	1.3e-06	Group3	0.264292	0.371795	13	6	0	FALSE	Heatr9	177.385	0	13	0	0.994728	FALSE	0	Heatr9	2022	0	0.353356	WGCNA
3.78369	6.07e-06	Group3	0.264292	0.358974	13	6	0	FALSE	Ifitm10	174.846	0	13	0	0.994728	FALSE	0	Ifitm10	107656	0	0.348299	WGCNA
3.77219	3.01e-06	Group3	0.265098	0.409091	13	6	0	FALSE	Ifng	185.167	0	13	1	0.99475	FALSE	0	Ifng	5966	0	0.368125	RegNet_WGCNA
3.58383	0.00119461	Group3	0.279031	0.194737	20	6	0	FALSE	Itga2	132.35	0	20	0	0.995106	FALSE	0	Itga2	3110674	0	0.231206	WGCNA
3.43064	0.006371	Group3	0.291491	0.428571	8	6	0	FALSE	Itgam	225	0	8	0	0.995397	FALSE	0	Itgam	79842682	0	0.312153	chea_encode
3.07659	0.012463	Group3	0.325035	0.32967	14	5	0	FALSE	Kcnj8	180.643	0	14	0	0.996067	FALSE	0	Kcnj8	18172802	0	0.253712	chea_encode
3.76956	3.75e-05	Group3	0.265283	0.20915	18	6	0	FALSE	Khdc1b	141	0	18	0	0.994755	FALSE	0	Khdc1b	504020	0	0.280097	WGCNA
3.8902	7.83e-09	Group3	0.257056	0.8	6	6	0	FALSE	Kifc3	249	0	6	0	0.994526	FALSE	0	Kifc3	14	0	0.527542	WGCNA
3.86719	9.5e-08	Group3	0.258586	0.761905	7	6	0	FALSE	Klhl30	244.429	0	7	0	0.99457	FALSE	0	Klhl30	118	0	0.489837	WGCNA
3.86588	3.59e-07	Group3	0.258673	0.454545	11	6	0	FALSE	Klra1	192.636	0	11	0	0.994572	FALSE	0	Klra1	378	0	0.386045	WGCNA
3.76956	3.75e-05	Group3	0.265283	0.20915	18	6	0	FALSE	Klra10	141	0	18	0	0.994755	FALSE	0	Klra10	504020	0	0.280097	WGCNA
3.76956	3.75e-05	Group3	0.265283	0.20915	18	6	0	FALSE	Klra11-Ps	141	0	18	0	0.994755	FALSE	0	Klra11-Ps	504020	0	0.280097	WGCNA
3.76397	6.49e-05	Group3	0.265677	0.187135	19	6	0	FALSE	Klra13-Ps	136.895	0	19	0	0.994765	FALSE	0	Klra13-Ps	586292	0	0.267064	WGCNA
3.60191	0.00100023	Group3	0.277631	0.173684	20	6	0	FALSE	Klra14-Ps	133.7	0	20	0	0.995072	FALSE	0	Klra14-Ps	3544852	0	0.239337	WGCNA
3.76463	5.24e-05	Group3	0.26563	0.20915	18	6	0	FALSE	Klra3	142.889	0	18	0	0.994764	FALSE	0	Klra3	411328	0	0.278863	WGCNA
3.76956	3.75e-05	Group3	0.265283	0.20915	18	6	0	FALSE	Klra4	141	0	18	0	0.994755	FALSE	0	Klra4	504020	0	0.280097	WGCNA
3.77811	1.47e-05	Group3	0.264683	0.358974	13	6	0	FALSE	Klra5	176.462	0	13	0	0.994738	FALSE	0	Klra5	26144	0	0.345175	WGCNA
3.76397	6.49e-05	Group3	0.265677	0.187135	19	6	0	FALSE	Klra6	136.895	0	19	0	0.994765	FALSE	0	Klra6	586292	0	0.267064	WGCNA
3.76956	3.75e-05	Group3	0.265283	0.20915	18	6	0	FALSE	Klra7	141	0	18	0	0.994755	FALSE	0	Klra7	504020	0	0.280097	WGCNA
3.76956	3.75e-05	Group3	0.265283	0.20915	18	6	0	FALSE	Klra8	141	0	18	0	0.994755	FALSE	0	Klra8	504020	0	0.280097	WGCNA
3.60191	0.00100023	Group3	0.277631	0.173684	20	6	0	FALSE	Klra9	133.7	0	20	0	0.995072	FALSE	0	Klra9	3544852	0	0.239337	WGCNA
3.78468	4.67e-07	Group3	0.264223	0.511111	10	6	0	FALSE	Klrb1	205.4	0	10	0	0.994726	FALSE	0	Klrb1	502	0	0.409163	WGCNA
3.5973	0.0011119	Group3	0.277986	0.164502	22	6	0	FALSE	Klrb1a	124.818	0	22	0	0.995081	FALSE	0	Klrb1a	3593274	0	0.219124	WGCNA
3.7357	0.000249	Group3	0.267687	0.228758	18	6	0	FALSE	Klrb1c	141.389	0	18	0	0.994819	FALSE	0	Klrb1c	173398	0	0.268695	WGCNA
3.76463	5.24e-05	Group3	0.26563	0.20915	18	6	0	FALSE	Klrc1	142.889	0	18	0	0.994764	FALSE	0	Klrc1	411328	0	0.278863	WGCNA
3.60191	0.00100023	Group3	0.277631	0.173684	20	6	0	FALSE	Klrc2	133.7	0	20	0	0.995072	FALSE	0	Klrc2	3544852	0	0.239337	WGCNA
3.60191	0.00100023	Group7	0.277631	0.173684	21	6	0	FALSE	Klrc3	133.7	0	21	1	0.995072	FALSE	0	Klrc3	3544852	0	0.239337	chea_encode
3.76397	6.49e-05	Group3	0.265677	0.187135	19	6	0	FALSE	Klre1	136.895	0	19	0	0.994765	FALSE	0	Klre1	586292	0	0.267064	WGCNA
3.76529	4.48e-05	Group3	0.265584	0.258333	16	6	0	FALSE	Klri2	151.188	0	16	0	0.994763	FALSE	0	Klri2	53484	0	0.295044	WGCNA
3.73964	0.000212	Group3	0.267405	0.241667	16	6	0	FALSE	Klrk1	147.188	0	16	0	0.994811	FALSE	0	Klrk1	160962	0	0.285558	WGCNA
3.77252	2.5e-06	Group3	0.265075	0.436364	11	6	0	FALSE	Lncbate6	193.909	0	11	0	0.994749	FALSE	0	Lncbate6	4712	0	0.385505	WGCNA
3.78501	2.32e-07	Group3	0.2642	0.611111	9	6	0	FALSE	Mag	216.667	0	9	0	0.994725	FALSE	0	Mag	252	0	0.431607	WGCNA
3.88889	7.8e-08	Group3	0.257143	0.444444	11	6	0	FALSE	Mcam	190.2	0	11	1	0.994529	FALSE	0	Mcam	106	0	0.402966	RegNet_WGCNA
3.78337	6.11e-06	Group3	0.264315	0.32967	14	6	0	FALSE	Ms4a15	168.643	0	14	0	0.994728	FALSE	0	Ms4a15	107696	0	0.335942	WGCNA
3.73964	0.000198	Group3	0.267405	0.242647	17	6	0	FALSE	Ncr1	147.353	0	17	0	0.994811	FALSE	0	Ncr1	155612	0	0.286008	WGCNA
3.48849	0.00389509	Group3	0.286657	0.377778	10	6	0	FALSE	Nrarp	197.9	0	10	0	0.995287	FALSE	0	Nrarp	37668720	0	0.31648	chea_encode
3.78435	4.95e-07	Group3	0.264246	0.454545	11	6	0	FALSE	Pald1	194.727	0	11	0	0.994727	FALSE	0	Pald1	530	0	0.387903	WGCNA
3.47502	0.00700896	Group3	0.287768	0.252747	14	6	0	FALSE	Pdgfb	168.214	0	14	0	0.995312	FALSE	0	Pdgfb	80528648	0	0.229098	chea_encode
3.76956	3.75e-05	Group3	0.265283	0.20915	18	6	0	FALSE	Phactr3	141	0	18	0	0.994755	FALSE	0	Phactr3	504020	0	0.280097	WGCNA
3.80736	6.52e-07	Group3	0.262649	0.466667	10	6	0	FALSE	Prf1	192.6	0	10	0	0.994683	FALSE	0	Prf1	1416	0	0.405474	WGCNA
3.05819	0.0121008	Group3	0.326991	0.464286	8	5	0	FALSE	Ptpn4	235.375	0	8	0	0.996102	FALSE	0	Ptpn4	51829818	0	0.287592	chea_encode
3.8902	7.83e-09	Group3	0.257056	0.8	6	6	0	FALSE	Qrfp	249	0	6	0	0.994526	FALSE	0	Qrfp	14	0	0.527542	WGCNA
3.78369	1.3e-06	Group3	0.264292	0.371795	13	6	0	FALSE	Rac3	177.385	0	13	0	0.994728	FALSE	0	Rac3	2022	0	0.353356	WGCNA
3.86686	1.09e-07	Group3	0.258607	0.642857	8	6	0	FALSE	Rasl12	224.875	0	8	0	0.99457	FALSE	0	Rasl12	132	0	0.450651	WGCNA
3.86719	9.5e-08	Group3	0.258586	0.761905	7	6	0	FALSE	Rhpn1	244.429	0	7	0	0.99457	FALSE	0	Rhpn1	118	0	0.489837	WGCNA
3.76956	3.75e-05	Group3	0.265283	0.20915	18	6	0	FALSE	S1pr5	141	0	18	0	0.994755	FALSE	0	S1pr5	504020	0	0.280097	WGCNA
3.76397	6.49e-05	Group3	0.265677	0.187135	19	6	0	FALSE	Samd3	136.895	0	19	0	0.994765	FALSE	0	Samd3	586292	0	0.267064	WGCNA
3.76956	3.75e-05	Group3	0.265283	0.20915	18	6	0	FALSE	Serpinb9b	141	0	18	0	0.994755	FALSE	0	Serpinb9b	504020	0	0.280097	WGCNA
3.60191	0.00100023	Group3	0.277631	0.173684	20	6	0	FALSE	Styk1	133.7	0	20	0	0.995072	FALSE	0	Styk1	3544852	0	0.239337	chea_encode
3.76627	1.81e-05	Group3	0.265515	0.318681	14	6	0	FALSE	Tafa3	169.5	0	14	0	0.994761	FALSE	0	Tafa3	33904	0	0.330915	WGCNA
3.76956	3.75e-05	Group3	0.265283	0.20915	18	6	0	FALSE	Tmem151a	141	0	18	0	0.994755	FALSE	0	Tmem151a	504020	0	0.280097	WGCNA
3.78271	1.83e-05	Group3	0.264361	0.285714	15	6	0	FALSE	Tmem171	159.4	0	15	0	0.99473	FALSE	0	Tmem171	221888	0	0.317397	WGCNA
3.74655	0.000157	Group3	0.266912	0.393939	12	6	0	FALSE	Tmem37	178.5	0	12	0	0.994798	FALSE	0	Tmem37	107508	0	0.352767	WGCNA
3.77153	3.37e-06	Group3	0.265144	0.32967	14	6	0	FALSE	Tnfsf12	170.357	0	14	0	0.994751	FALSE	0	Tnfsf12	6280	0	0.338682	WGCNA
3.78369	6.07e-06	Group3	0.264292	0.358974	13	6	0	FALSE	Trav22	174.846	0	13	0	0.994728	FALSE	0	Trav22	107656	0	0.348299	WGCNA
3.8902	7.83e-09	Group3	0.257056	0.8	6	6	0	FALSE	Trdj1	249	0	6	0	0.994526	FALSE	0	Trdj1	14	0	0.527542	WGCNA
3.80703	5.28e-06	Group3	0.262672	0.4	11	6	0	FALSE	Trdv2-2	180.091	0	11	0	0.994684	FALSE	0	Trdv2-2	106920	0	0.379139	WGCNA
3.4668	0.00420836	Group3	0.288451	0.571429	8	6	0	FALSE	Ttc39c	234.625	0	8	0	0.995328	FALSE	0	Ttc39c	40515584	0	0.359663	chea_encode
3.8524	2.1e-06	Group3	0.259578	0.583333	9	6	0	FALSE	Ube2g2	214.444	0	9	0	0.994598	FALSE	0	Ube2g2	4264	0	0.428889	WGCNA
3.59369	0.00167051	Group3	0.278266	0.571429	7	6	0	FALSE	Usp48	230.571	0	7	0	0.995088	FALSE	0	Usp48	24153016	0	0.395925	chea_encode
3.78304	1.2e-05	Group3	0.264338	0.295238	16	6	0	FALSE	Wdr95	160	0	16	1	0.994729	FALSE	0	Wdr95	213372	0	0.318725	RegNet_WGCNA
3.86686	1e-07	Group3	0.258607	0.714286	8	6	0	FALSE	Xcl1	231.375	0	8	0	0.99457	FALSE	0	Xcl1	124	0	0.463677	WGCNA
4.59007	0	Group3	0.217861	1	2	7	0	FALSE	Bend6	388.5	0	2	0	0.993201	FALSE	0	Bend6	0	0	0.828358	WGCNA
4.83202	0	Group3	0.206953	0	1	7	bHLH	FALSE	Bhlhe40	10	0	1	0	0.992742	FALSE	0	Bhlhe40	0	1	0	WGCNA
3.83235	0.000715	Group3	0.260937	0.288889	10	6	0	FALSE	Klrb1b	127.8	0	10	0	0.994636	FALSE	0	Klrb1b	176994	0	0.346739	WGCNA
4.58974	0	Group3	0.217877	1	3	7	0	FALSE	Borcs7	320	0	3	0	0.993201	FALSE	0	Borcs7	0	0	0.682303	WGCNA
4.53485	4.5e-08	Group3	0.220515	0.809524	7	7	0	FALSE	Bspry	246.857	0	7	0	0.993305	FALSE	0	Bspry	62	0	0.495697	WGCNA
4.59007	0	Group3	0.217861	1	2	7	0	FALSE	C030018k13rik	388.5	0	2	0	0.993201	FALSE	0	C030018k13rik	0	0	0.828358	WGCNA
4.59139	0	Group3	0.217799	0	1	7	0	FALSE	C730045m19rik	467	0	1	0	0.993198	FALSE	0	C730045m19rik	0	0	0	WGCNA
4.16075	1.62e-07	Group3	0.240341	0.666667	4	7	0	FALSE	Camk2b	245	0	4	0	0.994014	FALSE	0	Camk2b	166	0	0.519068	RegNet_WGCNA
3.84747	1.37e-05	Group3	0.259911	0.535714	8	6	0	FALSE	Camk2n1	210.875	0	8	0	0.994607	FALSE	0	Camk2n1	22134	0	0.414047	WGCNA
4.53485	4.5e-08	Group3	0.220515	0.809524	7	7	0	FALSE	Capn2	246.857	0	7	0	0.993305	FALSE	0	Capn2	62	0	0.495697	WGCNA
4.53616	0	Group3	0.220451	1	3	7	0	FALSE	Catsperd	331.333	0	3	0	0.993303	FALSE	0	Catsperd	0	0	0.665328	WGCNA
4.59139	0	Group3	0.217799	0	1	7	0	FALSE	Cbr2	467	0	1	0	0.993198	FALSE	0	Cbr2	0	0	0	WGCNA
3.15089	0.00806378	Group3	0.317371	0.6	5	5	0	FALSE	Ccdc146	283	0	5	0	0.995926	FALSE	0	Ccdc146	14704512	0	0.415882	chea_encode
4.5355	6.86e-08	Group3	0.220483	0.6	5	7	0	FALSE	Ccl3	211	0	5	0	0.993304	FALSE	0	Ccl3	74	0	0.423695	RegNet_WGCNA
3.82216	0.00170712	Group3	0.261632	0.333333	3	7	0	FALSE	Ccl4	262	0	3	0	0.994655	FALSE	0	Ccl4	23258004	0	0.434662	chea_encode
4.39908	7.39e-07	Group3	0.22732	0.714286	7	7	0	FALSE	Ccr2	232	0	7	0	0.993562	FALSE	0	Ccr2	1012	0	0.46493	WGCNA
4.53189	2.02e-05	Group3	0.220659	0	2	7	0	FALSE	Cd160	253.5	0	2	0	0.993311	FALSE	0	Cd160	6328	0	0.520619	WGCNA
3.46285	0.0368137	Group7	0.288779	0.00913242	80	6	Other	FALSE	Stat4	12.7534	0	79	5	0.995336	FALSE	1	Stat4	89151052	1	0.0285686	chea_encode
4.59139	0	Group3	0.217799	0	1	7	0	FALSE	Cd244a	467	0	1	0	0.993198	FALSE	0	Cd244a	0	0	0	WGCNA
4.59139	0	Group3	0.217799	0	1	7	0	FALSE	Cd7	467	0	1	0	0.993198	FALSE	0	Cd7	0	0	0	WGCNA
4.59139	0	Group3	0.217799	0	1	7	0	FALSE	Cd9-Ps	467	0	1	0	0.993198	FALSE	0	Cd9-Ps	0	0	0	WGCNA
4.59139	0	Group3	0.217799	0	1	7	0	FALSE	Cdc42	467	0	1	0	0.993198	FALSE	0	Cdc42	0	0	0	WGCNA
4.58941	7.04e-09	Group3	0.217893	0.666667	4	7	0	FALSE	Cdyl	278.25	0	4	0	0.993202	FALSE	0	Cdyl	14	0	0.593284	RegNet_WGCNA
4.59139	0	Group3	0.217799	0	1	7	0	FALSE	Cep250	467	0	1	0	0.993198	FALSE	0	Cep250	0	0	0	WGCNA
4.59139	0	Group3	0.217799	0	1	7	0	FALSE	Cerkl	467	0	1	0	0.993198	FALSE	0	Cerkl	0	0	0	WGCNA
4.59139	0	Group3	0.217799	0	1	7	0	FALSE	Chit1	467	0	1	0	0.993198	FALSE	0	Chit1	0	0	0	WGCNA
4.63018	0	Group3	0.215974	0	1	7	0	FALSE	Chn2	217	0	1	0	0.993125	FALSE	0	Chn2	0	0	0	WGCNA
4.58941	0	Group3	0.217893	1	4	7	0	FALSE	Chsy1	298	0	4	0	0.993202	FALSE	0	Chsy1	0	0	0.635394	WGCNA
4.59139	0	Group3	0.217799	0	1	7	0	FALSE	Clip3	467	0	1	0	0.993198	FALSE	0	Clip3	0	0	0	WGCNA
4.08153	1.42e-05	Group3	0.245006	0	5	6	0	FALSE	Cln3	24	0	5	0	0.994164	FALSE	0	Cln3	5858	0	0.302632	WGCNA
4.10454	5.79e-07	Group3	0.243633	0	2	6	THR-like	FALSE	Rarg	7	0	2	0	0.99412	FALSE	0	Rarg	746	1	0.6	WGCNA
4.28008	3.36e-07	Group3	0.233641	0.666667	3	7	0	FALSE	Clnk	107	0	3	0	0.993788	FALSE	0	Clnk	120	0	0.481982	WGCNA
4.12459	6.71e-07	Group3	0.242448	0.583333	9	7	0	FALSE	Ppm1j	212.889	0	9	0	0.994082	FALSE	0	Ppm1j	1416	0	0.424928	WGCNA
4.79126	0	Group3	0.208714	0	1	7	0	FALSE	Crot	40	0	1	0	0.99282	FALSE	0	Crot	0	0	0	WGCNA
4.59007	0	Group3	0.217861	1	2	7	0	FALSE	Crtam	388.5	0	2	0	0.993201	FALSE	0	Crtam	0	0	0.828358	WGCNA
4.53616	0	Group3	0.220451	1	3	7	0	FALSE	Crygn	331.333	0	3	0	0.993303	FALSE	0	Crygn	0	0	0.665328	WGCNA
4.5904	3.12e-09	Group3	0.217846	0.666667	3	7	0	FALSE	Ctla2b	246	0	3	0	0.9932	FALSE	0	Ctla2b	4	0	0.525641	WGCNA
3.38823	0.00296201	Group3	0.295139	0.0666667	7	6	0	FALSE	Ctsd	122.667	0	7	1	0.995477	FALSE	0	Ctsd	25501596	0	0.18209	chea_encode
3.10487	0.00174556	Group3	0.322075	0.0952381	8	5	Other	FALSE	Smad3	83.2857	0	8	1	0.996014	FALSE	0	Smad3	810250	1	0.158124	chea_encode
4.59139	0	Group3	0.217799	0	1	7	0	FALSE	Cuedc1	467	0	1	0	0.993198	FALSE	0	Cuedc1	0	0	0	WGCNA
4.59139	0	Group3	0.217799	0	1	7	0	FALSE	Cx3cr1	467	0	1	0	0.993198	FALSE	0	Cx3cr1	0	0	0	WGCNA
4.58974	0	Group3	0.217877	1	4	7	0	FALSE	Cxcr3	336.333	0	4	1	0.993201	FALSE	0	Cxcr3	0	0	0.717129	RegNet_WGCNA
4.58941	0	Group3	0.217893	1	2	7	0	FALSE	Cysltr2	128.5	0	2	0	0.993202	FALSE	0	Cysltr2	0	0	0.556277	WGCNA
4.59139	0	Group3	0.217799	0	1	7	0	FALSE	D1ertd622e	467	0	1	0	0.993198	FALSE	0	D1ertd622e	0	0	0	WGCNA
4.58974	0	Group3	0.217877	1	3	7	0	FALSE	Dcbld2	336.333	0	3	0	0.993201	FALSE	0	Dcbld2	0	0	0.717129	WGCNA
4.53452	1.2e-07	Group3	0.220531	0.678571	8	7	0	FALSE	Ddx43	227.125	0	8	0	0.993306	FALSE	0	Ddx43	126	0	0.456074	WGCNA
4.59139	0	Group3	0.217799	0	1	7	0	FALSE	Dixdc1	467	0	1	0	0.993198	FALSE	0	Dixdc1	0	0	0	WGCNA
4.58941	0	Group3	0.217893	1	2	7	0	FALSE	Dnaja4	128.5	0	2	0	0.993202	FALSE	0	Dnaja4	0	0	0.556277	WGCNA
4.27482	9e-06	Group3	0.233928	0.666667	4	7	0	FALSE	F2rl2	78.5	0	4	0	0.993798	FALSE	0	F2rl2	2200	0	0.331224	WGCNA
4.79126	0	Group3	0.208714	0	1	7	0	FALSE	Fbxo27	40	0	1	0	0.99282	FALSE	0	Fbxo27	0	0	0	WGCNA
4.58941	0	Group3	0.217893	1	2	7	0	FALSE	Fhl2	128.5	0	2	0	0.993202	FALSE	0	Fhl2	0	0	0.556277	WGCNA
3.2712	0.00179102	Group3	0.305698	0	3	5	0	FALSE	Fxyd5	143	0	3	0	0.995698	FALSE	0	Fxyd5	1735988	0	0.351485	chea_encode
4.49671	2.59e-05	Group3	0.222385	0.666667	4	7	0	FALSE	Gm48745	258.5	0	4	0	0.993377	FALSE	0	Gm48745	9310	0	0.507859	WGCNA
4.49671	2.59e-05	Group3	0.222385	0.666667	4	7	0	FALSE	Gpc1	258.5	0	4	0	0.993377	FALSE	0	Gpc1	9310	0	0.507859	WGCNA
4.44642	0.000128	Group4	0.2249	0	2	7	0	FALSE	Gramd1b	40.5	0	2	0	0.993473	FALSE	0	Gramd1b	25248	0	0.5	chea_encode
4.49671	2.59e-05	Group3	0.222385	0.666667	4	7	0	FALSE	Hgsnat	258.5	0	4	0	0.993377	FALSE	0	Hgsnat	9310	0	0.507859	WGCNA
3.97699	0.000882	Group7	0.251447	0.388889	10	7	0	FALSE	Il18r1	158	0	10	1	0.994362	FALSE	0	Il18r1	2317992	0	0.28164	chea_encode
3.37278	0.00668617	Group3	0.296491	0.257576	12	7	0	FALSE	Il18rap	140.417	0	12	0	0.995506	FALSE	0	Il18rap	38825346	0	0.197653	chea_encode
3.10815	0.0121954	Group3	0.321735	0.138889	9	5	0	FALSE	Lpin1	150.556	0	9	0	0.996007	FALSE	0	Lpin1	16283606	0	0.196738	chea_encode
4.58941	0	Group3	0.217893	1	2	7	0	FALSE	Mmd	128.5	0	2	0	0.993202	FALSE	0	Mmd	0	0	0.556277	WGCNA
4.79126	0	Group3	0.208714	0	1	7	0	FALSE	Os9	40	0	1	0	0.99282	FALSE	0	Os9	0	0	0	WGCNA
4.79126	0	Group3	0.208714	0	1	7	0	FALSE	Paqr7	40	0	1	0	0.99282	FALSE	0	Paqr7	0	0	0	WGCNA
4.48422	2.28e-06	Group3	0.223004	0.5	4	7	0	FALSE	Pik3r1	75.75	0	4	0	0.993401	FALSE	0	Pik3r1	1010	0	0.32265	WGCNA
4.58941	0	Group3	0.217893	1	2	7	0	FALSE	Plekhf1	128.5	0	2	0	0.993202	FALSE	0	Plekhf1	0	0	0.556277	WGCNA
4.35339	0.000554	Group4	0.229706	0	2	7	0	FALSE	Plod1	23	0	2	0	0.993649	FALSE	0	Plod1	59256	0	0.5	RegNet_modules_DEGs
4.79126	0	Group3	0.208714	0	1	7	0	FALSE	Rab8b	40	0	1	0	0.99282	FALSE	0	Rab8b	0	0	0	WGCNA
3.87245	2.81e-05	Group3	0.258234	0	3	6	0	FALSE	Rgs3	190	0	3	0	0.99456	FALSE	0	Rgs3	12706	0	0.380282	WGCNA
3.78074	0.000208	Group3	0.264499	0.333333	12	6	0	FALSE	Rhoc	156	0	12	0	0.994733	FALSE	0	Rhoc	136480	0	0.297551	WGCNA
4.79126	0	Group3	0.208714	0	1	7	0	FALSE	Stk39	40	0	1	0	0.99282	FALSE	0	Stk39	0	0	0	WGCNA
3.8432	4.9e-05	Group3	0.2602	0.472222	9	6	0	FALSE	Xdh	186.667	0	9	0	0.994615	FALSE	0	Xdh	35048	0	0.358761	WGCNA
3.27942	0.00191906	Group3	0.304932	0.166667	4	5	0	FALSE	Zyx	103	0	4	0	0.995683	FALSE	0	Zyx	2153408	0	0.266927	chea_encode
4.59139	0	Group3	0.217799	0	1	7	0	FALSE	Dse	467	0	1	0	0.993198	FALSE	0	Dse	0	0	0	WGCNA
4.63018	0	Group3	0.215974	0	1	7	0	FALSE	Dsp	217	0	1	0	0.993125	FALSE	0	Dsp	0	0	0	WGCNA
4.15911	0	Group3	0.240436	0	1	6	0	FALSE	Dusp5	63	0	1	0	0.994017	FALSE	0	Dusp5	0	0	0	WGCNA
4.53583	0	Group3	0.220467	1	4	7	0	FALSE	Dzank1	306.5	0	4	0	0.993303	FALSE	0	Dzank1	0	0	0.615462	WGCNA
4.53485	4.5e-08	Group3	0.220515	0.809524	7	7	0	FALSE	E230020a03rik	246.857	0	7	0	0.993305	FALSE	0	E230020a03rik	62	0	0.495697	WGCNA
4.59007	0	Group3	0.217861	1	2	7	0	FALSE	Ebp	388.5	0	2	0	0.993201	FALSE	0	Ebp	0	0	0.828358	WGCNA
4.58941	0	Group3	0.217893	1	4	7	0	FALSE	Eef1akmt3	298	0	4	0	0.993202	FALSE	0	Eef1akmt3	0	0	0.635394	WGCNA
3.8455	0.000187	Group3	0.260044	0.30303	12	6	0	FALSE	Efhd2	164.583	0	12	0	0.994611	FALSE	0	Efhd2	73964	0	0.322855	WGCNA
4.59139	0	Group3	0.217799	0	1	7	0	FALSE	Eif4e2	467	0	1	0	0.993198	FALSE	0	Eif4e2	0	0	0	WGCNA
4.39809	9.44e-07	Group3	0.227371	0.466667	10	7	0	FALSE	Elmo2	199.9	0	10	0	0.993564	FALSE	0	Elmo2	1338	0	0.400601	RegNet_WGCNA
4.59139	0	Group3	0.217799	0	1	7	0	FALSE	Elovl7	467	0	1	0	0.993198	FALSE	0	Elovl7	0	0	0	WGCNA
4.59139	0	Group3	0.217799	0	1	7	0	FALSE	Eml3	467	0	1	0	0.993198	FALSE	0	Eml3	0	0	0	WGCNA
4.59139	0	Group3	0.217799	0	1	7	0	FALSE	Fam135b	467	0	1	0	0.993198	FALSE	0	Fam135b	0	0	0	WGCNA
4.59139	0	Group3	0.217799	0	1	7	0	FALSE	Fam184a	467	0	1	0	0.993198	FALSE	0	Fam184a	0	0	0	WGCNA
4.58941	0	Group3	0.217893	1	4	7	0	FALSE	Fam81a	298	0	4	0	0.993202	FALSE	0	Fam81a	0	0	0.635394	WGCNA
4.39941	7.29e-07	Group3	0.227303	0.733333	6	7	0	FALSE	Fcgr3	247.333	0	6	0	0.993562	FALSE	0	Fcgr3	986	0	0.495658	WGCNA
4.58941	0	Group3	0.217893	1	4	7	0	FALSE	Fcrl6	298	0	4	0	0.993202	FALSE	0	Fcrl6	0	0	0.635394	WGCNA
4.59139	0	Group3	0.217799	0	1	7	0	FALSE	Fibcd1	467	0	1	0	0.993198	FALSE	0	Fibcd1	0	0	0	WGCNA
4.58974	0	Group3	0.217877	1	3	7	0	FALSE	Fkbp10	320	0	3	0	0.993201	FALSE	0	Fkbp10	0	0	0.682303	WGCNA
4.59139	0	Group3	0.217799	0	1	7	0	FALSE	Fyn	467	0	1	0	0.993198	FALSE	0	Fyn	0	0	0	WGCNA
4.58974	0	Group3	0.217877	1	3	7	0	FALSE	Gab3	336.333	0	3	0	0.993201	FALSE	0	Gab3	0	0	0.717129	WGCNA
4.18836	0.000389	Group7	0.238757	0	2	7	0	FALSE	Galnt3	270	0	2	0	0.993961	FALSE	0	Galnt3	1236996	0	0.523346	chea_encode
4.58974	0	Group3	0.217877	1	3	7	0	FALSE	Gas7	336.333	0	3	0	0.993201	FALSE	0	Gas7	0	0	0.717129	WGCNA
4.53616	0	Group3	0.220451	1	3	7	0	FALSE	Gipc2	331.333	0	3	0	0.993303	FALSE	0	Gipc2	0	0	0.665328	WGCNA
4.5355	0	Group3	0.220483	1	5	7	0	FALSE	Gm10874	281	0	5	0	0.993304	FALSE	0	Gm10874	0	0	0.564257	WGCNA
4.59007	0	Group3	0.217861	1	2	7	0	FALSE	Gm11210	388.5	0	2	0	0.993201	FALSE	0	Gm11210	0	0	0.828358	WGCNA
4.59139	0	Group3	0.217799	0	1	7	0	FALSE	Gm11693	467	0	1	0	0.993198	FALSE	0	Gm11693	0	0	0	WGCNA
4.59007	0	Group3	0.217861	1	2	7	0	FALSE	Gm11714	388.5	0	2	0	0.993201	FALSE	0	Gm11714	0	0	0.828358	WGCNA
4.59139	0	Group3	0.217799	0	1	7	0	FALSE	Gm11719	467	0	1	0	0.993198	FALSE	0	Gm11719	0	0	0	WGCNA
4.59139	0	Group3	0.217799	0	1	7	0	FALSE	Gm12409	467	0	1	0	0.993198	FALSE	0	Gm12409	0	0	0	WGCNA
4.59139	0	Group3	0.217799	0	1	7	0	FALSE	Gm13031	467	0	1	0	0.993198	FALSE	0	Gm13031	0	0	0	WGCNA
4.58941	0	Group3	0.217893	1	4	7	0	FALSE	Gm13523	298	0	4	0	0.993202	FALSE	0	Gm13523	0	0	0.635394	WGCNA
4.58974	0	Group3	0.217877	1	3	7	0	FALSE	Gm14029	336.333	0	3	0	0.993201	FALSE	0	Gm14029	0	0	0.717129	WGCNA
4.59007	0	Group3	0.217861	1	2	7	0	FALSE	Gm15367	388.5	0	2	0	0.993201	FALSE	0	Gm15367	0	0	0.828358	WGCNA
4.59139	0	Group3	0.217799	0	1	7	0	FALSE	Gm15473	467	0	1	0	0.993198	FALSE	0	Gm15473	0	0	0	WGCNA
4.59139	0	Group3	0.217799	0	1	7	0	FALSE	Gm15518	467	0	1	0	0.993198	FALSE	0	Gm15518	0	0	0	WGCNA
4.59139	0	Group3	0.217799	0	1	7	0	FALSE	Gm15775	467	0	1	0	0.993198	FALSE	0	Gm15775	0	0	0	WGCNA
4.59139	0	Group3	0.217799	0	1	7	0	FALSE	Gm15982	467	0	1	0	0.993198	FALSE	0	Gm15982	0	0	0	WGCNA
4.58941	0	Group3	0.217893	1	4	7	0	FALSE	Gm16144	298	0	4	0	0.993202	FALSE	0	Gm16144	0	0	0.635394	WGCNA
4.59139	0	Group3	0.217799	0	1	7	0	FALSE	Gm16213	467	0	1	0	0.993198	FALSE	0	Gm16213	0	0	0	WGCNA
4.59139	0	Group3	0.217799	0	1	7	0	FALSE	Gm16333	467	0	1	0	0.993198	FALSE	0	Gm16333	0	0	0	WGCNA
4.59139	0	Group3	0.217799	0	1	7	0	FALSE	Gm16341	467	0	1	0	0.993198	FALSE	0	Gm16341	0	0	0	WGCNA
4.58974	0	Group3	0.217877	1	3	7	0	FALSE	Gm16538	336.333	0	3	0	0.993201	FALSE	0	Gm16538	0	0	0.717129	WGCNA
4.59007	0	Group3	0.217861	1	2	7	0	FALSE	Gm16741	388.5	0	2	0	0.993201	FALSE	0	Gm16741	0	0	0.828358	WGCNA
4.58941	0	Group3	0.217893	1	4	7	0	FALSE	Gm18988	298	0	4	0	0.993202	FALSE	0	Gm18988	0	0	0.635394	WGCNA
4.53616	0	Group3	0.220451	1	3	7	0	FALSE	Gm19391	331.333	0	3	0	0.993303	FALSE	0	Gm19391	0	0	0.665328	WGCNA
4.59007	0	Group3	0.217861	1	2	7	0	FALSE	Gm19557	388.5	0	2	0	0.993201	FALSE	0	Gm19557	0	0	0.828358	WGCNA
4.58941	0	Group3	0.217893	1	4	7	0	FALSE	Gm20621	298	0	4	0	0.993202	FALSE	0	Gm20621	0	0	0.635394	WGCNA
4.53583	0	Group3	0.220467	1	4	7	0	FALSE	Gm20743	306.5	0	4	0	0.993303	FALSE	0	Gm20743	0	0	0.615462	WGCNA
4.59007	0	Group3	0.217861	1	2	7	0	FALSE	Gm21909	388.5	0	2	0	0.993201	FALSE	0	Gm21909	0	0	0.828358	WGCNA
4.58974	0	Group3	0.217877	1	3	7	0	FALSE	Gm22613	336.333	0	3	0	0.993201	FALSE	0	Gm22613	0	0	0.717129	WGCNA
4.59139	0	Group3	0.217799	0	1	7	0	FALSE	Gm25265	467	0	1	0	0.993198	FALSE	0	Gm25265	0	0	0	WGCNA
4.58941	0	Group3	0.217893	1	4	7	0	FALSE	Gm26628	298	0	4	0	0.993202	FALSE	0	Gm26628	0	0	0.635394	WGCNA
4.58941	0	Group3	0.217893	1	4	7	0	FALSE	Gm27194	298	0	4	0	0.993202	FALSE	0	Gm27194	0	0	0.635394	WGCNA
4.59007	0	Group3	0.217861	1	2	7	0	FALSE	Gm2822	388.5	0	2	0	0.993201	FALSE	0	Gm2822	0	0	0.828358	WGCNA
4.59007	0	Group3	0.217861	1	2	7	0	FALSE	Gm28373	388.5	0	2	0	0.993201	FALSE	0	Gm28373	0	0	0.828358	WGCNA
3.8616	1.15e-05	Group3	0.25896	0.666667	7	6	0	FALSE	Gm28836	229.714	0	7	0	0.99458	FALSE	0	Gm28836	17602	0	0.451912	WGCNA
4.59007	0	Group3	0.217861	1	2	7	0	FALSE	Gm30275	388.5	0	2	0	0.993201	FALSE	0	Gm30275	0	0	0.828358	WGCNA
4.58974	0	Group3	0.217877	1	3	7	0	FALSE	Gm30747	336.333	0	3	0	0.993201	FALSE	0	Gm30747	0	0	0.717129	WGCNA
4.59139	0	Group3	0.217799	0	1	7	0	FALSE	Gm31812	467	0	1	0	0.993198	FALSE	0	Gm31812	0	0	0	WGCNA
4.59007	0	Group3	0.217861	1	2	7	0	FALSE	Gm31897	388.5	0	2	0	0.993201	FALSE	0	Gm31897	0	0	0.828358	WGCNA
4.53583	0	Group3	0.220467	1	4	7	0	FALSE	Gm32250	306.5	0	4	0	0.993303	FALSE	0	Gm32250	0	0	0.615462	WGCNA
4.59139	0	Group3	0.217799	0	1	7	0	FALSE	Gm32391	467	0	1	0	0.993198	FALSE	0	Gm32391	0	0	0	WGCNA
4.59007	0	Group3	0.217861	1	2	7	0	FALSE	Gm34794	388.5	0	2	0	0.993201	FALSE	0	Gm34794	0	0	0.828358	WGCNA
4.59139	0	Group3	0.217799	0	1	7	0	FALSE	Gm36940	467	0	1	0	0.993198	FALSE	0	Gm36940	0	0	0	WGCNA
4.59007	0	Group3	0.217861	1	2	7	0	FALSE	Gm37069	388.5	0	2	0	0.993201	FALSE	0	Gm37069	0	0	0.828358	WGCNA
4.59007	0	Group3	0.217861	1	2	7	0	FALSE	Gm37334	388.5	0	2	0	0.993201	FALSE	0	Gm37334	0	0	0.828358	WGCNA
4.39842	3.65e-06	Group3	0.227354	0.607143	8	7	0	FALSE	Gm37452	207	0	8	0	0.993564	FALSE	0	Gm37452	2980	0	0.414	WGCNA
4.59007	0	Group3	0.217861	1	2	7	0	FALSE	Gm38224	388.5	0	2	0	0.993201	FALSE	0	Gm38224	0	0	0.828358	WGCNA
4.53616	0	Group3	0.220451	1	3	7	0	FALSE	Gm38340	331.333	0	3	0	0.993303	FALSE	0	Gm38340	0	0	0.665328	WGCNA
4.53485	4.5e-08	Group3	0.220515	0.809524	7	7	0	FALSE	Gm4070	246.857	0	7	0	0.993305	FALSE	0	Gm4070	62	0	0.495697	WGCNA
4.53616	0	Group3	0.220451	1	3	7	0	FALSE	Gm42731	331.333	0	3	0	0.993303	FALSE	0	Gm42731	0	0	0.665328	WGCNA
4.59139	0	Group3	0.217799	0	1	7	0	FALSE	Gm43167	467	0	1	0	0.993198	FALSE	0	Gm43167	0	0	0	WGCNA
4.53485	4.5e-08	Group3	0.220515	0.809524	7	7	0	FALSE	Gm43214	246.857	0	7	0	0.993305	FALSE	0	Gm43214	62	0	0.495697	WGCNA
4.58974	0	Group3	0.217877	1	3	7	0	FALSE	Gm43215	336.333	0	3	0	0.993201	FALSE	0	Gm43215	0	0	0.717129	WGCNA
4.58974	0	Group3	0.217877	1	3	7	0	FALSE	Gm43434	336.333	0	3	0	0.993201	FALSE	0	Gm43434	0	0	0.717129	WGCNA
4.59139	0	Group3	0.217799	0	1	7	0	FALSE	Gm43605	467	0	1	0	0.993198	FALSE	0	Gm43605	0	0	0	WGCNA
4.5355	0	Group3	0.220483	1	5	7	0	FALSE	Gm44066	281	0	5	0	0.993304	FALSE	0	Gm44066	0	0	0.564257	WGCNA
4.59139	0	Group3	0.217799	0	1	7	0	FALSE	Gm44135	467	0	1	0	0.993198	FALSE	0	Gm44135	0	0	0	WGCNA
4.59139	0	Group3	0.217799	0	1	7	0	FALSE	Gm45014	467	0	1	0	0.993198	FALSE	0	Gm45014	0	0	0	WGCNA
4.59139	0	Group3	0.217799	0	1	7	0	FALSE	Gm45867	467	0	1	0	0.993198	FALSE	0	Gm45867	0	0	0	WGCNA
4.59139	0	Group3	0.217799	0	1	7	0	FALSE	Gm47175	467	0	1	0	0.993198	FALSE	0	Gm47175	0	0	0	WGCNA
4.58941	0	Group3	0.217893	1	4	7	0	FALSE	Gm47210	298	0	4	0	0.993202	FALSE	0	Gm47210	0	0	0.635394	WGCNA
4.59139	0	Group3	0.217799	0	1	7	0	FALSE	Gm47445	467	0	1	0	0.993198	FALSE	0	Gm47445	0	0	0	WGCNA
4.59139	0	Group3	0.217799	0	1	7	0	FALSE	Gm47662	467	0	1	0	0.993198	FALSE	0	Gm47662	0	0	0	WGCNA
4.58941	0	Group3	0.217893	1	4	7	0	FALSE	Gm49492	298	0	4	0	0.993202	FALSE	0	Gm49492	0	0	0.635394	WGCNA
4.59139	0	Group3	0.217799	0	1	7	0	FALSE	Gm4956	467	0	1	0	0.993198	FALSE	0	Gm4956	0	0	0	WGCNA
4.53583	0	Group3	0.220467	1	4	7	0	FALSE	Gm49751	306.5	0	4	0	0.993303	FALSE	0	Gm49751	0	0	0.615462	WGCNA
4.58974	0	Group3	0.217877	1	3	7	0	FALSE	Gm50221	336.333	0	3	0	0.993201	FALSE	0	Gm50221	0	0	0.717129	WGCNA
3.84681	2.03e-05	Group3	0.259956	0.444444	10	6	0	FALSE	Gm6637	190.2	0	10	0	0.994608	FALSE	0	Gm6637	29682	0	0.373477	WGCNA
4.59007	0	Group3	0.217861	1	2	7	0	FALSE	Gm6963	388.5	0	2	0	0.993201	FALSE	0	Gm6963	0	0	0.828358	WGCNA
4.58941	0	Group3	0.217893	1	4	7	0	FALSE	Gnptg	287.25	0	4	0	0.993202	FALSE	0	Gnptg	0	0	0.612473	WGCNA
4.59139	0	Group3	0.217799	0	1	7	0	FALSE	Golph3	467	0	1	0	0.993198	FALSE	0	Golph3	0	0	0	WGCNA
4.59139	0	Group3	0.217799	0	1	7	0	FALSE	Gprc5a	467	0	1	0	0.993198	FALSE	0	Gprc5a	0	0	0	WGCNA
4.58941	0	Group3	0.217893	1	4	7	0	FALSE	Gpx8	298	0	4	0	0.993202	FALSE	0	Gpx8	0	0	0.635394	WGCNA
4.58974	0	Group3	0.217877	1	3	7	0	FALSE	Grk5	336.333	0	3	0	0.993201	FALSE	0	Grk5	0	0	0.717129	WGCNA
4.59139	0	Group3	0.217799	0	1	7	0	FALSE	Gsap	467	0	1	0	0.993198	FALSE	0	Gsap	0	0	0	WGCNA
3.8616	1.15e-05	Group3	0.25896	0.666667	7	6	0	FALSE	Gsta3	229.714	0	7	0	0.99458	FALSE	0	Gsta3	17602	0	0.451912	WGCNA
4.53517	4.17e-08	Group3	0.220499	0.866667	6	7	0	FALSE	Gtf2a1l	264.667	0	6	0	0.993305	FALSE	0	Gtf2a1l	58	0	0.531459	WGCNA
4.59007	0	Group3	0.217861	1	2	7	0	FALSE	Gvin1	388.5	0	2	0	0.993201	FALSE	0	Gvin1	0	0	0.828358	WGCNA
4.58941	0	Group3	0.217893	1	4	7	0	FALSE	Gzma	298	0	4	0	0.993202	FALSE	0	Gzma	0	0	0.635394	WGCNA
4.5355	3.89e-08	Group3	0.220483	0.9	5	7	0	FALSE	Gzmm	281.8	0	5	0	0.993304	FALSE	0	Gzmm	52	0	0.565863	WGCNA
4.59007	0	Group3	0.217861	1	2	7	0	FALSE	H2-Q10	388.5	0	2	0	0.993201	FALSE	0	H2-Q10	0	0	0.828358	WGCNA
4.59139	0	Group3	0.217799	0	1	7	0	FALSE	H2bu1-Ps	467	0	1	0	0.993198	FALSE	0	H2bu1-Ps	0	0	0	WGCNA
4.59139	0	Group3	0.217799	0	1	7	0	FALSE	H4c3	467	0	1	0	0.993198	FALSE	0	H4c3	0	0	0	WGCNA
4.58974	0	Group3	0.217877	1	3	7	0	FALSE	Hopxos	336.333	0	3	0	0.993201	FALSE	0	Hopxos	0	0	0.717129	WGCNA
3.0217	0.00790123	Group3	0.33094	0	4	5	0	FALSE	Hrh2	237.5	0	4	0	0.996171	FALSE	0	Hrh2	40477858	0	0.271527	chea_encode
4.58974	0	Group3	0.217877	1	3	7	0	FALSE	Ifngas1	336.333	0	3	0	0.993201	FALSE	0	Ifngas1	0	0	0.717129	WGCNA
3.0378	0.00809978	Group3	0.329185	0	4	5	0	FALSE	Il12rb2	232.25	0	4	0	0.996141	FALSE	0	Il12rb2	28310954	0	0.270785	chea_encode
4.59139	0	Group3	0.217799	0	1	7	0	FALSE	Il20rb	467	0	1	0	0.993198	FALSE	0	Il20rb	0	0	0	WGCNA
3.88494	9.46e-06	Group3	0.257404	0.6	5	6	0	FALSE	Il2rb	242.4	0	5	0	0.994536	FALSE	0	Il2rb	13494	0	0.504583	WGCNA
4.59007	0	Group3	0.217861	1	2	7	0	FALSE	Itga4	388.5	0	2	0	0.993201	FALSE	0	Itga4	0	0	0.828358	WGCNA
4.59007	0	Group3	0.217861	1	2	7	0	FALSE	Itgad	388.5	0	2	0	0.993201	FALSE	0	Itgad	0	0	0.828358	WGCNA
4.59139	0	Group3	0.217799	0	1	7	0	FALSE	Itgax	467	0	1	0	0.993198	FALSE	0	Itgax	0	0	0	WGCNA
3.67817	0.00260326	Group3	0.271874	0.333333	3	7	0	FALSE	Itgb1	314.333	0	3	0	0.994928	FALSE	0	Itgb1	26139288	0	0.504823	chea_encode
4.59139	0	Group3	0.217799	0	1	7	0	FALSE	Kcnab3	467	0	1	0	0.993198	FALSE	0	Kcnab3	0	0	0	WGCNA
4.39908	7.42e-07	Group3	0.22732	0.619048	7	7	0	FALSE	Kcnip3	224.571	0	7	0	0.993562	FALSE	0	Kcnip3	996	0	0.450043	WGCNA
4.59007	0	Group3	0.217861	1	2	7	0	FALSE	Kcnk7	388.5	0	2	0	0.993201	FALSE	0	Kcnk7	0	0	0.828358	WGCNA
4.53616	0	Group3	0.220451	1	3	7	0	FALSE	Kctd11	331.333	0	3	0	0.993303	FALSE	0	Kctd11	0	0	0.665328	WGCNA
3.93754	0.0015709	Group3	0.253966	0.6	5	7	0	FALSE	Kctd15	262.4	0	5	0	0.994436	FALSE	0	Kctd15	22816470	0	0.45285	chea_encode
4.58843	2.72e-09	Group3	0.21794	0.9	5	7	0	FALSE	Khdc1a	274.2	0	5	0	0.993204	FALSE	0	Khdc1a	6	0	0.582166	WGCNA
4.58843	2.72e-09	Group3	0.21794	0.9	5	7	0	FALSE	Kif13b	274.2	0	5	0	0.993204	FALSE	0	Kif13b	6	0	0.582166	WGCNA
4.58974	0	Group3	0.217877	1	3	7	0	FALSE	Kif19a	336.333	0	3	0	0.993201	FALSE	0	Kif19a	0	0	0.717129	WGCNA
4.59139	0	Group3	0.217799	0	1	7	0	FALSE	Kirrel3os	467	0	1	0	0.993198	FALSE	0	Kirrel3os	0	0	0	WGCNA
4.59106	0	Group3	0.217815	1	2	7	0	FALSE	Klhl4	285.5	0	2	0	0.993199	FALSE	0	Klhl4	0	0	0.611349	RegNet_WGCNA
4.39875	8.28e-07	Group3	0.227337	0.642857	8	7	0	FALSE	Klrb1f	225.875	0	8	0	0.993563	FALSE	0	Klrb1f	1188	0	0.452655	WGCNA
4.58974	0	Group3	0.217877	1	3	7	0	FALSE	Klrd1	336.333	0	3	0	0.993201	FALSE	0	Klrd1	0	0	0.717129	WGCNA
4.39875	8.28e-07	Group3	0.227337	0.642857	8	7	0	FALSE	Klrg1	225.875	0	8	0	0.993563	FALSE	0	Klrg1	1188	0	0.452655	WGCNA
4.59139	0	Group3	0.217799	0	1	7	0	FALSE	Klri1	467	0	1	0	0.993198	FALSE	0	Klri1	0	0	0	WGCNA
4.53583	0	Group3	0.220467	1	4	7	0	FALSE	Krt86	306.5	0	4	0	0.993303	FALSE	0	Krt86	0	0	0.615462	WGCNA
4.59139	0	Group3	0.217799	0	1	7	0	FALSE	Lamb1	467	0	1	0	0.993198	FALSE	0	Lamb1	0	0	0	WGCNA
4.59139	0	Group3	0.217799	0	1	7	0	FALSE	Lgals1	467	0	1	0	0.993198	FALSE	0	Lgals1	0	0	0	WGCNA
4.59007	0	Group3	0.217861	1	2	7	0	FALSE	Lpcat4	388.5	0	2	0	0.993201	FALSE	0	Lpcat4	0	0	0.828358	WGCNA
4.53583	0	Group3	0.220467	1	4	7	0	FALSE	Lrig3	306.5	0	4	0	0.993303	FALSE	0	Lrig3	0	0	0.615462	WGCNA
4.59139	0	Group3	0.217799	0	1	7	0	FALSE	Lrrc8c	467	0	1	0	0.993198	FALSE	0	Lrrc8c	0	0	0	WGCNA
4.58843	2.72e-09	Group3	0.21794	0.9	5	7	0	FALSE	Ly6a2	274.2	0	5	0	0.993204	FALSE	0	Ly6a2	6	0	0.582166	WGCNA
4.59139	0	Group3	0.217799	0	1	7	0	FALSE	Ly6c2	467	0	1	0	0.993198	FALSE	0	Ly6c2	0	0	0	WGCNA
4.59139	0	Group3	0.217799	0	1	7	0	FALSE	Map7d1	467	0	1	0	0.993198	FALSE	0	Map7d1	0	0	0	WGCNA
4.59139	0	Group3	0.217799	0	1	7	0	FALSE	Me2	467	0	1	0	0.993198	FALSE	0	Me2	0	0	0	WGCNA
4.53583	0	Group3	0.220467	1	4	7	0	FALSE	Metrnl	293.25	0	4	0	0.993303	FALSE	0	Metrnl	0	0	0.588855	WGCNA
4.59139	0	Group3	0.217799	0	1	7	0	FALSE	Mien1	467	0	1	0	0.993198	FALSE	0	Mien1	0	0	0	WGCNA
4.58974	0	Group3	0.217877	1	3	7	0	FALSE	Morrbid	336.333	0	3	0	0.993201	FALSE	0	Morrbid	0	0	0.717129	WGCNA
4.59007	0	Group3	0.217861	1	2	7	0	FALSE	Mosmo	388.5	0	2	0	0.993201	FALSE	0	Mosmo	0	0	0.828358	WGCNA
4.17357	0.000653	Group7	0.239603	0.4	5	7	0	FALSE	Muc1	234.2	0	5	0	0.993989	FALSE	0	Muc1	2130664	0	0.430147	chea_encode
4.59139	0	Group3	0.217799	0	1	7	0	FALSE	Myl6	467	0	1	0	0.993198	FALSE	0	Myl6	0	0	0	WGCNA
4.53649	0	Group3	0.220435	1	2	7	0	FALSE	Myo6	342	0	2	0	0.993302	FALSE	0	Myo6	0	0	0.686747	WGCNA
4.59139	0	Group3	0.217799	0	1	7	0	FALSE	Mypop	467	0	1	0	0.993198	FALSE	0	Mypop	0	0	0	WGCNA
4.58974	0	Group3	0.217877	1	3	7	0	FALSE	N4bp1	336.333	0	3	0	0.993201	FALSE	0	N4bp1	0	0	0.717129	WGCNA
4.5355	0	Group3	0.220483	1	5	7	0	FALSE	Ncald	281	0	5	0	0.993304	FALSE	0	Ncald	0	0	0.564257	WGCNA
4.59139	0	Group3	0.217799	0	1	7	0	FALSE	Nck1	467	0	1	0	0.993198	FALSE	0	Nck1	0	0	0	WGCNA
4.58941	0	Group3	0.217893	1	4	7	0	FALSE	Ndnf	298	0	4	0	0.993202	FALSE	0	Ndnf	0	0	0.635394	WGCNA
4.59139	0	Group3	0.217799	0	1	7	0	FALSE	Nptn	467	0	1	0	0.993198	FALSE	0	Nptn	0	0	0	WGCNA
3.43688	0.00262971	Group3	0.290961	0	3	7	0	FALSE	Nqo2	235.333	0	3	0	0.995385	FALSE	0	Nqo2	20079838	0	0.352912	chea_encode
3.67949	0.00189839	Group3	0.271777	0	2	7	0	FALSE	Nradd	316.5	0	2	0	0.994925	FALSE	0	Nradd	17228176	0	0.509693	chea_encode
4.59139	0	Group3	0.217799	0	1	7	0	FALSE	Oip5os1	467	0	1	0	0.993198	FALSE	0	Oip5os1	0	0	0	WGCNA
3.86193	1.12e-05	Group3	0.258938	0.666667	6	6	0	FALSE	Olfm1	244.667	0	6	0	0.99458	FALSE	0	Olfm1	16328	0	0.481299	WGCNA
3.9382	0.00128726	Group3	0.253923	0.333333	3	7	0	FALSE	Oplah	299	0	3	0	0.994435	FALSE	0	Oplah	17510192	0	0.515832	chea_encode
4.40039	5.19e-07	Group3	0.227252	0.666667	3	7	0	FALSE	Osbpl3	254.333	0	3	0	0.99356	FALSE	0	Osbpl3	526	0	0.509686	WGCNA
4.59139	0	Group3	0.217799	0	1	7	0	FALSE	Padi2	467	0	1	0	0.993198	FALSE	0	Padi2	0	0	0	WGCNA
4.18836	0.000389	Group3	0.238757	0	2	7	0	FALSE	Paqr4	270	0	2	0	0.993961	FALSE	0	Paqr4	1236996	0	0.523346	chea_encode
4.59139	0	Group3	0.217799	0	1	7	0	FALSE	Pcnx2	467	0	1	0	0.993198	FALSE	0	Pcnx2	0	0	0	WGCNA
4.59007	0	Group3	0.217861	1	2	7	0	FALSE	Pde2a	388.5	0	2	0	0.993201	FALSE	0	Pde2a	0	0	0.828358	WGCNA
4.5355	3.89e-08	Group3	0.220483	0.9	5	7	0	FALSE	Pex2	281.8	0	5	0	0.993304	FALSE	0	Pex2	52	0	0.565863	WGCNA
4.59007	0	Group3	0.217861	1	2	7	0	FALSE	Pfkp	388.5	0	2	0	0.993201	FALSE	0	Pfkp	0	0	0.828358	WGCNA
3.12722	0.00564855	Group8	0.319773	0	3	5	0	FALSE	Pik3r5	254.333	0	3	0	0.995971	FALSE	0	Pik3r5	9207578	0	0.350877	chea_encode
4.53649	0	Group3	0.220435	1	2	7	0	FALSE	Plekha5	342	0	2	0	0.993302	FALSE	0	Plekha5	0	0	0.686747	WGCNA
3.64464	0.00419055	Group3	0.274375	0.619048	7	7	0	FALSE	Plekhh3	250.571	0	7	0	0.994991	FALSE	0	Plekhh3	40499202	0	0.384683	chea_encode
3.15122	0.00711221	Group3	0.317338	0.5	4	5	0	FALSE	Pogk	295.75	0	4	0	0.995926	FALSE	0	Pogk	12565176	0	0.434559	chea_encode
4.18836	0.000389	Group3	0.238757	0	2	7	0	FALSE	Ppil2	270	0	2	0	0.993961	FALSE	0	Ppil2	1236996	0	0.523346	chea_encode
4.59106	0	Group3	0.217815	1	2	7	0	FALSE	Ppp1r12a	285.5	0	2	0	0.993199	FALSE	0	Ppp1r12a	0	0	0.611349	RegNet_WGCNA
3.88626	6.12e-06	Group3	0.257317	0	2	6	0	FALSE	Prex1	265	0	2	0	0.994534	FALSE	0	Prex1	5932	0	0.552301	WGCNA
3.80375	8.34e-06	Group3	0.262899	0.5	4	6	0	FALSE	Prkx	234.75	0	4	0	0.99469	FALSE	0	Prkx	10510	0	0.485507	RegNet_WGCNA
4.59007	0	Group3	0.217861	1	2	7	0	FALSE	Prr5l	388.5	0	2	0	0.993201	FALSE	0	Prr5l	0	0	0.828358	WGCNA
4.18836	0.000389	Group3	0.238757	0	2	7	0	FALSE	Ptpn2	270	0	2	0	0.993961	FALSE	0	Ptpn2	1236996	0	0.523346	RegNet_WGCNA
4.59007	0	Group3	0.217861	1	2	7	0	FALSE	Ptpn5	388.5	0	2	0	0.993201	FALSE	0	Ptpn5	0	0	0.828358	WGCNA
3.78468	0.000175	Group3	0.264223	0.381818	11	6	0	FALSE	Pvrig	175.182	0	11	0	0.994726	FALSE	0	Pvrig	131670	0	0.341308	WGCNA
4.59139	0	Group3	0.217799	0	1	7	0	FALSE	Pycard	467	0	1	0	0.993198	FALSE	0	Pycard	0	0	0	WGCNA
4.53517	1.57e-09	Group3	0.220499	0.933333	6	7	0	FALSE	Rap1gap2	257.5	0	6	0	0.993305	FALSE	0	Rap1gap2	2	0	0.517068	WGCNA
4.59139	0	Group3	0.217799	0	1	7	0	FALSE	Rap2a	467	0	1	0	0.993198	FALSE	0	Rap2a	0	0	0	WGCNA
4.59106	0	Group3	0.217815	1	2	7	0	FALSE	Rap2b	285.5	0	2	0	0.993199	FALSE	0	Rap2b	0	0	0.611349	RegNet_WGCNA
4.59007	0	Group3	0.217861	1	2	7	0	FALSE	Raph1	388.5	0	2	0	0.993201	FALSE	0	Raph1	0	0	0.828358	WGCNA
4.58941	0	Group3	0.217893	1	4	7	0	FALSE	Rasgef1a	298	0	4	0	0.993202	FALSE	0	Rasgef1a	0	0	0.635394	WGCNA
4.53485	4.5e-08	Group3	0.220515	0.809524	7	7	0	FALSE	Rasgef1c	246.857	0	7	0	0.993305	FALSE	0	Rasgef1c	62	0	0.495697	WGCNA
4.59007	0	Group3	0.217861	1	2	7	0	FALSE	Reep5	388.5	0	2	0	0.993201	FALSE	0	Reep5	0	0	0.828358	WGCNA
4.58941	0	Group3	0.217893	1	4	7	0	FALSE	Ripor3	298	0	4	0	0.993202	FALSE	0	Ripor3	0	0	0.635394	WGCNA
4.59139	0	Group3	0.217799	0	1	7	0	FALSE	Rnf115	467	0	1	0	0.993198	FALSE	0	Rnf115	0	0	0	WGCNA
4.5904	0	Group3	0.217846	1	2	7	0	FALSE	Rnf43	349.5	0	2	0	0.9932	FALSE	0	Rnf43	0	0	0.746795	WGCNA
4.58974	0	Group3	0.217877	1	3	7	0	FALSE	Rom1	336.333	0	3	0	0.993201	FALSE	0	Rom1	0	0	0.717129	WGCNA
4.59139	0	Group3	0.217799	0	1	7	0	FALSE	Ror1	467	0	1	0	0.993198	FALSE	0	Ror1	0	0	0	WGCNA
4.53616	0	Group3	0.220451	1	3	7	0	FALSE	S100a13	331.333	0	3	0	0.993303	FALSE	0	S100a13	0	0	0.665328	WGCNA
4.53616	0	Group3	0.220451	1	3	7	0	FALSE	Scarf2	331.333	0	3	0	0.993303	FALSE	0	Scarf2	0	0	0.665328	WGCNA
4.59139	0	Group3	0.217799	0	1	7	0	FALSE	Scfd2	467	0	1	0	0.993198	FALSE	0	Scfd2	0	0	0	WGCNA
4.59139	0	Group3	0.217799	0	1	7	0	FALSE	Scrn3	467	0	1	0	0.993198	FALSE	0	Scrn3	0	0	0	WGCNA
4.59139	0	Group3	0.217799	0	1	7	0	FALSE	Selenon	467	0	1	0	0.993198	FALSE	0	Selenon	0	0	0	WGCNA
4.53616	0	Group3	0.220451	1	3	7	0	FALSE	Septin11	331.333	0	3	0	0.993303	FALSE	0	Septin11	0	0	0.665328	WGCNA
4.59139	0	Group3	0.217799	0	1	7	0	FALSE	Septin4	467	0	1	0	0.993198	FALSE	0	Septin4	0	0	0	WGCNA
4.59007	0	Group3	0.217861	1	2	7	0	FALSE	Serp2	388.5	0	2	0	0.993201	FALSE	0	Serp2	0	0	0.828358	WGCNA
4.58974	0	Group3	0.217877	1	3	7	0	FALSE	Serpinb1b	336.333	0	3	0	0.993201	FALSE	0	Serpinb1b	0	0	0.717129	WGCNA
3.86128	2.11e-05	Group3	0.258982	0.47619	7	6	0	FALSE	Serpinb6b	211.714	0	7	0	0.994581	FALSE	0	Serpinb6b	22844	0	0.416198	WGCNA
3.84484	5.9e-05	Group3	0.260089	0.282051	13	6	0	FALSE	Serpinb9	154.846	0	13	0	0.994612	FALSE	0	Serpinb9	44754	0	0.303167	WGCNA
4.58876	0	Group3	0.217924	1	4	7	0	FALSE	Sh2d1b1	297	0	4	0	0.993203	FALSE	0	Sh2d1b1	0	0	0.630573	WGCNA
3.13905	0.00689715	Group3	0.318567	0.333333	3	5	0	FALSE	Sh3d19	302.333	0	3	0	0.995949	FALSE	0	Sh3d19	9267060	0	0.425952	chea_encode
4.59139	0	Group3	0.217799	0	1	7	0	FALSE	Slc24a2	467	0	1	0	0.993198	FALSE	0	Slc24a2	0	0	0	WGCNA
3.93754	0.0015709	Group3	0.253966	0.6	5	7	0	FALSE	Slc25a33	262.4	0	5	0	0.994436	FALSE	0	Slc25a33	22816470	0	0.45285	chea_encode
3.15286	0.0047489	Group8	0.317172	0	2	5	0	FALSE	Slc44a5	345	0	2	0	0.995923	FALSE	0	Slc44a5	7480702	0	0.508124	chea_encode
4.58974	0	Group3	0.217877	1	3	7	0	FALSE	Sntb2	336.333	0	3	0	0.993201	FALSE	0	Sntb2	0	0	0.717129	WGCNA
4.59139	0	Group3	0.217799	0	1	7	0	FALSE	Snx18	467	0	1	0	0.993198	FALSE	0	Snx18	0	0	0	WGCNA
4.17258	0.000751	Group7	0.23966	0.571429	8	7	0	FALSE	Soat2	212.125	0	8	0	0.993991	FALSE	0	Soat2	2595618	0	0.38922	chea_encode
4.53616	0	Group3	0.220451	1	3	7	0	FALSE	Sos2	229	0	3	0	0.993303	FALSE	0	Sos2	0	0	0.459839	RegNet_WGCNA
4.53616	0	Group3	0.220451	1	3	7	0	FALSE	Spaca9	331.333	0	3	0	0.993303	FALSE	0	Spaca9	0	0	0.665328	WGCNA
4.59139	0	Group3	0.217799	0	1	7	0	FALSE	Sppl3	467	0	1	0	0.993198	FALSE	0	Sppl3	0	0	0	WGCNA
4.53616	0	Group3	0.220451	1	3	7	0	FALSE	Spry2	229	0	3	0	0.993303	FALSE	0	Spry2	0	0	0.459839	RegNet_WGCNA
4.59139	0	Group3	0.217799	0	1	7	0	FALSE	Stk32c	467	0	1	0	0.993198	FALSE	0	Stk32c	0	0	0	WGCNA
4.58843	1.18e-08	Group3	0.21794	0.7	5	7	0	FALSE	Sulf2	258.4	0	5	0	0.993204	FALSE	0	Sulf2	24	0	0.54862	RegNet_WGCNA
3.93951	0.000945	Group3	0.253838	0	2	7	0	FALSE	Sult2b1	293.5	0	2	0	0.994433	FALSE	0	Sult2b1	11534620	0	0.507812	chea_encode
4.59139	0	Group3	0.217799	0	1	7	0	FALSE	Syne3	467	0	1	0	0.993198	FALSE	0	Syne3	0	0	0	WGCNA
4.59139	0	Group3	0.217799	0	1	7	0	FALSE	Sytl3	467	0	1	0	0.993198	FALSE	0	Sytl3	0	0	0	WGCNA
4.59139	0	Group3	0.217799	0	1	7	0	FALSE	Tex261	467	0	1	0	0.993198	FALSE	0	Tex261	0	0	0	WGCNA
3.46285	0.0019351	Group3	0.288779	0.333333	3	6	0	FALSE	Tgfb3	213.333	0	3	0	0.995336	FALSE	0	Tgfb3	17229654	0	0.341346	chea_encode
4.58843	2.72e-09	Group3	0.21794	0.9	5	7	0	FALSE	Tigit	274.2	0	5	0	0.993204	FALSE	0	Tigit	6	0	0.582166	WGCNA
4.58974	0	Group3	0.217877	1	3	7	0	FALSE	Tm6sf2	336.333	0	3	0	0.993201	FALSE	0	Tm6sf2	0	0	0.717129	WGCNA
3.5789	0.00232079	Group3	0.279416	0	3	7	0	FALSE	Tmco3	226.667	0	3	0	0.995116	FALSE	0	Tmco3	24055032	0	0.349329	chea_encode
4.59007	0	Group3	0.217861	1	2	7	0	FALSE	Tmem120a	388.5	0	2	0	0.993201	FALSE	0	Tmem120a	0	0	0.828358	WGCNA
4.58974	0	Group3	0.217877	1	3	7	0	FALSE	Tmem217	336.333	0	3	0	0.993201	FALSE	0	Tmem217	0	0	0.717129	WGCNA
4.5355	3.89e-08	Group3	0.220483	0.9	5	7	0	FALSE	Tmprss6	281.8	0	5	0	0.993304	FALSE	0	Tmprss6	52	0	0.565863	WGCNA
4.53517	4.17e-08	Group3	0.220499	0.866667	6	7	0	FALSE	Tmtc1	264.667	0	6	0	0.993305	FALSE	0	Tmtc1	58	0	0.531459	WGCNA
4.59139	0	Group3	0.217799	0	1	7	0	FALSE	Tnfrsf9	467	0	1	0	0.993198	FALSE	0	Tnfrsf9	0	0	0	WGCNA
3.9382	0.00128726	Group3	0.253923	0.333333	3	7	0	FALSE	Tnni1	299	0	3	0	0.994435	FALSE	0	Tnni1	17510192	0	0.515832	chea_encode
4.59139	0	Group3	0.217799	0	1	7	0	FALSE	Trbd1	467	0	1	0	0.993198	FALSE	0	Trbd1	0	0	0	WGCNA
4.39875	8.28e-07	Group3	0.227337	0.642857	8	7	0	FALSE	Trdv4	225.875	0	8	0	0.993563	FALSE	0	Trdv4	1188	0	0.452655	WGCNA
4.59139	0	Group3	0.217799	0	1	7	0	FALSE	Trim62	467	0	1	0	0.993198	FALSE	0	Trim62	0	0	0	WGCNA
4.53649	0	Group3	0.220435	1	2	7	0	FALSE	Tspo	342	0	2	0	0.993302	FALSE	0	Tspo	0	0	0.686747	WGCNA
4.59139	0	Group3	0.217799	0	1	7	0	FALSE	Ttc7b	467	0	1	0	0.993198	FALSE	0	Ttc7b	0	0	0	WGCNA
3.69494	0.000666	Group3	0.270641	0.428571	7	6	0	FALSE	Tyk2	209.143	0	7	0	0.994896	FALSE	0	Tyk2	2377496	0	0.39407	RegNet_WGCNA
4.59139	0	Group3	0.217799	0	1	7	0	FALSE	Tyrobp	467	0	1	0	0.993198	FALSE	0	Tyrobp	0	0	0	WGCNA
4.59139	0	Group3	0.217799	0	1	7	0	FALSE	Ubxn2b	467	0	1	0	0.993198	FALSE	0	Ubxn2b	0	0	0	WGCNA
4.59007	0	Group3	0.217861	1	2	7	0	FALSE	Ugcg	388.5	0	2	0	0.993201	FALSE	0	Ugcg	0	0	0.828358	WGCNA
4.53616	0	Group3	0.220451	1	3	7	0	FALSE	Ust	331.333	0	3	0	0.993303	FALSE	0	Ust	0	0	0.665328	WGCNA
4.59106	0	Group3	0.217815	1	2	7	0	FALSE	Vegfc	325	0	2	0	0.993199	FALSE	0	Vegfc	0	0	0.695931	WGCNA
4.59139	0	Group3	0.217799	0	1	7	0	FALSE	Vmn1r58	467	0	1	0	0.993198	FALSE	0	Vmn1r58	0	0	0	WGCNA
4.59139	0	Group3	0.217799	0	1	7	0	FALSE	Vmp1	467	0	1	0	0.993198	FALSE	0	Vmp1	0	0	0	WGCNA
4.59139	0	Group3	0.217799	0	1	7	0	FALSE	Vopp1	467	0	1	0	0.993198	FALSE	0	Vopp1	0	0	0	WGCNA
4.59139	0	Group3	0.217799	0	1	7	0	FALSE	Vsig10l	467	0	1	0	0.993198	FALSE	0	Vsig10l	0	0	0	WGCNA
4.59139	0	Group3	0.217799	0	1	7	0	FALSE	Wdr49	467	0	1	0	0.993198	FALSE	0	Wdr49	0	0	0	WGCNA
4.59139	0	Group3	0.217799	0	1	7	0	FALSE	Wnt4	467	0	1	0	0.993198	FALSE	0	Wnt4	0	0	0	WGCNA
4.5881	1.22e-08	Group3	0.217955	0.733333	6	7	0	FALSE	Wscd2	243.333	0	6	0	0.993204	FALSE	0	Wscd2	16	0	0.516631	WGCNA
4.59139	0	Group3	0.217799	0	1	7	0	FALSE	Zmiz1os1	467	0	1	0	0.993198	FALSE	0	Zmiz1os1	0	0	0	WGCNA
4.62097	0	Group3	0.216405	1	2	7	0	FALSE	Fcer1g	198	0	2	0	0.993142	FALSE	0	Fcer1g	0	0	0.811475	WGCNA
3.9073	0.00085	Group3	0.255931	0.333333	3	7	0	FALSE	Fgl2	100.333	0	3	0	0.994494	FALSE	0	Fgl2	136588	0	0.452489	WGCNA
3.34188	0.00205796	Group4	0.299233	0.1	5	6	Other	FALSE	Plscr1	130	0	5	0	0.995565	FALSE	0	Plscr1	4053934	1	0.237868	chea_encode
3.93984	4.18e-06	Group3	0.253817	0.333333	3	6	0	FALSE	Gm15527	104	0	3	0	0.994432	FALSE	0	Gm15527	5420	0	0.444921	WGCNA
4.5858	0	Group3	0.218065	1	2	7	0	FALSE	Gm17055	263.5	0	2	0	0.993209	FALSE	0	Gm17055	0	0	0.755014	WGCNA
4.63018	0	Group3	0.215974	0	1	7	0	FALSE	Gm17745	217	0	1	0	0.993125	FALSE	0	Gm17745	0	0	0	WGCNA
4.15911	0	Group3	0.240436	0	1	6	0	FALSE	Gm36723	63	0	1	0	0.994017	FALSE	0	Gm36723	0	0	0	WGCNA
4.63018	0	Group3	0.215974	0	1	7	0	FALSE	Gm37125	217	0	1	0	0.993125	FALSE	0	Gm37125	0	0	0	WGCNA
4.46252	0	Group3	0.224088	0	1	7	0	FALSE	Gm3940	73	0	1	0	0.993442	FALSE	0	Gm3940	0	0	0	WGCNA
4.15746	2.73e-07	Group3	0.240531	0	2	6	0	FALSE	Gm44292	38.5	0	2	0	0.99402	FALSE	0	Gm44292	176	0	0.585938	WGCNA
4.63018	0	Group3	0.215974	0	1	7	0	FALSE	Gm50394	217	0	1	0	0.993125	FALSE	0	Gm50394	0	0	0	WGCNA
4.15911	0	Group3	0.240436	0	1	6	0	FALSE	Gpr68	63	0	1	0	0.994017	FALSE	0	Gpr68	0	0	0	WGCNA
4.63018	0	Group3	0.215974	0	1	7	0	FALSE	Hebp2	217	0	1	0	0.993125	FALSE	0	Hebp2	0	0	0	WGCNA
4.15911	0	Group3	0.240436	0	1	6	Other	FALSE	Nr4a2	63	0	1	0	0.994017	FALSE	0	Nr4a2	0	1	0	WGCNA
4.63018	0	Group3	0.215974	0	1	7	0	FALSE	Itga1	217	0	1	0	0.993125	FALSE	0	Itga1	0	0	0	WGCNA
4.63018	0	Group3	0.215974	0	1	7	0	FALSE	Pcgf2	217	0	1	0	0.993125	FALSE	0	Pcgf2	0	0	0	WGCNA
5.32807	0	Group3	0.187685	0	1	8	0	FALSE	Peak1	3	0	1	0	0.991803	FALSE	0	Peak1	0	0	0	WGCNA
4.63018	0	Group3	0.215974	0	1	7	0	FALSE	Pkd1l2	217	0	1	0	0.993125	FALSE	0	Pkd1l2	0	0	0	WGCNA
4.63018	0	Group3	0.215974	0	1	7	0	FALSE	Pld1	217	0	1	0	0.993125	FALSE	0	Pld1	0	0	0	WGCNA
4.63018	0	Group3	0.215974	0	1	7	0	FALSE	Plscr4	217	0	1	0	0.993125	FALSE	0	Plscr4	0	0	0	WGCNA
3.88659	4.04e-06	Group3	0.257295	0	3	6	0	FALSE	Rad54l2	40	0	3	1	0.994533	FALSE	0	Rad54l2	172	0	0.506494	RegNet_WGCNA
4.63018	0	Group3	0.215974	0	1	7	0	FALSE	Sema4c	217	0	1	0	0.993125	FALSE	0	Sema4c	0	0	0	WGCNA
4.63018	0	Group3	0.215974	0	1	7	0	FALSE	Tiam2	217	0	1	0	0.993125	FALSE	0	Tiam2	0	0	0	WGCNA
3.52564	2.15e-05	Group4	0.283636	0.382796	31	6	0	FALSE	1700012b07rik	191.484	0	31	0	0.995217	FALSE	0	1700012b07rik	552200	0	0.296415	WGCNA
3.46285	0.00233263	Group4	0.288779	0.147584	120	6	bHLH	FALSE	Ahr	49.1351	0	120	9	0.995336	FALSE	0	Ahr	1465078	1	0.075798	RegNet_WGCNA
3.46515	0.00014	Group4	0.288587	0.137076	137	6	bHLH	FALSE	Ahrr	47.2555	0	137	0	0.995331	FALSE	0	Ahrr	102318	1	0.0728127	WGCNA
3.45924	0.00057	Group4	0.289081	0.151068	162	6	TF_bZIP	FALSE	Atf3	44.1355	0	162	5	0.995342	FALSE	0	Atf3	549878	1	0.0679007	RegNet_WGCNA
3.76463	0.000113	Group4	0.26563	0.0637294	124	6	TF_bZIP	FALSE	Atf4	39.3548	0	124	0	0.994764	FALSE	0	Atf4	87606	1	0.0714244	WGCNA
3.78238	3.74e-05	Group4	0.264384	0.0778947	76	6	Other	FALSE	Cc2d1a	46.5921	0	76	0	0.99473	FALSE	0	Cc2d1a	37358	1	0.0854901	WGCNA
3.76364	0.000122	Group4	0.2657	0.0770323	126	6	TF_bZIP	FALSE	Creb3l3	40.48	0	126	1	0.994766	FALSE	0	Creb3l3	91132	1	0.0733333	RegNet_WGCNA
3.78468	3.29e-05	Group4	0.264223	0.0778947	76	6	TF_bZIP	FALSE	Crem	45.9605	0	76	0	0.994726	FALSE	0	Crem	25360	1	0.0846419	WGCNA
3.38659	0.00046	Group4	0.295282	0.23771	56	6	Other	FALSE	Csrnp1	75.2909	0	56	1	0.99548	FALSE	0	Csrnp1	157484	1	0.106193	RegNet_WGCNA
3.78698	0.000192	Group4	0.264062	0.016129	124	6	Other	FALSE	Dmrta1	28.4355	0	124	0	0.994722	FALSE	0	Dmrta1	196030	1	0.052561	WGCNA
3.37048	0.00956415	Group4	0.296694	0.0605328	402	6	Other	FALSE	Epas1	26.9652	0	402	0	0.99551	FALSE	0	Epas1	10098850	1	0.0411055	WGCNA
2.97535	0.0158091	Group8	0.336095	0.107817	240	5	TF_bZIP	FALSE	Fos	39.0267	0	240	13	0.996259	FALSE	0	Fos	7186652	1	0.0416952	chea_encode
3.27055	0.0107176	Group4	0.305759	0.0703738	355	6	TF_bZIP	FALSE	Fosb	29.7367	0	355	15	0.9957	FALSE	0	Fosb	9677006	1	0.0414738	RegNet_WGCNA
3.41256	0.0041505	Group4	0.293035	0.065617	280	6	Fork_head	FALSE	Foxs1	29.7393	0	280	0	0.995431	FALSE	0	Foxs1	5206332	1	0.0457528	WGCNA
2.94477	0.045317	Group4	0.339585	0.0598373	405	5	bHLH	FALSE	Hey1	27.3375	0	405	1	0.996317	FALSE	0	Hey1	16313110	1	0.0323462	chea_encode
3.75312	0.000191	Group4	0.266445	0.0755997	158	6	bHLH	FALSE	Heyl	38.0256	0	158	1	0.994786	FALSE	0	Heyl	117996	1	0.0687625	RegNet_WGCNA
3.4313	0.000707	Group4	0.291435	0.0958763	240	6	ZBTB	FALSE	Hic1	35.2353	0	240	2	0.995395	FALSE	0	Hic1	498880	1	0.0541249	RegNet_WGCNA
2.87508	0.142268	Group5	0.347816	0.0482473	408	6	TF_bZIP	FALSE	Jun	26.1768	0	407	23	0.996449	FALSE	1	Jun	197038006	1	0.0286472	chea_encode
3.40796	0.00380738	Group8	0.293431	0.0913668	239	6	TF_bZIP	FALSE	Junb	34.5929	0	239	9	0.995439	FALSE	0	Junb	2017304	1	0.047246	chea_encode
3.28863	0.00461309	Group4	0.304078	0.0845049	300	6	zf-C2H2	FALSE	Klf4	33.1378	0	300	17	0.995665	FALSE	0	Klf4	2709260	1	0.0462173	RegNet_WGCNA
3.08054	0.00323637	Group8	0.324618	0.21981	68	5	zf-C2H2	FALSE	Klf6	67.0746	0	68	1	0.99606	FALSE	0	Klf6	2633644	1	0.0825026	chea_encode
3.31723	0.0704065	Group4	0.301457	0.0367216	528	6	Homeobox	FALSE	Lbx2	21.1004	0	528	0	0.995611	FALSE	0	Lbx2	83958986	1	0.0353173	RegNet_modules_DEGs
3.33005	0.0033217	Group7	0.300296	0.100208	110	6	TF_bZIP	FALSE	Maf	45.0648	0	110	2	0.995587	FALSE	0	Maf	6741940	1	0.0641949	chea_encode
3.44839	0.000355	Group4	0.28999	0.115002	188	6	TF_bZIP	FALSE	Maff	41.6738	0	188	1	0.995363	FALSE	0	Maff	283920	1	0.0641135	RegNet_WGCNA
3.00296	0.0102486	Group4	0.333005	0.0980478	187	5	bHLH	FALSE	Npas2	41.2402	0	187	5	0.996207	FALSE	0	Npas2	8169192	1	0.0463373	chea_encode
2.92571	0.0409714	Group4	0.341798	0.0614528	301	5	THR-like	FALSE	Nr1d1	30.2509	0	301	6	0.996353	FALSE	0	Nr1d1	28323902	1	0.0304029	chea_encode
3.09961	0.00259939	Group8	0.322622	0.262072	70	5	Other	FALSE	Nr4a1	71.6029	0	70	2	0.996023	FALSE	0	Nr4a1	2576084	1	0.0949641	chea_encode
3.78797	2.15e-05	Group4	0.263994	0.0956284	62	6	THR-like	FALSE	Rora	47.4262	0	62	1	0.99472	FALSE	0	Rora	19706	1	0.0871806	RegNet_modules_DEGs
3.75279	0.000253	Group4	0.266468	0.0834627	169	6	THR-like	FALSE	Rorc	36.6398	0	168	5	0.994786	FALSE	1	Rorc	149192	1	0.0667391	RegNet_WGCNA
3.47239	9.18e-05	Group4	0.287986	0.16313	117	6	Other	FALSE	Tulp2	51.5812	0	117	0	0.995317	FALSE	0	Tulp2	64400	1	0.0796006	WGCNA
3.78304	0.000155	Group4	0.264338	0.0451076	132	6	ZBTB	FALSE	Zbtb8b	34.7879	0	132	0	0.994729	FALSE	0	Zbtb8b	115632	1	0.063831	WGCNA
3.7597	0.000873	Group4	0.265979	0.0622869	124	6	zf-C2H2	FALSE	Zfp92	38.3306	0	124	0	0.994773	FALSE	0	Zfp92	6590296	1	0.0699317	WGCNA
3.56377	5.32e-09	Group4	0.280601	0.961538	13	6	0	FALSE	1700016p03rik	278.308	0	13	0	0.995144	FALSE	0	1700016p03rik	6	0	0.436219	WGCNA
3.84352	0	Group4	0.260178	1	2	6	0	FALSE	1700040d17rik	409.5	0	2	0	0.994615	FALSE	0	1700040d17rik	0	0	0.768293	WGCNA
3.52597	1.98e-05	Group4	0.28361	0.406897	30	6	0	FALSE	1700113h08rik	193.733	0	30	0	0.995216	FALSE	0	1700113h08rik	501732	0	0.299897	WGCNA
3.84155	0	Group4	0.260311	1	5	6	0	FALSE	2010300c02rik	380.8	0	5	0	0.994618	FALSE	0	2010300c02rik	0	0	0.710448	WGCNA
3.52696	1.72e-05	Group4	0.283531	0.42735	27	6	0	FALSE	2810459m11rik	210.556	0	27	0	0.995214	FALSE	0	2810459m11rik	500916	0	0.325937	WGCNA
3.52926	1.19e-05	Group4	0.283346	0.489177	22	6	0	FALSE	4833412c05rik	234.091	0	22	0	0.99521	FALSE	0	4833412c05rik	400668	0	0.363495	WGCNA
3.84122	6.43e-08	Group4	0.260334	0.733333	6	6	0	FALSE	4930447f24rik	338	0	6	0	0.994619	FALSE	0	4930447f24rik	188	0	0.630597	WGCNA
3.89513	0	Group4	0.256731	1	3	6	0	FALSE	4930503l19rik	444.333	0	3	0	0.994517	FALSE	0	4930503l19rik	0	0	0.835213	WGCNA
3.8764	0	Group4	0.257972	1	4	6	0	FALSE	4930532g15rik	417.75	0	4	0	0.994552	FALSE	0	4930532g15rik	0	0	0.775046	WGCNA
3.83958	0	Group4	0.260445	1	5	6	0	FALSE	4930597l12rik	392.4	0	5	0	0.994622	FALSE	0	4930597l12rik	0	0	0.723985	WGCNA
3.8764	0	Group4	0.257972	1	4	6	0	FALSE	4931406g06rik	417.75	0	4	0	0.994552	FALSE	0	4931406g06rik	0	0	0.775046	WGCNA
4.26989	0	Group4	0.234198	1	2	7	0	FALSE	4932438h23rik	246.5	0	2	0	0.993807	FALSE	0	4932438h23rik	0	0	0.72929	WGCNA
4.3169	0	Group4	0.231648	0	1	7	0	FALSE	4933413j09rik	528	0	1	0	0.993718	FALSE	0	4933413j09rik	0	0	0	WGCNA
3.54372	1.71e-09	Group4	0.282189	0.972222	9	6	0	FALSE	4933424m12rik	349.111	0	9	0	0.995182	FALSE	0	4933424m12rik	4	0	0.548055	WGCNA
3.83268	2.78e-08	Group4	0.260914	0.619048	7	6	0	FALSE	4933431e20rik	241.143	0	7	0	0.994635	FALSE	0	4933431e20rik	34	0	0.449056	WGCNA
3.54208	1.09e-08	Group4	0.28232	0.927273	11	6	0	FALSE	5033430i15rik	315.273	0	11	0	0.995185	FALSE	0	5033430i15rik	18	0	0.492614	WGCNA
3.8764	0	Group4	0.257972	1	4	6	0	FALSE	5730521k06rik	417.75	0	4	0	0.994552	FALSE	0	5730521k06rik	0	0	0.775046	WGCNA
4.31657	0	Group4	0.231666	1	2	7	0	FALSE	9530034e10rik	404	0	2	0	0.993719	FALSE	0	9530034e10rik	0	0	0.765152	WGCNA
3.52564	2.15e-05	Group4	0.283636	0.382796	31	6	0	FALSE	9630001p10rik	191.484	0	31	0	0.995217	FALSE	0	9630001p10rik	552200	0	0.296415	WGCNA
3.53386	2.63e-06	Group4	0.282977	0.80303	12	6	0	FALSE	A130023i24rik	296.917	0	12	0	0.995201	FALSE	0	A130023i24rik	100142	0	0.463932	WGCNA
3.84155	0	Group4	0.260311	1	5	6	0	FALSE	A430078i02rik	380.8	0	5	0	0.994618	FALSE	0	A430078i02rik	0	0	0.710448	WGCNA
3.54372	1.71e-09	Group4	0.282189	0.972222	9	6	0	FALSE	A4galt	349.111	0	9	0	0.995182	FALSE	0	A4galt	4	0	0.548055	WGCNA
3.84188	0	Group4	0.260289	1	4	6	0	FALSE	A530083m17rik	406	0	4	0	0.994618	FALSE	0	A530083m17rik	0	0	0.757463	WGCNA
3.82347	1.73e-06	Group4	0.261542	0.642857	8	6	0	FALSE	A930001a20rik	302.625	0	8	0	0.994653	FALSE	0	A930001a20rik	702	0	0.53279	RegNet_modules_DEGs
3.8764	0	Group4	0.257972	1	4	6	0	FALSE	Abcc2	417.75	0	4	0	0.994552	FALSE	0	Abcc2	0	0	0.775046	WGCNA
3.83925	0	Group4	0.260468	1	6	6	0	FALSE	Abcc3	373.667	0	6	0	0.994623	FALSE	0	Abcc3	0	0	0.689422	WGCNA
3.16568	0.00078	Group4	0.315888	0.7	5	5	0	FALSE	Abcc8	378.8	0	5	0	0.995898	FALSE	0	Abcc8	1513584	0	0.510512	chea_encode
3.53189	4.3e-06	Group4	0.283135	0.666667	15	6	0	FALSE	Abi3bp	276.733	0	15	0	0.995205	FALSE	0	Abi3bp	150448	0	0.430378	WGCNA
3.52696	4.07e-05	Group4	0.283531	0.390313	27	6	0	FALSE	Ablim3	205.333	0	27	0	0.995214	FALSE	0	Ablim3	570892	0	0.318726	WGCNA
3.98291	4e-06	Group4	0.251073	0	21	6	bHLH	FALSE	Arnt2	32.4286	0	21	0	0.994351	FALSE	0	Arnt2	6012	1	0.748299	WGCNA
3.98159	4.91e-06	Group4	0.251156	0	25	6	Homeobox	FALSE	Six4	32.92	0	25	0	0.994353	FALSE	0	Six4	6956	1	0.778537	WGCNA
3.54274	6.71e-09	Group4	0.282268	0.944444	9	6	0	FALSE	Acbd7	343.111	0	9	0	0.995184	FALSE	0	Acbd7	12	0	0.536111	WGCNA
3.52827	1.03e-05	Group4	0.283425	0.541502	23	6	0	FALSE	Ace2	230.478	0	23	0	0.995212	FALSE	0	Ace2	350206	0	0.356777	WGCNA
4.3169	0	Group4	0.231648	0	1	7	0	FALSE	Ackr3	528	0	1	0	0.993718	FALSE	0	Ackr3	0	0	0	WGCNA
4.3169	0	Group4	0.231648	0	1	7	0	FALSE	Acoxl	528	0	1	0	0.993718	FALSE	0	Acoxl	0	0	0	WGCNA
4.3169	0	Group4	0.231648	0	1	7	0	FALSE	Acpp	528	0	1	0	0.993718	FALSE	0	Acpp	0	0	0	WGCNA
4.14333	1.25e-05	Group4	0.241352	0	2	7	0	FALSE	Acyp2	276	0	2	0	0.994047	FALSE	0	Acyp2	20978	0	0.51306	chea_encode
3.53057	3.95e-06	Group4	0.28324	0.683824	17	6	0	FALSE	Adam12	265.824	0	17	0	0.995207	FALSE	0	Adam12	150246	0	0.412129	RegNet_WGCNA
3.77285	0.000149	Group4	0.265052	0.416667	9	6	0	FALSE	Adamts1	266.111	0	9	0	0.994748	FALSE	0	Adamts1	168420	0	0.437855	chea_encode
3.52761	2.87e-05	Group4	0.283478	0.421538	26	6	0	FALSE	Adamts15	212.269	0	26	0	0.995213	FALSE	0	Adamts15	510916	0	0.329551	WGCNA
3.87212	3.89e-05	Group4	0.258256	0.5	4	6	0	FALSE	Adamts20	350	0	4	0	0.99456	FALSE	0	Adamts20	34024	0	0.611451	chea_encode
4.3169	0	Group4	0.231648	0	1	7	0	FALSE	Adck5	528	0	1	0	0.993718	FALSE	0	Adck5	0	0	0	WGCNA
4.3169	0	Group4	0.231648	0	1	7	0	FALSE	Adgrv1	528	0	1	0	0.993718	FALSE	0	Adgrv1	0	0	0	WGCNA
3.43754	0.000201	Group4	0.290906	0.833333	10	6	0	FALSE	Ahcyl2	306.889	0	10	1	0.995383	FALSE	0	Ahcyl2	98532	0	0.436542	RegNet_WGCNA
3.52433	4.83e-05	Group4	0.283742	0.337121	33	6	0	FALSE	Aldob	181.273	0	33	0	0.995219	FALSE	0	Aldob	673522	0	0.280514	WGCNA
3.52663	2.03e-05	Group4	0.283557	0.404762	28	6	0	FALSE	Alpi	205.214	0	28	0	0.995215	FALSE	0	Alpi	550932	0	0.317669	WGCNA
3.52794	1.28e-05	Group4	0.283451	0.507246	24	6	0	FALSE	Amph	224.042	0	24	0	0.995212	FALSE	0	Amph	400220	0	0.346814	WGCNA
3.33268	0.00191937	Group4	0.300059	0.304202	36	6	0	FALSE	Apoa1	175.914	0	36	1	0.995582	FALSE	0	Apoa1	5020066	0	0.232886	chea_encode
3.52367	0.000106	Group4	0.283795	0.317291	34	6	0	FALSE	Apoa4	176.265	0	34	0	0.99522	FALSE	0	Apoa4	874340	0	0.272719	WGCNA
3.52367	0.000106	Group4	0.283795	0.317291	35	6	0	FALSE	Apoc3	176.265	0	35	1	0.99522	FALSE	0	Apoc3	874340	0	0.272719	RegNet_WGCNA
3.5263	1.79e-05	Group4	0.283583	0.41133	29	6	0	FALSE	Arg1	200.276	0	29	0	0.995215	FALSE	0	Arg1	501716	0	0.310025	WGCNA
3.52663	2.03e-05	Group4	0.283557	0.404762	28	6	0	FALSE	Bik	205.214	0	28	0	0.995215	FALSE	0	Bik	550932	0	0.317669	WGCNA
3.52498	3.38e-05	Group4	0.283689	0.358871	32	6	0	FALSE	Ccdc184	186.281	0	32	0	0.995218	FALSE	0	Ccdc184	612716	0	0.288313	WGCNA
3.5263	2.08e-05	Group4	0.283583	0.396552	29	6	0	FALSE	Cd200r2	200.448	0	29	0	0.995215	FALSE	0	Cd200r2	551392	0	0.310291	WGCNA
3.52367	0.000106	Group4	0.283795	0.317291	34	6	0	FALSE	Ces2a	176.265	0	34	0	0.99522	FALSE	0	Ces2a	874340	0	0.272719	WGCNA
3.5263	2.08e-05	Group4	0.283583	0.396552	29	6	0	FALSE	Ces2e	200.448	0	29	0	0.995215	FALSE	0	Ces2e	551392	0	0.310291	WGCNA
3.52498	3.38e-05	Group4	0.283689	0.358871	32	6	0	FALSE	Clec2h	186.281	0	32	0	0.995218	FALSE	0	Clec2h	612716	0	0.288313	WGCNA
3.52564	2.15e-05	Group4	0.283636	0.382796	31	6	0	FALSE	Cntn1	191.484	0	31	0	0.995217	FALSE	0	Cntn1	552200	0	0.296415	WGCNA
3.52367	0.000106	Group4	0.283795	0.317291	34	6	0	FALSE	Colgalt2	176.265	0	34	0	0.99522	FALSE	0	Colgalt2	874340	0	0.272719	WGCNA
3.52696	1.25e-05	Group4	0.283531	0.478632	28	6	0	FALSE	Cxcl2	205.296	0	28	1	0.995214	FALSE	0	Cxcl2	351248	0	0.317796	RegNet_WGCNA
3.52564	2.15e-05	Group4	0.283636	0.382796	31	6	0	FALSE	Cxcl3	191.484	0	31	0	0.995217	FALSE	0	Cxcl3	552200	0	0.296415	WGCNA
3.52564	2.15e-05	Group4	0.283636	0.382796	31	6	0	FALSE	Cyp2b10	191.484	0	31	0	0.995217	FALSE	0	Cyp2b10	552200	0	0.296415	WGCNA
3.53057	1.43e-07	Group4	0.28324	0.801471	17	6	0	FALSE	Dkk3	263.471	0	17	0	0.995207	FALSE	0	Dkk3	162	0	0.408482	WGCNA
3.56213	6.45e-06	Group4	0.280731	0.8	17	6	0	FALSE	Dusp1	237.875	0	17	1	0.995147	FALSE	0	Dusp1	1136	0	0.37168	RegNet_WGCNA
3.52827	8.94e-06	Group4	0.283425	0.557312	24	6	0	FALSE	Eif1	227.13	0	24	1	0.995212	FALSE	0	Eif1	300146	0	0.351595	RegNet_WGCNA
3.07824	0.00289047	Group4	0.324861	0.326613	36	5	0	FALSE	Eps8l3	192.656	0	36	4	0.996064	FALSE	0	Eps8l3	4231040	0	0.218113	chea_encode
3.52367	0.000106	Group4	0.283795	0.317291	34	6	0	FALSE	Fabp1	176.265	0	34	0	0.99522	FALSE	0	Fabp1	874340	0	0.272719	WGCNA
3.4783	0.000616	Group4	0.287496	0.273273	37	6	0	FALSE	Fabp2	164.811	0	37	0	0.995306	FALSE	0	Fabp2	2351034	0	0.240442	chea_encode
3.52564	2.15e-05	Group4	0.283636	0.382796	31	6	0	FALSE	Fam184b	191.484	0	31	0	0.995217	FALSE	0	Fam184b	552200	0	0.296415	WGCNA
3.51479	0.000222	Group4	0.284512	0.399471	28	6	0	FALSE	Fcgbp	205.429	0	28	0	0.995237	FALSE	0	Fcgbp	1582870	0	0.301215	chea_encode
3.52564	2.15e-05	Group4	0.283636	0.382796	32	6	0	FALSE	Gjb2	191.484	0	32	1	0.995217	FALSE	0	Gjb2	552200	0	0.296415	RegNet_WGCNA
3.52926	4.66e-06	Group4	0.283346	0.642857	21	6	0	FALSE	Gm13450	230.762	0	21	0	0.99521	FALSE	0	Gm13450	100930	0	0.35777	WGCNA
3.52597	1.98e-05	Group4	0.28361	0.406897	30	6	0	FALSE	Gm15511	193.733	0	30	0	0.995216	FALSE	0	Gm15511	501732	0	0.299897	WGCNA
3.53024	1.32e-06	Group4	0.283267	0.751634	18	6	0	FALSE	Gm2044	257.5	0	18	0	0.995208	FALSE	0	Gm2044	50096	0	0.399225	WGCNA
3.52597	1.98e-05	Group4	0.28361	0.406897	30	6	0	FALSE	Gm20627	193.733	0	30	0	0.995216	FALSE	0	Gm20627	501732	0	0.299897	WGCNA
3.52564	2.15e-05	Group4	0.283636	0.382796	31	6	0	FALSE	Gm22748	191.484	0	31	0	0.995217	FALSE	0	Gm22748	552200	0	0.296415	WGCNA
3.52761	1.21e-05	Group4	0.283478	0.48	25	6	0	FALSE	Gm25360	221.32	0	25	0	0.995213	FALSE	0	Gm25360	400892	0	0.342601	WGCNA
3.52564	2.15e-05	Group4	0.283636	0.382796	31	6	0	FALSE	Gm26802	191.484	0	31	0	0.995217	FALSE	0	Gm26802	552200	0	0.296415	WGCNA
3.5286	8.78e-06	Group4	0.283399	0.580087	22	6	0	FALSE	Gm26887	234.955	0	22	0	0.995211	FALSE	0	Gm26887	299940	0	0.363707	WGCNA
3.52663	2.03e-05	Group4	0.283557	0.404762	28	6	0	FALSE	Gm31887	205.214	0	28	0	0.995215	FALSE	0	Gm31887	550932	0	0.317669	WGCNA
3.56246	7.04e-08	Group4	0.280705	0.885714	15	6	0	FALSE	Gm34455	267.267	0	15	0	0.995147	FALSE	0	Gm34455	68	0	0.417604	WGCNA
3.52597	1.98e-05	Group4	0.28361	0.406897	30	6	0	FALSE	Gm44851	193.733	0	30	0	0.995216	FALSE	0	Gm44851	501732	0	0.299897	WGCNA
3.52597	3.47e-05	Group4	0.28361	0.376847	29	6	0	FALSE	Gm45165	198.862	0	29	0	0.995216	FALSE	0	Gm45165	611472	0	0.307783	WGCNA
3.56246	7.04e-08	Group4	0.280705	0.885714	15	6	0	FALSE	Gm45266	267.267	0	15	0	0.995147	FALSE	0	Gm45266	68	0	0.417604	WGCNA
3.52761	1.05e-05	Group4	0.283478	0.516667	25	6	0	FALSE	Gm50008	214.04	0	25	0	0.995213	FALSE	0	Gm50008	300842	0	0.331331	WGCNA
3.5263	1.79e-05	Group4	0.283583	0.41133	29	6	0	FALSE	Gm8818	200.276	0	29	0	0.995215	FALSE	0	Gm8818	501716	0	0.310025	WGCNA
3.52498	3.38e-05	Group4	0.283689	0.358871	32	6	0	FALSE	Hs6st2	186.281	0	32	0	0.995218	FALSE	0	Hs6st2	612716	0	0.288313	WGCNA
3.52498	0.000146	Group4	0.283689	0.358871	33	6	0	FALSE	Hspa1a	185.656	0	33	1	0.995218	FALSE	0	Hspa1a	753064	0	0.287345	RegNet_WGCNA
3.52433	0.000159	Group4	0.283742	0.337121	33	6	0	FALSE	Hspa1b	180.788	0	33	0	0.995219	FALSE	0	Hspa1b	813760	0	0.279764	WGCNA
3.49671	0.000258	Group4	0.285983	0.324421	34	6	0	FALSE	Ifi27l2b	179.206	0	34	0	0.995271	FALSE	0	Ifi27l2b	743580	0	0.245744	chea_encode
3.52465	9.84e-05	Group4	0.283716	0.329032	31	6	0	FALSE	Il22	187.194	0	31	0	0.995218	FALSE	0	Il22	848704	0	0.289623	WGCNA
3.52564	2.15e-05	Group4	0.283636	0.382796	31	6	0	FALSE	Impg1	191.484	0	31	0	0.995217	FALSE	0	Impg1	552200	0	0.296415	WGCNA
3.56312	5.3e-08	Group4	0.280653	0.910256	14	6	0	FALSE	Jag1	255.923	0	14	1	0.995146	FALSE	0	Jag1	48	0	0.39988	RegNet_WGCNA
3.52301	0.000231	Group4	0.283848	0.29916	36	6	0	FALSE	Kcnk1	171.371	0	36	1	0.995222	FALSE	0	Kcnk1	1075582	0	0.265104	RegNet_WGCNA
3.51348	0.000234	Group4	0.284618	0.360887	32	6	0	FALSE	Krt20	187.594	0	32	0	0.99524	FALSE	0	Krt20	1635118	0	0.275064	chea_encode
3.37903	0.00142373	Group4	0.295943	0.416256	30	6	0	FALSE	Lif	196.483	0	30	1	0.995494	FALSE	0	Lif	5523288	0	0.27989	chea_encode
3.51611	0.000102	Group4	0.284405	0.364919	33	6	0	FALSE	Lrrn2	187.219	0	33	1	0.995235	FALSE	0	Lrrn2	1149626	0	0.280688	RegNet_modules_DEGs
3.56213	4.58e-07	Group4	0.280731	0.841667	16	6	0	FALSE	Mmp25	254.812	0	16	0	0.995147	FALSE	0	Mmp25	462	0	0.398145	WGCNA
3.51709	0.000381	Group4	0.284326	0.380645	31	6	0	FALSE	Nmur1	187.613	0	31	0	0.995233	FALSE	0	Nmur1	586480	0	0.289476	WGCNA
3.52564	2.15e-05	Group4	0.283636	0.382796	31	6	0	FALSE	Olfr1258	191.484	0	31	0	0.995217	FALSE	0	Olfr1258	552200	0	0.296415	WGCNA
3.52564	2.15e-05	Group4	0.283636	0.382796	31	6	0	FALSE	Olfr1259	191.484	0	31	0	0.995217	FALSE	0	Olfr1259	552200	0	0.296415	WGCNA
3.5618	8.59e-07	Group4	0.280757	0.801471	18	6	0	FALSE	Ppp1r15a	243.765	0	18	1	0.995148	FALSE	0	Ppp1r15a	860	0	0.380882	RegNet_WGCNA
3.52367	0.000106	Group4	0.283795	0.317291	34	6	0	FALSE	Prap1	176.265	0	34	0	0.99522	FALSE	0	Prap1	874340	0	0.272719	WGCNA
3.56279	5.3e-08	Group4	0.280679	0.923077	17	6	0	FALSE	Ptgs2	266.357	0	17	3	0.995146	FALSE	0	Ptgs2	48	0	0.416183	RegNet_WGCNA
3.08383	0.00255149	Group4	0.324272	0.350379	33	5	0	FALSE	Rasl11a	188.667	0	33	0	0.996053	FALSE	0	Rasl11a	4758482	0	0.216858	chea_encode
3.48817	0.000474	Group4	0.286684	0.326203	34	6	0	FALSE	Rbp2	180.559	0	34	0	0.995288	FALSE	0	Rbp2	1811014	0	0.238796	chea_encode
3.52498	3.38e-05	Group4	0.283689	0.358871	32	6	0	FALSE	Rnu3a	186.281	0	32	0	0.995218	FALSE	0	Rnu3a	612716	0	0.288313	WGCNA
3.52301	0.000231	Group4	0.283848	0.29916	35	6	0	FALSE	Serinc2	171.371	0	35	0	0.995222	FALSE	0	Serinc2	1075582	0	0.265104	WGCNA
3.52531	4.69e-05	Group4	0.283663	0.351724	30	6	0	FALSE	Snord118	193.067	0	30	0	0.995217	FALSE	0	Snord118	671802	0	0.298762	WGCNA
3.52367	0.000106	Group4	0.283795	0.317291	34	6	0	FALSE	Spink1	176.265	0	34	0	0.99522	FALSE	0	Spink1	874340	0	0.272719	WGCNA
3.52597	1.83e-05	Group4	0.28361	0.402299	30	6	0	FALSE	Stab1	195.833	0	30	0	0.995216	FALSE	0	Stab1	502176	0	0.303148	WGCNA
3.55062	5.15e-07	Group4	0.281641	0.794118	18	6	0	FALSE	Tmem88	250.353	0	18	1	0.995169	FALSE	0	Tmem88	530	0	0.388747	RegNet_WGCNA
3.52696	1.72e-05	Group4	0.283531	0.42735	27	6	0	FALSE	Tns4	210.556	0	27	0	0.995214	FALSE	0	Tns4	500916	0	0.325937	WGCNA
3.52433	4.83e-05	Group4	0.283742	0.337121	33	6	0	FALSE	Trgv5	181.273	0	33	0	0.995219	FALSE	0	Trgv5	673522	0	0.280514	WGCNA
3.52696	1.72e-05	Group4	0.283531	0.42735	27	6	0	FALSE	Zg16	210.556	0	27	0	0.995214	FALSE	0	Zg16	500916	0	0.325937	WGCNA
3.3478	0.00115453	Group4	0.298704	0.445887	22	6	0	FALSE	Asphd2	229.273	0	22	0	0.995553	FALSE	0	Asphd2	2925846	0	0.31358	chea_encode
3.54076	3.24e-08	Group4	0.282425	0.87619	15	6	0	FALSE	Bmp2	279.267	0	15	0	0.995188	FALSE	0	Bmp2	46	0	0.436354	WGCNA
3.5286	1.19e-05	Group4	0.283399	0.485507	24	6	0	FALSE	Cdhr2	225.917	0	24	0	0.995211	FALSE	0	Cdhr2	400766	0	0.350802	WGCNA
3.53057	1.18e-05	Group4	0.28324	0.490476	21	6	0	FALSE	Chad	234.476	0	21	0	0.995207	FALSE	0	Chad	400542	0	0.365797	WGCNA
3.47403	0.00054	Group4	0.28785	0.353846	26	6	0	FALSE	Cryaa	204.769	0	26	0	0.995314	FALSE	0	Cryaa	2661694	0	0.29117	chea_encode
3.40335	0.000261	Group4	0.293828	0.589474	24	6	0	FALSE	Csf2	243.25	0	24	4	0.995448	FALSE	0	Csf2	388224	0	0.344547	RegNet_WGCNA
3.5286	1.19e-05	Group4	0.283399	0.485507	24	6	0	FALSE	Cyp3a11	225.917	0	24	0	0.995211	FALSE	0	Cyp3a11	400766	0	0.350802	WGCNA
3.52728	2.06e-05	Group4	0.283504	0.399471	28	6	0	FALSE	Cyp3a13	203.643	0	28	0	0.995213	FALSE	0	Cyp3a13	551236	0	0.316216	WGCNA
3.52696	2.1e-05	Group4	0.283531	0.396552	29	6	0	FALSE	Dgat1	198.966	0	29	0	0.995214	FALSE	0	Dgat1	551660	0	0.308953	WGCNA
3.32939	0.00178924	Group4	0.300355	0.365079	28	6	0	FALSE	Fam83a	203.714	0	28	0	0.995588	FALSE	0	Fam83a	5256548	0	0.265852	chea_encode
3.5309	1.03e-05	Group4	0.283214	0.521053	20	6	0	FALSE	Flt4	240	0	20	0	0.995207	FALSE	0	Flt4	350602	0	0.374415	WGCNA
3.56377	5.32e-09	Group4	0.280601	0.961538	13	6	0	FALSE	Furin	278.308	0	13	0	0.995144	FALSE	0	Furin	6	0	0.436219	WGCNA
3.53057	3.92e-06	Group4	0.28324	0.678363	19	6	0	FALSE	Gm10382	253.105	0	19	0	0.995207	FALSE	0	Gm10382	149922	0	0.393632	WGCNA
3.53057	1.18e-05	Group4	0.28324	0.490476	21	6	0	FALSE	Gm10605	234.476	0	21	0	0.995207	FALSE	0	Gm10605	400542	0	0.365797	WGCNA
3.53024	8.56e-06	Group4	0.283267	0.596491	19	6	0	FALSE	Gm30726	252.263	0	19	0	0.995208	FALSE	0	Gm30726	300064	0	0.391713	WGCNA
3.52696	3.22e-05	Group4	0.283531	0.378307	28	6	0	FALSE	Gm30906	202.143	0	28	0	0.995214	FALSE	0	Gm30906	610916	0	0.313831	WGCNA
3.52926	1.19e-05	Group4	0.283346	0.489177	22	6	0	FALSE	Gm31019	234.091	0	22	0	0.99521	FALSE	0	Gm31019	400668	0	0.363495	WGCNA
3.52926	1.19e-05	Group4	0.283346	0.489177	22	6	0	FALSE	Gm36660	234.091	0	22	0	0.99521	FALSE	0	Gm36660	400668	0	0.363495	WGCNA
3.52926	1.19e-05	Group4	0.283346	0.489177	22	6	0	FALSE	Gm45456	234.091	0	22	0	0.99521	FALSE	0	Gm45456	400668	0	0.363495	WGCNA
3.52893	1.26e-05	Group4	0.283372	0.517787	23	6	0	FALSE	Gm8234	228.957	0	23	0	0.99521	FALSE	0	Gm8234	400094	0	0.355523	WGCNA
3.52959	1.17e-05	Group4	0.283319	0.514286	21	6	0	FALSE	Guca2b	240.095	0	21	0	0.995209	FALSE	0	Guca2b	400270	0	0.372819	WGCNA
3.53254	7e-06	Group4	0.283082	0.666667	16	6	0	FALSE	Hbegf	264.867	0	16	1	0.995204	FALSE	0	Hbegf	249670	0	0.413209	RegNet_WGCNA
3.53024	8.58e-06	Group4	0.283267	0.608187	19	6	0	FALSE	Hormad2	251.895	0	19	0	0.995208	FALSE	0	Hormad2	299756	0	0.391141	WGCNA
3.52991	8.43e-06	Group4	0.283293	0.615789	22	6	0	FALSE	Il2	242.4	0	22	2	0.995209	FALSE	0	Il2	249908	0	0.376398	RegNet_WGCNA
3.52827	1.45e-05	Group4	0.283425	0.456667	26	6	0	FALSE	Il23r	219.92	0	26	1	0.995212	FALSE	0	Il23r	450764	0	0.341491	RegNet_WGCNA
3.4806	0.000362	Group4	0.287306	0.461905	23	6	0	FALSE	Krt8	224.476	0	23	2	0.995302	FALSE	0	Krt8	2192930	0	0.322455	chea_encode
3.5286	1.19e-05	Group4	0.283399	0.485507	24	6	0	FALSE	Muc3	225.917	0	24	0	0.995211	FALSE	0	Muc3	400766	0	0.350802	WGCNA
3.5286	1.44e-05	Group4	0.283399	0.452899	24	6	0	FALSE	Olfr1342	222.625	0	24	0	0.995211	FALSE	0	Olfr1342	450692	0	0.345691	WGCNA
3.52926	1.19e-05	Group4	0.283346	0.489177	22	6	0	FALSE	Olfr60	234.091	0	22	0	0.99521	FALSE	0	Olfr60	400668	0	0.363495	WGCNA
3.51808	0.0002	Group4	0.284246	0.442688	23	6	0	FALSE	Plekhg1	222.087	0	23	0	0.995231	FALSE	0	Plekhg1	1475066	0	0.328046	chea_encode
3.52794	1.45e-05	Group4	0.283451	0.452899	24	6	0	FALSE	Ppp1r14c	222.375	0	24	0	0.995212	FALSE	0	Ppp1r14c	450782	0	0.344234	RegNet_WGCNA
3.5286	1.44e-05	Group4	0.283399	0.452899	24	6	0	FALSE	Prr29	222.625	0	24	0	0.995211	FALSE	0	Prr29	450692	0	0.345691	WGCNA
3.52827	1.72e-05	Group4	0.283425	0.473333	25	6	0	FALSE	Ramp3	213.84	0	25	0	0.995212	FALSE	0	Ramp3	450560	0	0.33205	WGCNA
3.52926	9.69e-06	Group4	0.283346	0.554113	22	6	0	FALSE	Ret	232.591	0	22	0	0.99521	FALSE	0	Ret	299944	0	0.361166	WGCNA
3.51874	8.97e-05	Group4	0.284193	0.430769	26	6	0	FALSE	Rprm	213.577	0	26	0	0.99523	FALSE	0	Rprm	1047776	0	0.321168	RegNet_modules_DEGs
3.51972	8.5e-05	Group4	0.284113	0.458498	23	6	0	FALSE	Slc5a1	226.304	0	23	0	0.995228	FALSE	0	Slc5a1	997448	0	0.340307	RegNet_modules_DEGs
3.50099	9.3e-05	Group4	0.285634	0.761905	15	6	0	FALSE	Slc6a13	266.933	0	15	0	0.995263	FALSE	0	Slc6a13	484482	0	0.40743	chea_encode
3.5309	2.74e-06	Group4	0.283214	0.72549	18	6	0	FALSE	Stab2	258.278	0	18	0	0.995207	FALSE	0	Stab2	99948	0	0.401676	WGCNA
3.52926	1.19e-05	Group4	0.283346	0.489177	22	6	0	FALSE	Sult6b2	234.091	0	22	0	0.99521	FALSE	0	Sult6b2	400668	0	0.363495	WGCNA
3.50526	5.22e-05	Group4	0.285286	0.42	25	6	0	FALSE	Thsd7b	214.24	0	25	0	0.995255	FALSE	0	Thsd7b	454232	0	0.331128	RegNet_modules_DEGs
3.52761	2.01e-05	Group4	0.283478	0.407407	27	6	0	FALSE	Tpbgl	208.704	0	27	0	0.995213	FALSE	0	Tpbgl	550788	0	0.324074	WGCNA
3.40204	0.00027	Group4	0.293941	0.632035	26	6	0	FALSE	Ubc	224.409	0	26	4	0.995451	FALSE	0	Ubc	301138	0	0.316962	RegNet_WGCNA
3.48291	0.000312	Group4	0.287117	0.413043	24	6	0	FALSE	Unc13c	218.167	0	24	0	0.995298	FALSE	0	Unc13c	1516014	0	0.321244	chea_encode
3.53057	7.08e-06	Group4	0.28324	0.647059	22	6	0	FALSE	Wwtr1	258.944	0	20	0	0.995207	FALSE	2	Wwtr1	249816	0	0.402088	RegNet_modules_DEGs
3.52893	1.19e-05	Group4	0.283372	0.482213	24	6	0	FALSE	Zfp385c	229	0	24	1	0.99521	FALSE	0	Zfp385c	400702	0	0.35559	chea_encode
3.53057	1.18e-05	Group4	0.28324	0.490476	21	6	0	FALSE	Zfp462	234.476	0	21	0	0.995207	FALSE	0	Zfp462	400542	0	0.365797	WGCNA
3.52827	1.45e-05	Group4	0.283425	0.456667	25	6	0	FALSE	Zmat4	219.92	0	25	0	0.995212	FALSE	0	Zmat4	450764	0	0.341491	WGCNA
3.41847	0.000184	Group4	0.292528	0.809524	7	6	0	FALSE	Ak5	347.571	0	7	0	0.99542	FALSE	0	Ak5	97458	0	0.498668	chea_encode
3.4336	0.000161	Group4	0.29124	0.333333	3	6	0	FALSE	Alox5	300.667	0	3	0	0.995391	FALSE	0	Alox5	257280	0	0.503071	chea_encode
3.82018	3e-05	Group4	0.261767	0.75	8	6	0	FALSE	Anks6	305.25	0	8	0	0.994659	FALSE	0	Anks6	43398	0	0.552763	chea_encode
4.4714	4.82e-07	Group4	0.223644	0	11	7	RXR-like	FALSE	Nr2f6	34.1818	0	11	0	0.993425	FALSE	0	Nr2f6	318	1	0.921717	WGCNA
3.50888	8.02e-05	Group4	0.284992	0.763636	11	6	0	FALSE	Apob	308.364	0	11	0	0.995248	FALSE	0	Apob	209490	0	0.47573	chea_encode
3.53024	8.63e-06	Group4	0.283267	0.526316	20	6	0	FALSE	Apol7b	244.45	0	20	0	0.995208	FALSE	0	Apol7b	300684	0	0.380171	WGCNA
3.83826	1.79e-08	Group4	0.260534	0.904762	7	6	0	FALSE	Aqp3	336.143	0	7	0	0.994625	FALSE	0	Aqp3	18	0	0.61791	RegNet_WGCNA
3.56476	0	Group4	0.280524	1	10	6	0	FALSE	Areg	317.7	0	10	0	0.995143	FALSE	0	Areg	0	0	0.497962	RegNet_WGCNA
3.53123	4.4e-06	Group4	0.283187	0.75	16	6	0	FALSE	C2	274.625	0	16	0	0.995206	FALSE	0	C2	149922	0	0.426436	WGCNA
3.86029	0	Group4	0.259048	1	8	6	0	FALSE	Cdh2	314.375	0	8	0	0.994583	FALSE	0	Cdh2	0	0	0.578959	WGCNA
3.56673	0	Group4	0.280369	1	7	6	0	FALSE	Cep63	330.143	0	7	0	0.995139	FALSE	0	Cep63	0	0	0.51991	WGCNA
3.56476	0	Group4	0.280524	1	10	6	0	FALSE	Chsy3	317.7	0	10	0	0.995143	FALSE	0	Chsy3	0	0	0.497962	WGCNA
3.86358	0	Group4	0.258828	1	4	6	0	FALSE	Ckb	311.5	0	4	0	0.994577	FALSE	0	Ckb	0	0	0.580074	WGCNA
3.43721	0.000192	Group4	0.290933	0.863636	16	6	0	FALSE	Coq10b	282.833	0	16	4	0.995384	FALSE	0	Coq10b	95442	0	0.403471	RegNet_WGCNA
3.56476	0	Group4	0.280524	1	10	6	0	FALSE	Cxcl1	317.7	0	10	0	0.995143	FALSE	0	Cxcl1	0	0	0.497962	WGCNA
3.54175	1.77e-08	Group4	0.282346	0.909091	12	6	0	FALSE	Cysltr1	312.333	0	12	0	0.995186	FALSE	0	Cysltr1	28	0	0.488021	WGCNA
3.56607	0	Group4	0.28042	1	9	6	0	FALSE	Dgat2	327.889	0	9	0	0.99514	FALSE	0	Dgat2	0	0	0.51636	WGCNA
3.56476	0	Group4	0.280524	1	10	6	0	FALSE	Dnmt3l-Ps1	317.7	0	10	0	0.995143	FALSE	0	Dnmt3l-Ps1	0	0	0.497962	WGCNA
3.86029	0	Group4	0.259048	1	8	6	0	FALSE	Gdpd5	314.375	0	8	0	0.994583	FALSE	0	Gdpd5	0	0	0.578959	WGCNA
3.54175	1.77e-08	Group4	0.282346	0.909091	12	6	0	FALSE	Gm12892	312.333	0	12	0	0.995186	FALSE	0	Gm12892	28	0	0.488021	WGCNA
3.56443	0	Group4	0.28055	1	11	6	0	FALSE	Gm16201	299.455	0	11	0	0.995143	FALSE	0	Gm16201	0	0	0.469364	WGCNA
3.56476	0	Group4	0.280524	1	10	6	0	FALSE	Gm17024	317.7	0	10	0	0.995143	FALSE	0	Gm17024	0	0	0.497962	WGCNA
3.56476	0	Group4	0.280524	1	10	6	0	FALSE	Gm17056	317.7	0	10	0	0.995143	FALSE	0	Gm17056	0	0	0.497962	WGCNA
3.56476	0	Group4	0.280524	1	10	6	0	FALSE	Gm17971	317.7	0	10	0	0.995143	FALSE	0	Gm17971	0	0	0.497962	WGCNA
3.54208	1.09e-08	Group4	0.28232	0.927273	11	6	0	FALSE	Gm24119	315.273	0	11	0	0.995185	FALSE	0	Gm24119	18	0	0.492614	WGCNA
3.93557	0	Group4	0.254093	1	3	6	0	FALSE	Gm42759	239.333	0	3	0	0.99444	FALSE	0	Gm42759	0	0	0.699805	WGCNA
3.54175	1.77e-08	Group4	0.282346	0.909091	12	6	0	FALSE	Gm45267	312.333	0	12	0	0.995186	FALSE	0	Gm45267	28	0	0.488021	WGCNA
3.56476	0	Group4	0.280524	1	10	6	0	FALSE	Gm48236	317.7	0	10	0	0.995143	FALSE	0	Gm48236	0	0	0.497962	WGCNA
3.56443	6.77e-09	Group4	0.28055	0.963636	11	6	0	FALSE	Gm6012	314.273	0	11	0	0.995143	FALSE	0	Gm6012	10	0	0.49259	WGCNA
3.56476	0	Group4	0.280524	1	10	6	0	FALSE	H1f2	317.7	0	10	0	0.995143	FALSE	0	H1f2	0	0	0.497962	WGCNA
3.5664	0	Group4	0.280395	1	9	6	0	FALSE	Hdc	339.125	0	9	1	0.995139	FALSE	0	Hdc	0	0	0.534055	RegNet_WGCNA
3.56476	0	Group4	0.280524	1	10	6	0	FALSE	Kdm6bos	317.7	0	10	0	0.995143	FALSE	0	Kdm6bos	0	0	0.497962	WGCNA
3.54142	1.77e-08	Group4	0.282373	0.923077	15	6	0	FALSE	Lmo4	302.692	0	14	0	0.995187	FALSE	1	Lmo4	28	0	0.472957	RegNet_WGCNA
3.56345	7.92e-07	Group4	0.280627	0.912088	16	6	0	FALSE	Nfkbia	239.357	0	16	2	0.995145	FALSE	0	Nfkbia	762	0	0.375168	RegNet_WGCNA
3.53123	4.4e-06	Group4	0.283187	0.75	16	6	0	FALSE	Npnt	274.625	0	16	0	0.995206	FALSE	0	Npnt	149922	0	0.426436	WGCNA
3.55161	4.73e-07	Group4	0.281562	0.879121	18	6	0	FALSE	Per1	254	0	17	2	0.995167	FALSE	1	Per1	464	0	0.39441	RegNet_WGCNA
3.56443	6.77e-09	Group4	0.28055	0.963636	11	6	0	FALSE	Pi4k2a	314.273	0	11	0	0.995143	FALSE	0	Pi4k2a	10	0	0.49259	WGCNA
3.56575	1.86e-09	Group4	0.280446	0.977778	10	6	0	FALSE	Piwil4	323.1	0	10	0	0.995141	FALSE	0	Piwil4	2	0	0.508819	WGCNA
3.56476	0	Group4	0.280524	1	10	6	0	FALSE	Rab11fip1	317.7	0	10	0	0.995143	FALSE	0	Rab11fip1	0	0	0.497962	WGCNA
3.63182	0	Group4	0.275344	1	6	6	0	FALSE	Rgs2	267.667	0	6	0	0.995015	FALSE	0	Rgs2	0	0	0.590876	WGCNA
3.86226	0	Group4	0.258916	1	6	6	0	FALSE	Rtn4	273.333	0	6	0	0.994579	FALSE	0	Rtn4	0	0	0.507112	RegNet_WGCNA
3.53189	1.2e-06	Group4	0.283135	0.819048	15	6	0	FALSE	Snora31	284.667	0	15	0	0.995205	FALSE	0	Snora31	49978	0	0.442716	WGCNA
3.54175	1.77e-08	Group4	0.282346	0.909091	12	6	0	FALSE	Susd2	312.333	0	12	0	0.995186	FALSE	0	Susd2	28	0	0.488021	WGCNA
3.12229	0.0010628	Group8	0.320278	0.779412	21	5	0	FALSE	Tnfaip3	227.294	0	20	2	0.995981	FALSE	1	Tnfaip3	1884576	0	0.273848	chea_encode
3.53189	8.42e-06	Group4	0.283135	0.562091	18	6	0	FALSE	Cdh20	253.056	0	18	0	0.995205	FALSE	0	Cdh20	300202	0	0.395399	WGCNA
3.53222	7e-06	Group4	0.283108	0.675	17	6	0	FALSE	Dnajb1	268.625	0	17	1	0.995204	FALSE	0	Dnajb1	249710	0	0.419072	RegNet_WGCNA
3.53222	8.4e-06	Group4	0.283108	0.558824	17	6	0	FALSE	Gm6506	254.706	0	17	0	0.995204	FALSE	0	Gm6506	300158	0	0.397978	WGCNA
3.40335	0.000273	Group4	0.293828	0.526316	23	6	0	FALSE	Krt4	246.55	0	23	3	0.995448	FALSE	0	Krt4	671364	0	0.349221	RegNet_WGCNA
3.53057	8.49e-06	Group4	0.28324	0.555556	19	6	0	FALSE	Mep1b	251.632	0	19	0	0.995207	FALSE	0	Mep1b	300292	0	0.39134	WGCNA
3.5309	6.98e-06	Group4	0.283214	0.588235	18	6	0	FALSE	Muc2	258.667	0	18	0	0.995207	FALSE	0	Muc2	250354	0	0.402281	WGCNA
3.10059	0.00134609	Group8	0.322519	0.502924	19	5	0	FALSE	Psd2	245.474	0	19	0	0.996022	FALSE	0	Psd2	2458306	0	0.294686	chea_encode
3.52991	1.17e-05	Group4	0.283293	0.521053	20	6	0	FALSE	Rd3	245.25	0	20	0	0.995209	FALSE	0	Rd3	400240	0	0.380823	WGCNA
3.53189	8.42e-06	Group4	0.283135	0.562091	19	6	0	FALSE	Slc7a6os	253.056	0	19	1	0.995205	FALSE	0	Slc7a6os	300202	0	0.395399	RegNet_WGCNA
3.52137	8.31e-05	Group4	0.283981	0.466667	21	6	0	FALSE	Ucp3	230.571	0	21	0	0.995225	FALSE	0	Ucp3	997044	0	0.348295	RegNet_modules_DEGs
3.53189	2.68e-06	Group4	0.283135	0.761905	15	6	0	FALSE	Ugt2b34	282.6	0	15	0	0.995205	FALSE	0	Ugt2b34	99896	0	0.439502	WGCNA
3.73932	0.00128258	Group4	0.267429	0.444444	10	6	0	FALSE	Atg7	231.9	0	10	0	0.994812	FALSE	0	Atg7	699180	0	0.384884	chea_encode
3.56607	0	Group4	0.28042	1	6	6	0	FALSE	Aup1	379.333	0	6	0	0.99514	FALSE	0	Aup1	0	0	0.594566	RegNet_WGCNA
4.31624	1.74e-09	Group4	0.231683	0.666667	3	7	0	FALSE	Avil	351.333	0	3	0	0.993719	FALSE	0	Avil	2	0	0.665404	WGCNA
3.8764	0	Group4	0.257972	1	4	6	0	FALSE	B130021k23rik	417.75	0	4	0	0.994552	FALSE	0	B130021k23rik	0	0	0.775046	WGCNA
4.3169	0	Group4	0.231648	0	1	7	0	FALSE	B230319c09rik	528	0	1	0	0.993718	FALSE	0	B230319c09rik	0	0	0	WGCNA
3.58087	0	Group4	0.279262	1	5	6	0	FALSE	B3galt2	364.6	0	5	0	0.995112	FALSE	0	B3galt2	0	0	0.575987	RegNet_WGCNA
3.84188	0	Group4	0.260289	1	4	6	0	FALSE	B3galt5	406	0	4	0	0.994618	FALSE	0	B3galt5	0	0	0.757463	WGCNA
3.68803	8e-05	Group4	0.271147	0.5	4	6	0	FALSE	B4galnt2	361	0	4	0	0.994909	FALSE	0	B4galnt2	30256	0	0.579053	chea_encode
4.18738	0	Group4	0.238813	1	2	7	0	FALSE	B930036n10rik	433	0	2	0	0.993963	FALSE	0	B930036n10rik	0	0	0.809346	WGCNA
3.54241	8.01e-09	Group4	0.282294	0.933333	10	6	0	FALSE	Bace2	331.3	0	10	0	0.995185	FALSE	0	Bace2	14	0	0.517656	WGCNA
3.54405	0	Group4	0.282163	1	9	6	0	FALSE	Bc018473	363	0	9	1	0.995182	FALSE	0	Bc018473	0	0	0.569859	RegNet_WGCNA
3.48554	0.000277	Group4	0.2869	0.485294	17	6	0	FALSE	Bmp4	239.765	0	17	0	0.995293	FALSE	0	Bmp4	1800086	0	0.349511	chea_encode
3.54339	2.79e-06	Group4	0.282215	0.755556	10	6	0	FALSE	C4a	318.9	0	10	0	0.995183	FALSE	0	C4a	100140	0	0.500628	WGCNA
3.4954	9.14e-05	Group4	0.28609	0.730769	13	6	0	FALSE	Cacna1g	275.615	0	13	0	0.995274	FALSE	0	Cacna1g	530054	0	0.417599	chea_encode
3.56542	0	Group4	0.280472	1	8	6	0	FALSE	Calca	349.625	0	8	0	0.995141	FALSE	0	Calca	0	0	0.548002	WGCNA
3.89513	0	Group4	0.256731	1	3	6	0	FALSE	Cap2	444.333	0	3	0	0.994517	FALSE	0	Cap2	0	0	0.835213	WGCNA
3.54405	1.3e-09	Group4	0.282163	0.964286	9	6	0	FALSE	Card10	355.75	0	9	1	0.995182	FALSE	0	Card10	2	0	0.558477	RegNet_WGCNA
3.54438	0	Group4	0.282137	1	7	6	0	FALSE	Cass4	374.857	0	7	0	0.995181	FALSE	0	Cass4	0	0	0.588473	WGCNA
3.68968	6.2e-05	Group4	0.271026	0	2	6	0	FALSE	Ccdc141	319.5	0	2	0	0.994906	FALSE	0	Ccdc141	20316	0	0.51454	chea_encode
4.3169	0	Group4	0.231648	0	1	7	0	FALSE	Ccdc189	528	0	1	0	0.993718	FALSE	0	Ccdc189	0	0	0	WGCNA
3.83925	0	Group4	0.260468	1	6	6	0	FALSE	Ccno	374.167	0	6	0	0.994623	FALSE	0	Ccno	0	0	0.690344	RegNet_WGCNA
3.89513	0	Group4	0.256731	1	3	6	0	FALSE	Ccr8	444.333	0	3	0	0.994517	FALSE	0	Ccr8	0	0	0.835213	WGCNA
3.89513	0	Group4	0.256731	1	3	6	0	FALSE	Cd69	444.333	0	3	0	0.994517	FALSE	0	Cd69	0	0	0.835213	WGCNA
3.53386	4.24e-06	Group4	0.282977	0.69697	12	6	0	FALSE	Cdh10	291.667	0	12	0	0.995201	FALSE	0	Cdh10	150356	0	0.455729	WGCNA
3.54241	1.16e-08	Group4	0.282294	0.933333	10	6	0	FALSE	Cdhr5	336.8	0	10	0	0.995185	FALSE	0	Cdhr5	20	0	0.52625	WGCNA
4.3169	0	Group4	0.231648	0	1	7	0	FALSE	Cdkn1a	528	0	1	0	0.993718	FALSE	0	Cdkn1a	0	0	0	WGCNA
3.9359	0	Group4	0.254072	1	2	6	0	FALSE	Cdon	281.5	0	2	0	0.99444	FALSE	0	Cdon	0	0	0.823099	WGCNA
4.2929	2.33e-05	Group4	0.232943	0	2	7	0	FALSE	Cfap45	297.5	0	2	0	0.993763	FALSE	0	Cfap45	15588	0	0.522928	chea_encode
3.89513	0	Group4	0.256731	1	3	6	0	FALSE	Cfap46	444.333	0	3	0	0.994517	FALSE	0	Cfap46	0	0	0.835213	WGCNA
3.89513	0	Group4	0.256731	1	3	6	0	FALSE	Cfap54	444.333	0	3	0	0.994517	FALSE	0	Cfap54	0	0	0.835213	WGCNA
4.3169	0	Group4	0.231648	0	1	7	0	FALSE	Cgref1	528	0	1	0	0.993718	FALSE	0	Cgref1	0	0	0	WGCNA
4.3169	0	Group4	0.231648	0	1	7	0	FALSE	Ciart	528	0	1	0	0.993718	FALSE	0	Ciart	0	0	0	WGCNA
3.5332	2.86e-06	Group4	0.283029	0.692308	14	6	0	FALSE	Cited4	278.286	0	14	0	0.995202	FALSE	0	Cited4	100350	0	0.434821	WGCNA
3.52235	7.25e-05	Group4	0.283901	0.708333	16	6	0	FALSE	Ckmt1	270.688	0	16	0	0.995223	FALSE	0	Ckmt1	696334	0	0.407662	RegNet_modules_DEGs
3.54208	1.29e-08	Group4	0.28232	0.927273	11	6	0	FALSE	Clca4b	326.636	0	11	0	0.995185	FALSE	0	Clca4b	22	0	0.510369	WGCNA
4.3169	0	Group4	0.231648	0	1	7	0	FALSE	Cldn15	528	0	1	0	0.993718	FALSE	0	Cldn15	0	0	0	WGCNA
3.54471	1.79e-08	Group4	0.282111	0.904762	7	6	0	FALSE	Cldn7	342	0	7	0	0.99518	FALSE	0	Cldn7	18	0	0.537736	RegNet_WGCNA
3.39283	0.000358	Group4	0.294739	0.571429	7	6	0	FALSE	Clint1	320.143	0	7	0	0.995468	FALSE	0	Clint1	947704	0	0.446304	chea_encode
3.63445	0.000155	Group4	0.275145	0.333333	6	6	0	FALSE	Cnnm2	257.333	0	6	0	0.995011	FALSE	0	Cnnm2	129966	0	0.391426	chea_encode
3.84155	0	Group4	0.260311	1	5	6	0	FALSE	Col18a1	380.8	0	5	0	0.994618	FALSE	0	Col18a1	0	0	0.710448	WGCNA
3.45529	0.000588	Group4	0.289411	0.4	6	6	0	FALSE	Coro2b	297.5	0	6	0	0.99535	FALSE	0	Coro2b	1685340	0	0.450253	chea_encode
3.54372	1.71e-09	Group4	0.282189	0.972222	9	6	0	FALSE	Cpe	349.111	0	9	0	0.995182	FALSE	0	Cpe	4	0	0.548055	WGCNA
4.31657	0	Group4	0.231666	1	2	7	0	FALSE	Cpn1	404	0	2	0	0.993719	FALSE	0	Cpn1	0	0	0.765152	WGCNA
3.53189	1.01e-05	Group4	0.283135	0.558824	17	6	0	FALSE	Gm36028	254.706	0	17	0	0.995205	FALSE	0	Gm36028	350120	0	0.397357	WGCNA
3.53222	6.94e-06	Group4	0.283108	0.602941	17	6	0	FALSE	Gm38070	260.647	0	17	0	0.995204	FALSE	0	Gm38070	250270	0	0.407261	WGCNA
3.49474	9.64e-05	Group4	0.286144	0.590476	15	6	0	FALSE	Igfbp7	255.467	0	15	0	0.995275	FALSE	0	Igfbp7	631076	0	0.387071	chea_encode
3.53123	5.82e-06	Group4	0.283187	0.625	17	6	0	FALSE	Mrc2	264.765	0	17	0	0.995206	FALSE	0	Mrc2	200422	0	0.411765	WGCNA
3.78107	9.67e-05	Group4	0.264476	0.474359	13	6	0	FALSE	P2ry1	215.692	0	13	0	0.994733	FALSE	0	P2ry1	113386	0	0.367318	chea_encode
3.50493	0.000136	Group4	0.285312	0.536765	17	6	0	FALSE	Tdrd9	253.941	0	17	0	0.995256	FALSE	0	Tdrd9	300774	0	0.351233	chea_encode
3.54142	3.65e-06	Group4	0.282373	0.717949	13	6	0	FALSE	Igsf5	278.077	0	13	0	0.995187	FALSE	0	Igsf5	99912	0	0.434495	WGCNA
3.56377	3.66e-06	Group4	0.280601	0.781818	11	6	0	FALSE	Rnf128	285.455	0	11	0	0.995144	FALSE	0	Rnf128	99898	0	0.446023	RegNet_WGCNA
3.09369	0.00171966	Group4	0.323239	0.571429	7	5	0	FALSE	Cryba4	321	0	7	0	0.996035	FALSE	0	Cryba4	3106762	0	0.387977	chea_encode
3.66831	0.000528	Group4	0.272605	0.3	5	6	0	FALSE	Cubn	290.2	0	5	0	0.994946	FALSE	0	Cubn	2580692	0	0.470455	chea_encode
4.31624	0	Group4	0.231683	1	2	7	0	FALSE	Cx3cl1	326	0	2	0	0.993719	FALSE	0	Cx3cl1	0	0	0.616257	WGCNA
3.53254	1.19e-06	Group4	0.283082	0.846154	13	6	0	FALSE	Cxcr6	299.231	0	13	0	0.995204	FALSE	0	Cxcr6	49958	0	0.465367	WGCNA
3.62919	0.000156	Group4	0.275543	0	2	6	0	FALSE	Cyp4f41-Ps	339	0	2	0	0.99502	FALSE	0	Cyp4f41-Ps	80174	0	0.515244	chea_encode
4.31624	0	Group4	0.231683	1	3	7	0	FALSE	D830039m14rik	403.333	0	3	0	0.993719	FALSE	0	D830039m14rik	0	0	0.763889	WGCNA
4.18738	0	Group4	0.238813	1	2	7	0	FALSE	Dbn1	433	0	2	0	0.993963	FALSE	0	Dbn1	0	0	0.809346	WGCNA
4.3169	0	Group4	0.231648	0	1	7	0	FALSE	Dctn1	528	0	1	0	0.993718	FALSE	0	Dctn1	0	0	0	WGCNA
4.3169	0	Group4	0.231648	0	1	7	0	FALSE	Ddc	528	0	1	0	0.993718	FALSE	0	Ddc	0	0	0	WGCNA
3.83925	0	Group4	0.260468	1	6	6	0	FALSE	Deup1	373.667	0	6	0	0.994623	FALSE	0	Deup1	0	0	0.689422	WGCNA
3.85733	1.32e-06	Group4	0.259247	0.733333	7	6	0	FALSE	Dlc1	334.333	0	7	1	0.994588	FALSE	0	Dlc1	450	0	0.590695	chea_encode
3.49375	0.000246	Group4	0.286225	0.622222	10	6	0	FALSE	Dlg5	299	0	10	0	0.995277	FALSE	0	Dlg5	1065240	0	0.444643	chea_encode
4.31657	0	Group4	0.231666	1	2	7	0	FALSE	Dll1	404	0	2	0	0.993719	FALSE	0	Dll1	0	0	0.765152	WGCNA
3.53287	5.43e-06	Group4	0.283056	0.647619	15	6	0	FALSE	Dnah6	272.067	0	15	0	0.995203	FALSE	0	Dnah6	200300	0	0.425104	WGCNA
3.53386	4.24e-06	Group4	0.282977	0.69697	12	6	0	FALSE	Gm43745	291.667	0	12	0	0.995201	FALSE	0	Gm43745	150356	0	0.455729	WGCNA
3.53123	5.49e-06	Group4	0.283187	0.632353	17	6	0	FALSE	Gm43964	266.588	0	17	0	0.995206	FALSE	0	Gm43964	200416	0	0.414601	WGCNA
3.54339	4.23e-06	Group4	0.282215	0.666667	10	6	0	FALSE	Gm6445	303.8	0	10	0	0.995183	FALSE	0	Gm6445	150332	0	0.476923	WGCNA
3.89448	9.65e-09	Group4	0.256774	0.7	5	6	0	FALSE	Gzmc	347.4	0	5	0	0.994518	FALSE	0	Gzmc	12	0	0.653008	WGCNA
3.40434	0.000246	Group4	0.293743	0.595588	20	6	0	FALSE	Mapk10	261.412	0	20	2	0.995446	FALSE	0	Mapk10	481202	0	0.370272	RegNet_WGCNA
3.5332	5.41e-06	Group4	0.283029	0.659341	14	6	0	FALSE	Olfr1033	274.5	0	14	0	0.995202	FALSE	0	Olfr1033	200282	0	0.428906	WGCNA
3.54372	1.61e-06	Group4	0.282189	0.805556	9	6	0	FALSE	Olfr525	336.444	0	9	0	0.995182	FALSE	0	Olfr525	50212	0	0.52817	WGCNA
3.34188	0.00106877	Group4	0.299233	0.542857	15	6	0	FALSE	Pdzk1	257.467	0	15	0	0.995565	FALSE	0	Pdzk1	3428106	0	0.343658	chea_encode
3.53353	4.25e-06	Group4	0.283003	0.692308	13	6	0	FALSE	Prss51	283.615	0	13	0	0.995202	FALSE	0	Prss51	150366	0	0.443149	WGCNA
3.53287	5.43e-06	Group4	0.283056	0.647619	15	6	0	FALSE	Serpinb1c	272.067	0	15	0	0.995203	FALSE	0	Serpinb1c	200300	0	0.425104	WGCNA
3.46088	0.000358	Group4	0.288944	0.435897	13	6	0	FALSE	Shank2	245.154	0	13	0	0.995339	FALSE	0	Shank2	1923694	0	0.351113	chea_encode
3.83794	9.94e-08	Group4	0.260557	0.714286	8	6	0	FALSE	Tnxb	309.625	0	8	0	0.994625	FALSE	0	Tnxb	226	0	0.569164	RegNet_WGCNA
3.89513	0	Group4	0.256731	1	3	6	0	FALSE	Dnaja1	444.333	0	3	0	0.994517	FALSE	0	Dnaja1	0	0	0.835213	WGCNA
4.31657	0	Group4	0.231666	1	2	7	0	FALSE	Dsg2	404	0	2	0	0.993719	FALSE	0	Dsg2	0	0	0.765152	WGCNA
4.27153	0	Group4	0.234108	1	2	7	0	FALSE	Dtx4	291.5	0	2	0	0.993804	FALSE	0	Dtx4	0	0	0.525225	chea_encode
4.47535	1.1e-07	Group4	0.223446	0	5	7	zf-C2H2	FALSE	Egr1	34.4	0	5	0	0.993418	FALSE	0	Egr1	116	1	0.927778	WGCNA
4.0069	0.00142378	Group4	0.249569	0.2	6	6	0	FALSE	Ehmt2	127	0	6	0	0.994305	FALSE	0	Ehmt2	649562	0	0.213603	chea_encode
4.1144	5.2e-05	Group4	0.243049	0	3	7	0	FALSE	Enpp2	213.333	0	3	0	0.994102	FALSE	0	Enpp2	47276	0	0.364208	chea_encode
3.54142	1.18e-06	Group4	0.282373	0.871795	13	6	0	FALSE	Enpp3	302.769	0	13	0	0.995187	FALSE	0	Enpp3	49940	0	0.473077	WGCNA
3.57988	0	Group4	0.279339	1	7	6	0	FALSE	Ephx2	373.286	0	7	0	0.995114	FALSE	0	Ephx2	0	0	0.588779	WGCNA
3.54372	1.71e-09	Group4	0.282189	0.972222	9	6	0	FALSE	Ero1l	349.111	0	9	0	0.995182	FALSE	0	Ero1l	4	0	0.548055	WGCNA
3.87705	0	Group4	0.257928	1	5	6	0	FALSE	Espn	345.4	0	5	0	0.994551	FALSE	0	Espn	0	0	0.644403	RegNet_WGCNA
3.87607	0	Group4	0.257993	1	5	6	0	FALSE	Exoc3	390.8	0	5	0	0.994553	FALSE	0	Exoc3	0	0	0.725046	RegNet_WGCNA
3.54372	1.71e-09	Group4	0.282189	0.972222	9	6	0	FALSE	Fam124b	349.111	0	9	0	0.995182	FALSE	0	Fam124b	4	0	0.548055	WGCNA
3.84155	0	Group4	0.260311	1	5	6	0	FALSE	Fam155a	380.8	0	5	0	0.994618	FALSE	0	Fam155a	0	0	0.710448	WGCNA
3.10158	0.00134493	Group4	0.322417	0.666667	10	5	0	FALSE	Fam20a	317.2	0	10	0	0.99602	FALSE	0	Fam20a	2684670	0	0.374823	chea_encode
3.83925	0	Group4	0.260468	1	6	6	0	FALSE	Fbxl21	374.167	0	6	0	0.994623	FALSE	0	Fbxl21	0	0	0.690344	WGCNA
3.78567	8.28e-05	Group4	0.264154	0.535714	8	6	0	FALSE	Fermt2	291.625	0	8	0	0.994724	FALSE	0	Fermt2	93362	0	0.49638	chea_encode
3.8764	0	Group4	0.257972	1	4	6	0	FALSE	Fez1	417.75	0	4	0	0.994552	FALSE	0	Fez1	0	0	0.775046	WGCNA
3.4908	0.000326	Group4	0.286468	0.593407	14	6	0	FALSE	Flrt2	265.5	0	14	0	0.995283	FALSE	0	Flrt2	1409854	0	0.388053	chea_encode
3.54306	1.79e-08	Group4	0.282242	0.944444	9	6	0	FALSE	Gabbr2	335	0	9	0	0.995184	FALSE	0	Gabbr2	18	0	0.524257	RegNet_WGCNA
3.54241	1.16e-08	Group4	0.282294	0.933333	10	6	0	FALSE	Gm10804	336.8	0	10	0	0.995185	FALSE	0	Gm10804	20	0	0.52625	WGCNA
3.54241	1.16e-08	Group4	0.282294	0.933333	10	6	0	FALSE	Gm11454	336.8	0	10	0	0.995185	FALSE	0	Gm11454	20	0	0.52625	WGCNA
3.84155	0	Group4	0.260311	1	5	6	0	FALSE	Gm12097	380.8	0	5	0	0.994618	FALSE	0	Gm12097	0	0	0.710448	WGCNA
3.85996	3.43e-09	Group4	0.25907	0.972222	9	6	0	FALSE	Gm13684	301.111	0	9	0	0.994583	FALSE	0	Gm13684	2	0	0.554532	WGCNA
3.89513	0	Group4	0.256731	1	3	6	0	FALSE	Gm16224	444.333	0	3	0	0.994517	FALSE	0	Gm16224	0	0	0.835213	WGCNA
3.87607	0	Group4	0.257993	1	5	6	0	FALSE	Gm17151	390.8	0	5	0	0.994553	FALSE	0	Gm17151	0	0	0.725046	WGCNA
3.54339	2.62e-06	Group4	0.282215	0.8	10	6	0	FALSE	Gm19514	319.7	0	10	0	0.995183	FALSE	0	Gm19514	100128	0	0.501884	WGCNA
3.56509	0	Group4	0.280498	1	9	6	0	FALSE	Gm20186	335.778	0	9	0	0.995142	FALSE	0	Gm20186	0	0	0.526297	WGCNA
3.89513	0	Group4	0.256731	1	3	6	0	FALSE	Gm34086	444.333	0	3	0	0.994517	FALSE	0	Gm34086	0	0	0.835213	WGCNA
3.84287	0	Group4	0.260222	1	4	6	0	FALSE	Gm36070	345.5	0	4	0	0.994616	FALSE	0	Gm36070	0	0	0.648218	WGCNA
3.54241	1.16e-08	Group4	0.282294	0.933333	10	6	0	FALSE	Gm36172	336.8	0	10	0	0.995185	FALSE	0	Gm36172	20	0	0.52625	WGCNA
3.86128	0	Group4	0.258982	1	5	6	0	FALSE	Gm37039	379.4	0	5	0	0.994581	FALSE	0	Gm37039	0	0	0.698711	WGCNA
3.54372	1.71e-09	Group4	0.282189	0.972222	9	6	0	FALSE	Gm37168	349.111	0	9	0	0.995182	FALSE	0	Gm37168	4	0	0.548055	WGCNA
3.56443	4.91e-09	Group4	0.28055	0.981818	11	6	0	FALSE	Gm37352	317.182	0	11	0	0.995143	FALSE	0	Gm37352	8	0	0.49715	WGCNA
3.89513	0	Group4	0.256731	1	3	6	0	FALSE	Gm37881	444.333	0	3	0	0.994517	FALSE	0	Gm37881	0	0	0.835213	WGCNA
3.56542	0	Group4	0.280472	1	8	6	0	FALSE	Gm38257	349.625	0	8	0	0.995141	FALSE	0	Gm38257	0	0	0.548002	WGCNA
3.83892	4.63e-09	Group4	0.26049	0.952381	7	6	0	FALSE	Gm38411	343.286	0	7	0	0.994623	FALSE	0	Gm38411	14	0	0.633368	WGCNA
3.89513	0	Group4	0.256731	1	3	6	0	FALSE	Gm39041	444.333	0	3	0	0.994517	FALSE	0	Gm39041	0	0	0.835213	WGCNA
3.84188	0	Group4	0.260289	1	4	6	0	FALSE	Gm43187	406	0	4	0	0.994618	FALSE	0	Gm43187	0	0	0.757463	WGCNA
3.86095	0	Group4	0.259004	1	6	6	0	FALSE	Gm43445	363.333	0	6	0	0.994582	FALSE	0	Gm43445	0	0	0.669122	WGCNA
3.86128	0	Group4	0.258982	1	5	6	0	FALSE	Gm44187	379.4	0	5	0	0.994581	FALSE	0	Gm44187	0	0	0.698711	WGCNA
3.54405	0	Group4	0.282163	1	8	6	0	FALSE	Gm44518	363	0	8	0	0.995182	FALSE	0	Gm44518	0	0	0.569859	WGCNA
3.89513	0	Group4	0.256731	1	3	6	0	FALSE	Gm45716	444.333	0	3	0	0.994517	FALSE	0	Gm45716	0	0	0.835213	WGCNA
3.54405	0	Group4	0.282163	1	8	6	0	FALSE	Gm47127	363	0	8	0	0.995182	FALSE	0	Gm47127	0	0	0.569859	WGCNA
3.56542	0	Group4	0.280472	1	8	6	0	FALSE	Gm47599	349.625	0	8	0	0.995141	FALSE	0	Gm47599	0	0	0.548002	WGCNA
3.54405	1.17e-06	Group4	0.282163	0.928571	8	6	0	FALSE	Gm4761	347.75	0	8	0	0.995182	FALSE	0	Gm4761	49922	0	0.545918	WGCNA
3.84155	0	Group4	0.260311	1	5	6	0	FALSE	Gm830	380.8	0	5	0	0.994618	FALSE	0	Gm830	0	0	0.710448	WGCNA
3.46483	0.00058	Group4	0.288615	0.666667	6	6	0	FALSE	Hpn	347	0	6	0	0.995332	FALSE	0	Hpn	1367118	0	0.536064	chea_encode
3.15943	0.00120974	Group4	0.316512	0.4	5	5	0	FALSE	Ifrd1	324.6	0	5	0	0.99591	FALSE	0	Ifrd1	2069032	0	0.420752	chea_encode
3.39448	0.00140725	Group4	0.294596	0.606061	13	6	0	FALSE	Il17f	270.583	0	13	1	0.995465	FALSE	0	Il17f	4565426	0	0.389769	chea_encode
3.68113	0.000457	Group4	0.271656	0.5	4	6	0	FALSE	Il1rl1	351.5	0	4	0	0.994922	FALSE	0	Il1rl1	2527504	0	0.592327	chea_encode
3.54208	3.09e-06	Group4	0.28232	0.8	11	6	0	FALSE	Krt83	311.727	0	11	0	0.995185	FALSE	0	Krt83	49982	0	0.487074	WGCNA
3.50427	0.00012	Group4	0.285366	0.708333	16	6	0	FALSE	Lct	274.188	0	16	0	0.995257	FALSE	0	Lct	143934	0	0.377669	chea_encode
3.53386	2.63e-06	Group4	0.282977	0.80303	12	6	0	FALSE	Lingo4	296.917	0	12	0	0.995201	FALSE	0	Lingo4	100142	0	0.463932	WGCNA
3.68113	0.000457	Group4	0.271656	0.5	4	6	0	FALSE	Liph	351.5	0	4	0	0.994922	FALSE	0	Liph	2527504	0	0.592327	chea_encode
3.43853	0.000181	Group4	0.290822	0.857143	8	6	0	FALSE	Lmna	331.375	0	8	0	0.995382	FALSE	0	Lmna	92996	0	0.472718	RegNet_WGCNA
3.84155	0	Group4	0.260311	1	5	6	0	FALSE	Lrrc20	380.8	0	5	0	0.994618	FALSE	0	Lrrc20	0	0	0.710448	WGCNA
3.54405	1.71e-09	Group4	0.282163	0.964286	8	6	0	FALSE	Ltb4r1	357.75	0	8	0	0.995182	FALSE	0	Ltb4r1	4	0	0.561617	WGCNA
3.83925	0	Group4	0.260468	1	6	6	0	FALSE	Ly6g5b	373.667	0	6	0	0.994623	FALSE	0	Ly6g5b	0	0	0.689422	WGCNA
3.84057	1.79e-08	Group4	0.260378	0.866667	6	6	0	FALSE	Mgat4a	335.833	0	6	0	0.99462	FALSE	0	Mgat4a	18	0	0.624226	RegNet_WGCNA
3.54372	1.71e-09	Group4	0.282189	0.972222	9	6	0	FALSE	Mme	349.111	0	9	0	0.995182	FALSE	0	Mme	4	0	0.548055	WGCNA
3.54208	1.29e-08	Group4	0.28232	0.927273	11	6	0	FALSE	Myo1a	326.636	0	11	0	0.995185	FALSE	0	Myo1a	22	0	0.510369	WGCNA
3.66502	8.52e-05	Group4	0.27285	0.733333	6	6	0	FALSE	Naaladl1	335.833	0	6	0	0.994953	FALSE	0	Naaladl1	32362	0	0.537333	chea_encode
3.80802	9.63e-05	Group4	0.262604	0.4	6	6	0	FALSE	Nckap5	297.167	0	6	0	0.994682	FALSE	0	Nckap5	98896	0	0.49888	chea_encode
3.8432	0	Group4	0.2602	1	3	6	0	FALSE	Neil2	407	0	3	0	0.994615	FALSE	0	Neil2	0	0	0.763602	WGCNA
3.16272	0.000845	Group8	0.316183	0.8	13	5	0	FALSE	Nfkbiz	227.818	0	13	2	0.995904	FALSE	0	Nfkbiz	1590286	0	0.305796	chea_encode
3.84155	0	Group4	0.260311	1	5	6	0	FALSE	Nox1	380.8	0	5	0	0.994618	FALSE	0	Nox1	0	0	0.710448	WGCNA
3.53189	3.84e-06	Group4	0.283135	0.714286	15	6	0	FALSE	Npc1l1	278.867	0	15	0	0.995205	FALSE	0	Npc1l1	150132	0	0.433696	WGCNA
3.46318	0.000573	Group4	0.288752	0.4	6	6	0	FALSE	Odc1	294.667	0	6	0	0.995335	FALSE	0	Odc1	1413840	0	0.454218	chea_encode
3.84089	0	Group4	0.260356	1	6	6	0	FALSE	Ogdhl	364.5	0	6	0	0.99462	FALSE	0	Ogdhl	0	0	0.678771	RegNet_WGCNA
3.08646	0.00228798	Group4	0.323996	0.333333	7	5	0	FALSE	Osgin1	297.286	0	7	0	0.996048	FALSE	0	Osgin1	4869954	0	0.344948	chea_encode
3.83892	0	Group4	0.26049	1	7	6	0	FALSE	Oxtr	347	0	7	0	0.994623	FALSE	0	Oxtr	0	0	0.640221	RegNet_WGCNA
3.49704	0.000186	Group4	0.285956	0.583333	16	6	0	FALSE	P4ha2	253.875	0	16	0	0.995271	FALSE	0	P4ha2	800966	0	0.383308	chea_encode
3.86062	0	Group4	0.259026	1	8	6	0	FALSE	Pard3	345.429	0	8	1	0.994582	FALSE	0	Pard3	0	0	0.636148	RegNet_WGCNA
3.89481	0	Group4	0.256752	1	4	6	0	FALSE	Pcp4	403.25	0	4	0	0.994517	FALSE	0	Pcp4	0	0	0.757989	WGCNA
3.63872	0.000594	Group4	0.274822	0.571429	8	6	0	FALSE	Pde6d	294.5	0	8	0	0.995002	FALSE	0	Pde6d	3023668	0	0.474034	chea_encode
3.53222	1.19e-06	Group4	0.283108	0.835165	14	6	0	FALSE	Pde7b	293.929	0	14	0	0.995204	FALSE	0	Pde7b	49964	0	0.457121	WGCNA
3.54208	1.19e-06	Group4	0.28232	0.854545	11	6	0	FALSE	Phlda1	320.818	0	11	0	0.995185	FALSE	0	Phlda1	49962	0	0.501278	WGCNA
3.84188	0	Group4	0.260289	1	4	6	0	FALSE	Pigl	406	0	4	0	0.994618	FALSE	0	Pigl	0	0	0.757463	WGCNA
3.87607	0	Group4	0.257993	1	5	6	0	FALSE	Plb1	390.2	0	5	0	0.994553	FALSE	0	Plb1	0	0	0.723933	WGCNA
3.84155	0	Group4	0.260311	1	5	6	0	FALSE	Plekhh2	380.8	0	5	0	0.994618	FALSE	0	Plekhh2	0	0	0.710448	WGCNA
3.50263	8.61e-05	Group4	0.2855	0.777778	10	6	0	FALSE	Pmp22	318.3	0	10	0	0.99526	FALSE	0	Pmp22	479328	0	0.485802	chea_encode
3.84188	0	Group4	0.260289	1	4	6	0	FALSE	Podnl1	406	0	4	0	0.994618	FALSE	0	Podnl1	0	0	0.757463	WGCNA
3.37804	0.00101915	Group4	0.29603	0.644444	11	6	0	FALSE	Polg2	304.4	0	11	1	0.995496	FALSE	0	Polg2	5757120	0	0.419146	chea_encode
3.86226	0	Group4	0.258916	1	5	6	0	FALSE	Pomc	379.2	0	5	0	0.994579	FALSE	0	Pomc	0	0	0.702222	RegNet_WGCNA
3.53024	6.72e-05	Group4	0.283267	0.833333	9	6	0	FALSE	Ppil6	328.778	0	9	0	0.995208	FALSE	0	Ppil6	595866	0	0.498148	RegNet_modules_DEGs
3.54405	0	Group4	0.282163	1	8	6	0	FALSE	Pram1	363	0	8	0	0.995182	FALSE	0	Pram1	0	0	0.569859	WGCNA
3.8764	0	Group4	0.257972	1	4	6	0	FALSE	Ptges3l	417.75	0	4	0	0.994552	FALSE	0	Ptges3l	0	0	0.775046	WGCNA
3.89513	0	Group4	0.256731	1	3	6	0	FALSE	Ptpn13	444.333	0	3	0	0.994517	FALSE	0	Ptpn13	0	0	0.835213	WGCNA
3.78074	8.62e-05	Group4	0.264499	0.535714	8	6	0	FALSE	Ptprm	293.75	0	8	0	0.994733	FALSE	0	Ptprm	98282	0	0.494941	chea_encode
3.67456	9.52e-05	Group4	0.272142	0.4	5	6	0	FALSE	Ptprv	299.8	0	5	0	0.994935	FALSE	0	Ptprv	57436	0	0.467395	chea_encode
3.54405	0	Group4	0.282163	1	8	6	0	FALSE	Ptprz1	363	0	8	0	0.995182	FALSE	0	Ptprz1	0	0	0.569859	WGCNA
3.84155	0	Group4	0.260311	1	5	6	0	FALSE	Rab13	380.8	0	5	0	0.994618	FALSE	0	Rab13	0	0	0.710448	WGCNA
3.8432	0	Group4	0.2602	1	3	6	0	FALSE	Rbm24	407	0	3	0	0.994615	FALSE	0	Rbm24	0	0	0.763602	WGCNA
3.22189	0.00132649	Group4	0.310376	0.285714	8	6	0	FALSE	Rhob	264.625	0	8	0	0.995792	FALSE	0	Rhob	2404102	0	0.309573	chea_encode
3.86292	0	Group4	0.258872	1	4	6	0	FALSE	Rln3	389.5	0	4	0	0.994578	FALSE	0	Rln3	0	0	0.722635	RegNet_WGCNA
3.89513	0	Group4	0.256731	1	3	6	0	FALSE	Rmdn2	444.333	0	3	0	0.994517	FALSE	0	Rmdn2	0	0	0.835213	WGCNA
3.89513	0	Group4	0.256731	1	3	6	0	FALSE	Rn7sk	444.333	0	3	0	0.994517	FALSE	0	Rn7sk	0	0	0.835213	WGCNA
3.79553	0.000816	Group4	0.263468	0.6	5	6	0	FALSE	Rnase4	329	0	5	0	0.994705	FALSE	0	Rnase4	408420	0	0.593502	chea_encode
3.84188	0	Group4	0.260289	1	4	6	0	FALSE	Sema6c	406	0	4	0	0.994618	FALSE	0	Sema6c	0	0	0.757463	WGCNA
3.54241	1.16e-08	Group4	0.282294	0.933333	10	6	0	FALSE	Sis	336.8	0	10	0	0.995185	FALSE	0	Sis	20	0	0.52625	WGCNA
3.54109	5.64e-08	Group4	0.282399	0.893939	12	6	0	FALSE	Slc34a2	308.667	0	12	0	0.995187	FALSE	0	Slc34a2	64	0	0.480789	RegNet_WGCNA
4.18705	0	Group4	0.238832	1	3	7	0	FALSE	Slc6a20a	422.667	0	3	0	0.993964	FALSE	0	Slc6a20a	0	0	0.790031	WGCNA
3.83925	0	Group4	0.260468	1	6	6	0	FALSE	Slc6a8	373.667	0	6	0	0.994623	FALSE	0	Slc6a8	0	0	0.689422	WGCNA
3.89513	0	Group4	0.256731	1	3	6	0	FALSE	Spty2d1	444.333	0	3	0	0.994517	FALSE	0	Spty2d1	0	0	0.835213	WGCNA
3.79257	2.98e-05	Group4	0.263673	0.52381	7	6	0	FALSE	St6galnac3	259.143	0	7	0	0.994711	FALSE	0	St6galnac3	34902	0	0.45359	chea_encode
3.48751	0.000631	Group4	0.286738	0.3	5	6	0	FALSE	Stk19	303.4	0	5	0	0.995289	FALSE	0	Stk19	2620060	0	0.444282	chea_encode
3.87607	0	Group4	0.257993	1	5	6	0	FALSE	Tg	390.2	0	5	0	0.994553	FALSE	0	Tg	0	0	0.723933	WGCNA
3.56542	0	Group4	0.280472	1	8	6	0	FALSE	Tiparp	348	0	8	0	0.995141	FALSE	0	Tiparp	0	0	0.545455	WGCNA
3.89481	0	Group4	0.256752	1	4	6	0	FALSE	Tm4sf20	403.25	0	4	0	0.994517	FALSE	0	Tm4sf20	0	0	0.757989	WGCNA
3.89513	0	Group4	0.256731	1	3	6	0	FALSE	Tmem273	444.333	0	3	0	0.994517	FALSE	0	Tmem273	0	0	0.835213	WGCNA
3.89513	0	Group4	0.256731	1	3	6	0	FALSE	Tnfrsf25	444.333	0	3	0	0.994517	FALSE	0	Tnfrsf25	0	0	0.835213	WGCNA
3.83991	1.3e-09	Group4	0.260423	0.9	5	6	0	FALSE	Tnfsf11	369.8	0	5	0	0.994621	FALSE	0	Tnfsf11	2	0	0.683549	RegNet_WGCNA
3.54208	1.29e-08	Group4	0.28232	0.927273	11	6	0	FALSE	Tnfsf18	326.636	0	11	0	0.995185	FALSE	0	Tnfsf18	22	0	0.510369	WGCNA
3.86128	0	Group4	0.258982	1	5	6	0	FALSE	Tob2	379.4	0	5	0	0.994581	FALSE	0	Tob2	0	0	0.698711	WGCNA
4.31657	0	Group4	0.231666	1	2	7	0	FALSE	Trank1	465	0	2	0	0.993719	FALSE	0	Trank1	0	0	0.880682	WGCNA
3.06246	0.00301938	Group4	0.326535	0.214286	8	5	0	FALSE	Ubb	241.875	0	8	0	0.996094	FALSE	0	Ubb	7291328	0	0.253808	chea_encode
3.53222	2.37e-06	Group4	0.283108	0.791209	14	6	0	FALSE	Vil1	289.357	0	14	0	0.995204	FALSE	0	Vil1	99904	0	0.450011	WGCNA
3.89513	0	Group4	0.256731	1	3	6	0	FALSE	Xkr6	444.333	0	3	0	0.994517	FALSE	0	Xkr6	0	0	0.835213	WGCNA
3.89513	0	Group4	0.256731	1	3	6	0	FALSE	Xlr4a	444.333	0	3	0	0.994517	FALSE	0	Xlr4a	0	0	0.835213	WGCNA
4.31657	0	Group4	0.231666	1	2	7	0	FALSE	Xlr4b	465	0	2	0	0.993719	FALSE	0	Xlr4b	0	0	0.880682	WGCNA
3.89513	0	Group4	0.256731	1	3	6	0	FALSE	Xlr4c	444.333	0	3	0	0.994517	FALSE	0	Xlr4c	0	0	0.835213	WGCNA
4.3169	0	Group4	0.231648	0	1	7	0	FALSE	Erbb2	528	0	1	0	0.993718	FALSE	0	Erbb2	0	0	0	WGCNA
4.13412	2.35e-05	Group4	0.241889	0	2	7	0	FALSE	Fads6	286.5	0	2	0	0.994064	FALSE	0	Fads6	27914	0	0.518149	chea_encode
4.3169	0	Group4	0.231648	0	1	7	0	FALSE	Fah	528	0	1	0	0.993718	FALSE	0	Fah	0	0	0	WGCNA
4.3169	0	Group4	0.231648	0	1	7	0	FALSE	Fat1	528	0	1	0	0.993718	FALSE	0	Fat1	0	0	0	WGCNA
4.18902	0	Group4	0.238719	1	2	7	0	FALSE	Fbxw17	405.5	0	2	0	0.99396	FALSE	0	Fbxw17	0	0	0.765094	RegNet_WGCNA
3.15549	0.000329	Group8	0.316908	0.611111	14	5	0	FALSE	Zfp36	186.556	0	14	4	0.995918	FALSE	0	Zfp36	723318	0	0.249073	chea_encode
3.50559	8.08e-06	Group4	0.285259	0.9	6	6	0	FALSE	Gadd45b	263.6	0	6	1	0.995255	FALSE	0	Gadd45b	2434	0	0.511845	RegNet_WGCNA
4.18738	0	Group4	0.238813	1	2	7	0	FALSE	Gm20555	433	0	2	0	0.993963	FALSE	0	Gm20555	0	0	0.809346	WGCNA
4.16469	0	Group4	0.240114	1	3	7	0	FALSE	Gm43362	364	0	3	0	0.994006	FALSE	0	Gm43362	0	0	0.675325	WGCNA
4.18705	0	Group4	0.238832	1	3	7	0	FALSE	Ip6k3	382	0	3	0	0.993964	FALSE	0	Ip6k3	0	0	0.714019	WGCNA
4.18738	0	Group4	0.238813	1	2	7	0	FALSE	Sema4f	433	0	2	0	0.993963	FALSE	0	Sema4f	0	0	0.809346	WGCNA
4.16469	0	Group4	0.240114	1	3	7	0	FALSE	Ttn	364	0	3	0	0.994006	FALSE	0	Ttn	0	0	0.675325	WGCNA
3.89513	0	Group4	0.256731	1	3	6	0	FALSE	Frmpd2	403.667	0	3	0	0.994517	FALSE	0	Frmpd2	0	0	0.758772	WGCNA
3.84188	0	Group4	0.260289	1	4	6	0	FALSE	Gm46560	375.5	0	4	0	0.994618	FALSE	0	Gm46560	0	0	0.70056	WGCNA
3.8432	0	Group4	0.2602	1	3	6	0	FALSE	Marchf3	366.333	0	3	0	0.994615	FALSE	0	Marchf3	0	0	0.687305	WGCNA
4.29257	2.68e-05	Group4	0.232961	0.333333	3	7	0	FALSE	Ptges	291.667	0	3	0	0.993764	FALSE	0	Ptges	19966	0	0.512911	chea_encode
3.8432	0	Group4	0.2602	1	3	6	0	FALSE	Sncaip	366.333	0	3	0	0.994615	FALSE	0	Sncaip	0	0	0.687305	WGCNA
3.8432	0	Group4	0.2602	1	3	6	0	FALSE	Stk36	366.333	0	3	0	0.994615	FALSE	0	Stk36	0	0	0.687305	WGCNA
4.1121	7.96e-05	Group4	0.243185	0.1	5	7	0	FALSE	Unc5c	188.8	0	5	0	0.994106	FALSE	0	Unc5c	86114	0	0.32116	chea_encode
3.65648	7.68e-05	Group4	0.273487	0.619048	7	6	0	FALSE	Upp1	256.571	0	7	0	0.994969	FALSE	0	Upp1	27472	0	0.409859	chea_encode
4.2929	2.33e-05	Group4	0.232943	0	2	7	0	FALSE	Fras1	297.5	0	2	0	0.993763	FALSE	0	Fras1	15588	0	0.522928	chea_encode
3.47272	0.000708	Group4	0.287959	0.2	5	6	0	FALSE	Gadd45a	162.4	0	5	0	0.995317	FALSE	0	Gadd45a	2717824	0	0.228169	chea_encode
4.3169	0	Group4	0.231648	0	1	7	0	FALSE	Gda	528	0	1	0	0.993718	FALSE	0	Gda	0	0	0	WGCNA
4.3169	0	Group4	0.231648	0	1	7	0	FALSE	Gls2	528	0	1	0	0.993718	FALSE	0	Gls2	0	0	0	WGCNA
4.3169	0	Group4	0.231648	0	1	7	0	FALSE	Gm15663	528	0	1	0	0.993718	FALSE	0	Gm15663	0	0	0	WGCNA
4.3169	0	Group4	0.231648	0	1	7	0	FALSE	Gm15764	528	0	1	0	0.993718	FALSE	0	Gm15764	0	0	0	WGCNA
4.3169	0	Group4	0.231648	0	1	7	0	FALSE	Gm16287	528	0	1	0	0.993718	FALSE	0	Gm16287	0	0	0	WGCNA
4.3169	0	Group4	0.231648	0	1	7	0	FALSE	Gm19040	528	0	1	0	0.993718	FALSE	0	Gm19040	0	0	0	WGCNA
4.3169	0	Group4	0.231648	0	1	7	0	FALSE	Gm23122	528	0	1	0	0.993718	FALSE	0	Gm23122	0	0	0	WGCNA
4.3169	0	Group4	0.231648	0	1	7	0	FALSE	Gm38329	528	0	1	0	0.993718	FALSE	0	Gm38329	0	0	0	WGCNA
4.3169	0	Group4	0.231648	0	1	7	0	FALSE	Gm42467	528	0	1	0	0.993718	FALSE	0	Gm42467	0	0	0	WGCNA
4.3169	0	Group4	0.231648	0	1	7	0	FALSE	Gm43361	528	0	1	0	0.993718	FALSE	0	Gm43361	0	0	0	WGCNA
4.40763	0	Group4	0.226879	0	1	7	0	FALSE	Gm43430	226	0	1	0	0.993546	FALSE	0	Gm43430	0	0	0	WGCNA
4.3169	0	Group4	0.231648	0	1	7	0	FALSE	Gm43912	528	0	1	0	0.993718	FALSE	0	Gm43912	0	0	0	WGCNA
4.40763	0	Group4	0.226879	0	1	7	0	FALSE	Gm43963	226	0	1	0	0.993546	FALSE	0	Gm43963	0	0	0	WGCNA
4.3169	0	Group4	0.231648	0	1	7	0	FALSE	Gm44639	528	0	1	0	0.993718	FALSE	0	Gm44639	0	0	0	WGCNA
3.94444	0	Group4	0.253521	0	1	6	0	FALSE	Gm47050	403	0	1	0	0.994423	FALSE	0	Gm47050	0	0	0	WGCNA
4.3169	0	Group4	0.231648	0	1	7	0	FALSE	Gm5129	528	0	1	0	0.993718	FALSE	0	Gm5129	0	0	0	WGCNA
4.3169	0	Group4	0.231648	0	1	7	0	FALSE	Gpx2-Ps1	528	0	1	0	0.993718	FALSE	0	Gpx2-Ps1	0	0	0	WGCNA
4.3169	0	Group4	0.231648	0	1	7	0	FALSE	H4c14	528	0	1	0	0.993718	FALSE	0	H4c14	0	0	0	WGCNA
3.94444	0	Group4	0.253521	0	1	6	0	FALSE	Kcna4	403	0	1	0	0.994423	FALSE	0	Kcna4	0	0	0	WGCNA
3.48455	0.000555	Group4	0.286981	0.3	5	6	0	FALSE	Pim3	229.4	0	5	0	0.995294	FALSE	0	Pim3	2159696	0	0.339053	chea_encode
3.89546	0	Group4	0.256709	1	2	6	0	FALSE	Trgj1	465.5	0	2	0	0.994516	FALSE	0	Trgj1	0	0	0.875	WGCNA
4.16568	0	Group4	0.240057	1	4	7	0	FALSE	Ier2	345.667	0	4	1	0.994004	FALSE	0	Ier2	0	0	0.6449	RegNet_WGCNA
3.84287	0	Group4	0.260222	1	3	6	0	FALSE	Il17rc	367.333	0	3	0	0.994616	FALSE	0	Il17rc	0	0	0.68789	RegNet_WGCNA
3.12492	0.000946	Group8	0.320008	0	3	5	0	FALSE	Il2ra	300.333	0	3	0	0.995976	FALSE	0	Il2ra	1722534	0	0.358913	chea_encode
4.3169	0	Group4	0.231648	0	1	7	0	FALSE	Il33	528	0	1	0	0.993718	FALSE	0	Il33	0	0	0	WGCNA
4.3169	0	Group4	0.231648	0	1	7	0	FALSE	Irs2	528	0	1	0	0.993718	FALSE	0	Irs2	0	0	0	WGCNA
4.3169	0	Group4	0.231648	0	1	7	0	FALSE	Isoc2b	528	0	1	0	0.993718	FALSE	0	Isoc2b	0	0	0	WGCNA
3.98784	0	Group4	0.250763	1	2	6	0	FALSE	Itgav	146.5	0	2	0	0.994341	FALSE	0	Itgav	0	0	0.645374	WGCNA
4.3169	0	Group4	0.231648	0	1	7	0	FALSE	Itgb4	528	0	1	0	0.993718	FALSE	0	Itgb4	0	0	0	WGCNA
4.3169	0	Group4	0.231648	0	1	7	0	FALSE	Kcnc1	528	0	1	0	0.993718	FALSE	0	Kcnc1	0	0	0	WGCNA
4.17258	0.000181	Group4	0.23966	0.166667	5	6	zf-C2H2	FALSE	Klf5	38	0	5	1	0.993991	FALSE	0	Klf5	127238	1	0.28626	chea_encode
4.3169	0	Group4	0.231648	0	1	7	0	FALSE	Large1	528	0	1	0	0.993718	FALSE	0	Large1	0	0	0	WGCNA
4.3169	0	Group4	0.231648	0	1	7	0	FALSE	Lipo3	528	0	1	0	0.993718	FALSE	0	Lipo3	0	0	0	WGCNA
4.31591	0	Group4	0.231701	1	2	7	0	FALSE	Mdfic	319.5	0	2	0	0.99372	FALSE	0	Mdfic	0	0	0.60283	RegNet_WGCNA
4.12097	3.87e-05	Group4	0.242661	0	3	7	0	FALSE	Megf9	206.333	0	3	0	0.994089	FALSE	0	Megf9	39576	0	0.358974	chea_encode
4.3169	0	Group4	0.231648	0	1	7	0	FALSE	Mei1	528	0	1	0	0.993718	FALSE	0	Mei1	0	0	0	WGCNA
4.3169	0	Group4	0.231648	0	1	7	0	FALSE	Mgam	528	0	1	0	0.993718	FALSE	0	Mgam	0	0	0	WGCNA
4.3169	0	Group4	0.231648	0	1	7	0	FALSE	Mpv17l2	528	0	1	0	0.993718	FALSE	0	Mpv17l2	0	0	0	WGCNA
4.3169	0	Group4	0.231648	0	1	7	0	FALSE	Mul1	528	0	1	0	0.993718	FALSE	0	Mul1	0	0	0	WGCNA
4.3169	0	Group4	0.231648	0	1	7	0	FALSE	Mycbpap	528	0	1	0	0.993718	FALSE	0	Mycbpap	0	0	0	WGCNA
4.3169	0	Group4	0.231648	0	1	7	0	FALSE	Ncoa7	528	0	1	0	0.993718	FALSE	0	Ncoa7	0	0	0	WGCNA
4.3169	0	Group4	0.231648	0	1	7	0	FALSE	Nek10	528	0	1	0	0.993718	FALSE	0	Nek10	0	0	0	WGCNA
4.3169	0	Group4	0.231648	0	1	7	0	FALSE	Olfr1253	528	0	1	0	0.993718	FALSE	0	Olfr1253	0	0	0	WGCNA
4.3169	0	Group4	0.231648	0	1	7	0	FALSE	P2rx7	528	0	1	0	0.993718	FALSE	0	P2rx7	0	0	0	WGCNA
4.3169	0	Group4	0.231648	0	1	7	0	FALSE	Pcgf1	528	0	1	0	0.993718	FALSE	0	Pcgf1	0	0	0	WGCNA
4.3169	0	Group4	0.231648	0	1	7	0	FALSE	Pde11a	528	0	1	0	0.993718	FALSE	0	Pde11a	0	0	0	WGCNA
4.3169	0	Group4	0.231648	0	1	7	0	FALSE	Pon2	528	0	1	0	0.993718	FALSE	0	Pon2	0	0	0	WGCNA
4.3169	0	Group4	0.231648	0	1	7	0	FALSE	Ppm1n	528	0	1	0	0.993718	FALSE	0	Ppm1n	0	0	0	WGCNA
4.3169	0	Group4	0.231648	0	1	7	0	FALSE	Ppp1r16a	528	0	1	0	0.993718	FALSE	0	Ppp1r16a	0	0	0	WGCNA
3.62919	0.000156	Group4	0.275543	0	2	6	0	FALSE	Prpsap1	339	0	2	0	0.99502	FALSE	0	Prpsap1	80174	0	0.515244	chea_encode
4.31591	0	Group4	0.231701	1	2	7	0	FALSE	Prrt1	319.5	0	2	0	0.99372	FALSE	0	Prrt1	0	0	0.60283	RegNet_WGCNA
4.3169	0	Group4	0.231648	0	1	7	0	FALSE	Prss12	528	0	1	0	0.993718	FALSE	0	Prss12	0	0	0	WGCNA
4.12229	2.35e-05	Group4	0.242584	0.666667	3	7	0	FALSE	Ptger2	209.333	0	3	0	0.994087	FALSE	0	Ptger2	27914	0	0.364058	chea_encode
4.3169	0	Group4	0.231648	0	1	7	0	FALSE	Rasd1	528	0	1	0	0.993718	FALSE	0	Rasd1	0	0	0	WGCNA
3.84352	0	Group4	0.260178	1	2	6	0	FALSE	Rbpms2	409.5	0	2	0	0.994615	FALSE	0	Rbpms2	0	0	0.768293	WGCNA
3.53353	6.56e-05	Group4	0.283003	0.833333	4	6	0	FALSE	Rhod	313.25	0	4	0	0.995202	FALSE	0	Rhod	595348	0	0.478244	chea_encode
3.10815	0.00165344	Group4	0.321735	0	4	5	0	FALSE	Rnf39	228	0	4	0	0.996007	FALSE	0	Rnf39	3252182	0	0.271207	chea_encode
4.3169	0	Group4	0.231648	0	1	7	0	FALSE	Rundc1	528	0	1	0	0.993718	FALSE	0	Rundc1	0	0	0	WGCNA
4.3169	0	Group4	0.231648	0	1	7	0	FALSE	Ryk	528	0	1	0	0.993718	FALSE	0	Ryk	0	0	0	WGCNA
3.62919	0.000144	Group4	0.275543	0	4	6	0	FALSE	Sec14l1	186.75	0	4	0	0.99502	FALSE	0	Sec14l1	132040	0	0.282725	chea_encode
4.3169	0	Group4	0.231648	0	1	7	0	FALSE	Sh3bgrl2	528	0	1	0	0.993718	FALSE	0	Sh3bgrl2	0	0	0	WGCNA
4.3169	0	Group4	0.231648	0	1	7	0	FALSE	Slc13a4	528	0	1	0	0.993718	FALSE	0	Slc13a4	0	0	0	WGCNA
3.77022	7.34e-05	Group4	0.265237	0.4	5	6	0	FALSE	Slc23a2	141.6	0	5	0	0.994753	FALSE	0	Slc23a2	49612	0	0.232895	chea_encode
[truncated: 1,052 more rows]

## Sheet: S3. Large reg net. edges
	Source	Target	Cell_group	Direction	edge_type
1	1110059e24rik	Ebf1	Group1	Indirect	WGCNA
2	1110059e24rik	Pax5	Group1	Indirect	WGCNA
3	1110059e24rik	Pou2f2	Group1	Indirect	WGCNA
4	1700027j07rik	Ebf1	Group1	Indirect	WGCNA
5	1700027j07rik	Pax5	Group1	Indirect	WGCNA
6	1700027j07rik	Pou2f2	Group1	Indirect	WGCNA
7	1700027j07rik	Rbpjl	Group1	Indirect	WGCNA
8	1700027j07rik	Rere	Group1	Indirect	WGCNA
9	1700087i21rik	Pax5	Group1	Indirect	WGCNA
10	1700099i09rik	Ebf1	Group1	Indirect	WGCNA
11	1700099i09rik	Pax5	Group1	Indirect	WGCNA
12	1700099i09rik	Pou2f2	Group1	Indirect	WGCNA
13	2010007h06rik	Ebf1	Group1	Indirect	WGCNA
14	2010007h06rik	Pax5	Group1	Indirect	WGCNA
15	2010007h06rik	Pou2f2	Group1	Indirect	WGCNA
16	2010007h06rik	Rbpjl	Group1	Indirect	WGCNA
17	2010007h06rik	Rere	Group1	Indirect	WGCNA
18	2010007h06rik	Rfx5	Group1	Indirect	WGCNA
19	2010007h06rik	Terb1	Group1	Indirect	WGCNA
20	2010007h06rik	Zbtb32	Group1	Indirect	WGCNA
21	2010106c02rik	Ebf1	Group1	Indirect	WGCNA
22	2010106c02rik	Pax5	Group1	Indirect	WGCNA
23	2210414b05rik	Ebf1	Group1	Indirect	WGCNA
24	2210414b05rik	Pax5	Group1	Indirect	WGCNA
25	2210414b05rik	Pou2f2	Group1	Indirect	WGCNA
26	2410003i16rik	Ebf1	Group1	Indirect	WGCNA
27	2410003i16rik	Pax5	Group1	Indirect	WGCNA
28	2410003i16rik	Pou2f2	Group1	Indirect	WGCNA
29	2410003i16rik	Rbpjl	Group1	Indirect	WGCNA
30	2410003i16rik	Terb1	Group1	Indirect	WGCNA
31	4632428c04rik	Ebf1	Group1	Indirect	WGCNA
32	4632428c04rik	Pax5	Group1	Indirect	WGCNA
33	4632428c04rik	Pou2f2	Group1	Indirect	WGCNA
34	4632428c04rik	Rbpjl	Group1	Indirect	WGCNA
35	4632428c04rik	Terb1	Group1	Indirect	WGCNA
36	4833422m21rik	Ebf1	Group1	Indirect	WGCNA
37	4833422m21rik	Pax5	Group1	Indirect	WGCNA
38	4833422m21rik	Pou2f2	Group1	Indirect	WGCNA
39	4833422m21rik	Rbpjl	Group1	Indirect	WGCNA
40	4833422m21rik	Rere	Group1	Indirect	WGCNA
41	4833422m21rik	Rfx5	Group1	Indirect	WGCNA
42	4833422m21rik	Terb1	Group1	Indirect	WGCNA
43	4833422m21rik	Zbtb32	Group1	Indirect	WGCNA
44	4930426d05rik	Bach2	Group1	Indirect	WGCNA
45	4930426d05rik	Ebf1	Group1	Indirect	WGCNA
46	4930426d05rik	Hes5	Group1	Indirect	WGCNA
47	4930426d05rik	Pax5	Group1	Indirect	WGCNA
48	4930426d05rik	Pou2f2	Group1	Indirect	WGCNA
49	4930426d05rik	Prdm9	Group1	Indirect	WGCNA
50	4930426d05rik	Rbpjl	Group1	Indirect	WGCNA
51	4930426d05rik	Rere	Group1	Indirect	WGCNA
52	4930426d05rik	Rfx5	Group1	Indirect	WGCNA
53	4930426d05rik	Tada2b	Group1	Indirect	WGCNA
54	4930426d05rik	Terb1	Group1	Indirect	WGCNA
55	4930426d05rik	Zbtb32	Group1	Indirect	WGCNA
56	4930439d14rik	Ebf1	Group1	Indirect	WGCNA
57	4930439d14rik	Pax5	Group1	Indirect	WGCNA
58	4930439d14rik	Pou2f2	Group1	Indirect	WGCNA
59	4930439d14rik	Rbpjl	Group1	Indirect	WGCNA
60	4930439d14rik	Terb1	Group1	Indirect	WGCNA
61	4930458d05rik	Ebf1	Group1	Indirect	WGCNA
62	4930458d05rik	Pax5	Group1	Indirect	WGCNA
63	4930511e03rik	Ebf1	Group1	Indirect	WGCNA
64	4930511e03rik	Pax5	Group1	Indirect	WGCNA
65	4930511e03rik	Pou2f2	Group1	Indirect	WGCNA
66	4930511e03rik	Rbpjl	Group1	Indirect	WGCNA
67	4930517j16rik	Bach2	Group1	Indirect	WGCNA
68	4930517j16rik	Ebf1	Group1	Indirect	WGCNA
69	4930517j16rik	Hes5	Group1	Indirect	WGCNA
70	4930517j16rik	Pax5	Group1	Indirect	WGCNA
71	4930517j16rik	Pou2f2	Group1	Indirect	WGCNA
72	4930517j16rik	Rbpjl	Group1	Indirect	WGCNA
73	4930517j16rik	Rere	Group1	Indirect	WGCNA
74	4930517j16rik	Rfx5	Group1	Indirect	WGCNA
75	4930517j16rik	Tada2b	Group1	Indirect	WGCNA
76	4930517j16rik	Terb1	Group1	Indirect	WGCNA
77	4930517j16rik	Zbtb32	Group1	Indirect	WGCNA
78	4930544f09rik	Ebf1	Group1	Indirect	WGCNA
79	4930544f09rik	Pax5	Group1	Indirect	WGCNA
80	4930579o11rik	Ebf1	Group1	Indirect	WGCNA
81	4930579o11rik	Pax5	Group1	Indirect	WGCNA
82	4932413f04rik	Ebf1	Group1	Indirect	WGCNA
83	4932413f04rik	Pax5	Group1	Indirect	WGCNA
84	4933426b08rik	Ebf1	Group1	Indirect	WGCNA
85	4933426b08rik	Pax5	Group1	Indirect	WGCNA
86	4933426b08rik	Pou2f2	Group1	Indirect	WGCNA
87	4933426b08rik	Rbpjl	Group1	Indirect	WGCNA
88	4933426b08rik	Terb1	Group1	Indirect	WGCNA
89	5730488b01rik	Bach2	Group1	Indirect	WGCNA
90	5730488b01rik	Ebf1	Group1	Indirect	WGCNA
91	5730488b01rik	Hes5	Group1	Indirect	WGCNA
92	5730488b01rik	Pax5	Group1	Indirect	WGCNA
93	5730488b01rik	Pou2f2	Group1	Indirect	WGCNA
94	5730488b01rik	Rbpjl	Group1	Indirect	WGCNA
95	5730488b01rik	Rere	Group1	Indirect	WGCNA
96	5730488b01rik	Rfx5	Group1	Indirect	WGCNA
97	5730488b01rik	Terb1	Group1	Indirect	WGCNA
98	5730488b01rik	Zbtb32	Group1	Indirect	WGCNA
99	6330537m06rik	Ebf1	Group1	Indirect	WGCNA
100	6330537m06rik	Pax5	Group1	Indirect	WGCNA
101	6330537m06rik	Pou2f2	Group1	Indirect	WGCNA
102	6330537m06rik	Rbpjl	Group1	Indirect	WGCNA
103	6330537m06rik	Terb1	Group1	Indirect	WGCNA
104	9030404e10rik	Ebf1	Group1	Indirect	WGCNA
105	9030404e10rik	Pax5	Group1	Indirect	WGCNA
106	9030404e10rik	Pou2f2	Group1	Indirect	WGCNA
107	9030404e10rik	Rbpjl	Group1	Indirect	WGCNA
108	9030404e10rik	Rere	Group1	Indirect	WGCNA
109	9030404e10rik	Rfx5	Group1	Indirect	WGCNA
110	9030404e10rik	Terb1	Group1	Indirect	WGCNA
111	9430025c20rik	Ebf1	Group1	Indirect	WGCNA
112	9430025c20rik	Pax5	Group1	Indirect	WGCNA
113	9430025c20rik	Pou2f2	Group1	Indirect	WGCNA
114	9430038i01rik	Ebf1	Group1	Indirect	WGCNA
115	9430038i01rik	Pax5	Group1	Indirect	WGCNA
116	A330040f15rik	Ebf1	Group1	Indirect	WGCNA
117	A330040f15rik	Pax5	Group1	Indirect	WGCNA
118	A530032d15rik	Ebf1	Group1	Indirect	WGCNA
119	A530032d15rik	Pax5	Group1	Indirect	WGCNA
120	A530032d15rik	Pou2f2	Group1	Indirect	WGCNA
121	A530032d15rik	Rbpjl	Group1	Indirect	WGCNA
122	A530032d15rik	Rere	Group1	Indirect	WGCNA
123	A530032d15rik	Rfx5	Group1	Indirect	WGCNA
124	A530032d15rik	Terb1	Group1	Indirect	WGCNA
125	A530032d15rik	Zbtb32	Group1	Indirect	WGCNA
126	A630001g21rik	Ebf1	Group1	Indirect	WGCNA
127	A630001g21rik	Pax5	Group1	Indirect	WGCNA
128	A630001g21rik	Pou2f2	Group1	Indirect	WGCNA
129	A630001g21rik	Rbpjl	Group1	Indirect	WGCNA
130	A630001g21rik	Rere	Group1	Indirect	WGCNA
131	A630001g21rik	Terb1	Group1	Indirect	WGCNA
132	Abhd17a	Ebf1	Group1	Indirect	WGCNA
133	Abhd17a	Pax5	Group1	Indirect	WGCNA
134	Abhd17b	Ebf1	Group1	Indirect	WGCNA
135	Abhd17b	Pax5	Group1	Indirect	WGCNA
136	Abhd17b	Pou2f2	Group1	Indirect	WGCNA
137	Ac154542.1	Pax5	Group1	Indirect	WGCNA
138	Ackr2	Ebf1	Group1	Indirect	WGCNA
139	Ackr2	Pax5	Group1	Indirect	WGCNA
140	Ackr2	Pou2f2	Group1	Indirect	WGCNA
141	Acss1	Pax5	Group1	Indirect	WGCNA
142	Actr3b	Ebf1	Group1	Indirect	WGCNA
143	Actr3b	Pax5	Group1	Indirect	WGCNA
144	Actr3b	Pou2f2	Group1	Indirect	WGCNA
145	Adam6b	Ebf1	Group1	Indirect	WGCNA
146	Adam6b	Pax5	Group1	Indirect	WGCNA
147	Adm	Pax5	Group1	Indirect	WGCNA
148	Af067061	Ebf1	Group1	Indirect	WGCNA
149	Af067061	Pax5	Group1	Indirect	WGCNA
150	Agbl1	Ebf1	Group1	Indirect	WGCNA
151	Agbl1	Pax5	Group1	Indirect	WGCNA
152	Aida	Pax5	Group1	Indirect	WGCNA
153	Akap12	Ebf1	Group1	Indirect	WGCNA
154	Akap12	Pax5	Group1	Indirect	WGCNA
155	Angptl1	Ebf1	Group1	Indirect	WGCNA
156	Angptl1	Pax5	Group1	Indirect	WGCNA
157	Angptl1	Pou2f2	Group1	Indirect	WGCNA
158	Angptl1	Rbpjl	Group1	Indirect	WGCNA
159	Angptl1	Terb1	Group1	Indirect	WGCNA
160	Ankle2	Ebf1	Group1	Indirect	WGCNA
161	Ankle2	Pax5	Group1	Indirect	WGCNA
162	Ankrd37	Pax5	Group1	Indirect	WGCNA
163	Arfgef2	Ebf1	Group1	Indirect	WGCNA
164	Arfgef2	Pax5	Group1	Indirect	WGCNA
165	Arfgef2	Pou2f2	Group1	Indirect	WGCNA
166	Arhgap24	Ebf1	Group1	Indirect	WGCNA
167	Arhgap24	Pax5	Group1	Indirect	WGCNA
168	Arhgap24	Pou2f2	Group1	Indirect	WGCNA
169	Arpc5l	Bach2	Group1	Indirect	WGCNA
170	Arpc5l	Ebf1	Group1	Indirect	WGCNA
171	Arpc5l	Pax5	Group1	Indirect	WGCNA
172	Arpc5l	Pou2f2	Group1	Indirect	WGCNA
173	Arpc5l	Rbpjl	Group1	Indirect	WGCNA
174	Arpc5l	Rere	Group1	Indirect	WGCNA
175	Arpc5l	Terb1	Group1	Indirect	WGCNA
176	Atcayos	Ebf1	Group1	Indirect	WGCNA
177	Atcayos	Pax5	Group1	Indirect	WGCNA
178	Atg16l2	Ebf1	Group1	Indirect	WGCNA
179	Atg16l2	Pax5	Group1	Indirect	WGCNA
180	Atg16l2	Rbpjl	Group1	Indirect	WGCNA
181	Atg16l2	Terb1	Group1	Indirect	WGCNA
182	B3gnt8	Ebf1	Group1	Indirect	WGCNA
183	B3gnt8	Pax5	Group1	Indirect	WGCNA
184	B3gnt8	Pou2f2	Group1	Indirect	WGCNA
185	B3gnt8	Zbtb18	Group1	Indirect	WGCNA
186	Bach2	Bach2it1	Group1	Indirect	WGCNA
187	Bach2	Bach2os	Group1	Indirect	WGCNA
188	Bach2	Bank1	Group1	Indirect	WGCNA
189	Bach2	Bcar3	Group1	Indirect	WGCNA
190	Bach2	Cacna1i	Group1	Indirect	WGCNA
191	Bach2	Cd19	Group1	Indirect	WGCNA
192	Bach2	Cd79a	Group1	Indirect	WGCNA
193	Bach2	Chst3	Group1	Indirect	WGCNA
194	Bach2	Ebf1	Group1	Indirect	WGCNA
195	Bach2	Ell3	Group1	Indirect	WGCNA
196	Bach2	Fcer2a	Group1	Indirect	WGCNA
197	Bach2	Ffar1	Group1	Indirect	WGCNA
198	Bach2	Gm12158	Group1	Indirect	WGCNA
199	Bach2	Gm12462	Group1	Indirect	WGCNA
200	Bach2	Gm40787	Group1	Indirect	WGCNA
201	Bach2	Gm47828	Group1	Indirect	WGCNA
202	Bach2	Gm5281	Group1	Indirect	WGCNA
203	Bach2	Klhl14	Group1	Indirect	WGCNA
204	Bach2	Ms4a1	Group1	Indirect	WGCNA
205	Bach2	Pax5	Group1	Indirect	WGCNA
206	Bach2	Pxk	Group1	Indirect	WGCNA
207	Bach2	Scd1	Group1	Indirect	WGCNA
208	Bach2	Scn4a	Group1	Indirect	WGCNA
209	Bach2	Srpk3	Group1	Indirect	WGCNA
210	Bach2	Syvn1	Group1	Indirect	WGCNA
211	Bach2	Ttpal	Group1	Indirect	WGCNA
212	Bach2it1	Pax5	Group1	Indirect	WGCNA
213	Bach2os	Ebf1	Group1	Indirect	WGCNA
214	Bach2os	Pax5	Group1	Indirect	WGCNA
215	Bank1	Casz1	Group1	Indirect	WGCNA
216	Bank1	Ebf1	Group1	Indirect	WGCNA
217	Bank1	Hes5	Group1	Indirect	WGCNA
218	Bank1	Pax5	Group1	Indirect	WGCNA
219	Bank1	Pou2f2	Group1	Indirect	WGCNA
220	Bank1	Prdm9	Group1	Indirect	WGCNA
221	Bank1	Rbpjl	Group1	Indirect	WGCNA
222	Bank1	Rere	Group1	Indirect	WGCNA
223	Bank1	Rfx5	Group1	Indirect	WGCNA
224	Bank1	Tada2b	Group1	Indirect	WGCNA
225	Bank1	Terb1	Group1	Indirect	WGCNA
226	Bank1	Zbtb32	Group1	Indirect	WGCNA
227	Bcar3	Ebf1	Group1	Indirect	WGCNA
228	Bcar3	Hes5	Group1	Indirect	WGCNA
229	Bcar3	Pax5	Group1	Indirect	WGCNA
230	Bcar3	Pou2f2	Group1	Indirect	WGCNA
231	Bcar3	Rbpjl	Group1	Indirect	WGCNA
232	Bcar3	Rere	Group1	Indirect	WGCNA
233	Bcar3	Rfx5	Group1	Indirect	WGCNA
234	Bcar3	Tada2b	Group1	Indirect	WGCNA
235	Bcar3	Terb1	Group1	Indirect	WGCNA
236	Bcar3	Zbtb32	Group1	Indirect	WGCNA
237	Bend5	Ebf1	Group1	Indirect	WGCNA
238	Bend5	Pax5	Group1	Indirect	WGCNA
239	Bfsp2	Ebf1	Group1	Indirect	WGCNA
240	Bfsp2	Pax5	Group1	Indirect	WGCNA
241	Bfsp2	Pou2f2	Group1	Indirect	WGCNA
242	Blk	Ebf1	Group1	Indirect	WGCNA
243	Blk	Pax5	Group1	Indirect	WGCNA
244	Blk	Pou2f2	Group1	Indirect	WGCNA
245	Blk	Rbpjl	Group1	Indirect	WGCNA
246	Blk	Terb1	Group1	Indirect	WGCNA
247	Blnk	Ebf1	Group1	Indirect	WGCNA
248	Blnk	Pax5	Group1	Indirect	WGCNA
249	Blnk	Pou2f2	Group1	Indirect	WGCNA
250	Blnk	Rbpjl	Group1	Indirect	WGCNA
251	Blnk	Rere	Group1	Indirect	WGCNA
252	Blnk	Terb1	Group1	Indirect	WGCNA
253	Blvrb	Ebf1	Group1	Indirect	WGCNA
254	Blvrb	Pax5	Group1	Indirect	WGCNA
255	Blvrb	Pou2f2	Group1	Indirect	WGCNA
256	Blvrb	Rbpjl	Group1	Indirect	WGCNA
257	Blvrb	Rere	Group1	Indirect	WGCNA
258	Bmf	Pax5	Group1	Indirect	WGCNA
259	Bnip1	Ebf1	Group1	Indirect	WGCNA
260	Bnip1	Pax5	Group1	Indirect	WGCNA
261	Brwd1	Pax5	Group1	Indirect	WGCNA
262	Btnl2	Ebf1	Group1	Indirect	WGCNA
263	Btnl2	Pax5	Group1	Indirect	WGCNA
264	Btnl2	Pou2f2	Group1	Indirect	WGCNA
265	Btnl2	Rbpjl	Group1	Indirect	WGCNA
266	Btnl2	Rere	Group1	Indirect	WGCNA
267	Btnl2	Rfx5	Group1	Indirect	WGCNA
268	Btnl2	Terb1	Group1	Indirect	WGCNA
269	Btnl2	Zbtb32	Group1	Indirect	WGCNA
270	C130060c02rik	Ebf1	Group1	Indirect	WGCNA
271	C130060c02rik	Pax5	Group1	Indirect	WGCNA
272	C1galt1	Ebf1	Group1	Indirect	WGCNA
273	C1galt1	Pax5	Group1	Indirect	WGCNA
274	C330008a17rik	Ebf1	Group1	Indirect	WGCNA
275	C330008a17rik	Pax5	Group1	Indirect	WGCNA
276	C330008a17rik	Pou2f2	Group1	Indirect	WGCNA
277	C330018d20rik	Ebf1	Group1	Indirect	WGCNA
278	C330018d20rik	Pax5	Group1	Indirect	WGCNA
279	C430042m11rik	Ebf1	Group1	Indirect	WGCNA
280	C430042m11rik	Pax5	Group1	Indirect	WGCNA
281	C430042m11rik	Pou2f2	Group1	Indirect	WGCNA
282	Caaa01098150.1	Ebf1	Group1	Indirect	WGCNA
283	Caaa01098150.1	Pax5	Group1	Indirect	WGCNA
284	Caaa01098150.1	Pou2f2	Group1	Indirect	WGCNA
285	Caaa01098150.1	Rbpjl	Group1	Indirect	WGCNA
286	Caaa01098150.1	Rere	Group1	Indirect	WGCNA
287	Caaa01098150.1	Rfx5	Group1	Indirect	WGCNA
288	Caaa01098150.1	Tada2b	Group1	Indirect	WGCNA
289	Caaa01098150.1	Terb1	Group1	Indirect	WGCNA
290	Caaa01098150.1	Zbtb32	Group1	Indirect	WGCNA
291	Cables2	Ebf1	Group1	Indirect	WGCNA
292	Cables2	Pax5	Group1	Indirect	WGCNA
293	Cacna1i	Ebf1	Group1	Indirect	WGCNA
294	Cacna1i	Pax5	Group1	Indirect	WGCNA
295	Cacna1i	Pou2f2	Group1	Indirect	WGCNA
296	Cacna1i	Rbpjl	Group1	Indirect	WGCNA
297	Cacna1i	Rere	Group1	Indirect	WGCNA
298	Cacna1i	Rfx5	Group1	Indirect	WGCNA
299	Cacna1i	Tada2b	Group1	Indirect	WGCNA
300	Cacna1i	Terb1	Group1	Indirect	WGCNA
301	Cacna1i	Zbtb32	Group1	Indirect	WGCNA
302	Cacna1i	Zfp318	Group1	Indirect	WGCNA
303	Cacnb4	Ebf1	Group1	Indirect	WGCNA
304	Cacnb4	Pax5	Group1	Indirect	WGCNA
305	Camk2d	Ebf1	Group1	Indirect	WGCNA
306	Camk2d	Pax5	Group1	Indirect	WGCNA
307	Camk2d	Pou2f2	Group1	Indirect	WGCNA
308	Casz1	Pold4	Group1	Indirect	WGCNA
309	Cc2d2b	Pax5	Group1	Indirect	WGCNA
310	Ccr6	Pax5	Group1	Indirect	WGCNA
311	Cd19	Ebf1	Group1	Indirect	WGCNA
312	Cd19	Hes5	Group1	Indirect	WGCNA
313	Cd19	Pax5	Group1	Indirect	WGCNA
314	Cd19	Pou2f2	Group1	Indirect	WGCNA
315	Cd19	Rbpjl	Group1	Indirect	WGCNA
316	Cd19	Rere	Group1	Indirect	WGCNA
317	Cd19	Rfx5	Group1	Indirect	WGCNA
318	Cd19	Tada2b	Group1	Indirect	WGCNA
319	Cd19	Terb1	Group1	Indirect	WGCNA
320	Cd19	Zbtb18	Group1	Indirect	WGCNA
321	Cd19	Zbtb32	Group1	Indirect	WGCNA
322	Cd22	Ebf1	Group1	Indirect	WGCNA
323	Cd22	Pax5	Group1	Indirect	WGCNA
324	Cd22	Pou2f2	Group1	Indirect	WGCNA
325	Cd22	Rbpjl	Group1	Indirect	WGCNA
326	Cd22	Rere	Group1	Indirect	WGCNA
327	Cd22	Rfx5	Group1	Indirect	WGCNA
328	Cd22	Tada2b	Group1	Indirect	WGCNA
329	Cd22	Terb1	Group1	Indirect	WGCNA
330	Cd22	Zbtb32	Group1	Indirect	WGCNA
331	Cd37	Ebf1	Group1	Indirect	WGCNA
332	Cd37	Pax5	Group1	Indirect	WGCNA
333	Cd55	Pax5	Group1	Indirect	WGCNA
334	Cd55os	Pax5	Group1	Indirect	WGCNA
335	Cd72	Ebf1	Group1	Indirect	WGCNA
336	Cd72	Pax5	Group1	Indirect	WGCNA
337	Cd79a	Ebf1	Group1	Indirect	WGCNA
338	Cd79a	Hes5	Group1	Indirect	WGCNA
339	Cd79a	Pax5	Group1	Indirect	WGCNA
340	Cd79a	Pou2f2	Group1	Indirect	WGCNA
341	Cd79a	Rbpjl	Group1	Indirect	WGCNA
342	Cd79a	Rere	Group1	Indirect	WGCNA
343	Cd79a	Rfx5	Group1	Indirect	WGCNA
344	Cd79a	Tada2b	Group1	Indirect	WGCNA
345	Cd79a	Terb1	Group1	Indirect	WGCNA
346	Cd79a	Zbtb32	Group1	Indirect	WGCNA
347	Cd79b	Ebf1	Group1	Indirect	WGCNA
348	Cd79b	Hes5	Group1	Indirect	WGCNA
349	Cd79b	Pax5	Group1	Indirect	WGCNA
350	Cd79b	Pou2f2	Group1	Indirect	WGCNA
351	Cd79b	Rbpjl	Group1	Indirect	WGCNA
352	Cd79b	Rere	Group1	Indirect	WGCNA
353	Cd79b	Rfx5	Group1	Indirect	WGCNA
354	Cd79b	Terb1	Group1	Indirect	WGCNA
355	Cdk5r1	Ebf1	Group1	Indirect	WGCNA
356	Cdk5r1	Pax5	Group1	Indirect	WGCNA
357	Cdkl1	Ebf1	Group1	Indirect	WGCNA
358	Cdkl1	Pax5	Group1	Indirect	WGCNA
359	Cdkl1	Pou2f2	Group1	Indirect	WGCNA
360	Ceacam1	Ebf1	Group1	Indirect	WGCNA
361	Ceacam1	Pax5	Group1	Indirect	WGCNA
362	Ceacam1	Pou2f2	Group1	Indirect	WGCNA
363	Ceacam1	Zbtb18	Group1	Indirect	WGCNA
364	Cecr2	Ebf1	Group1	Indirect	WGCNA
365	Cecr2	Pax5	Group1	Indirect	WGCNA
366	Cecr2	Pou2f2	Group1	Indirect	WGCNA
367	Cecr2	Rbpjl	Group1	Indirect	WGCNA
368	Cecr2	Rere	Group1	Indirect	WGCNA
369	Cerk	Ebf1	Group1	Indirect	WGCNA
370	Cerk	Pax5	Group1	Indirect	WGCNA
371	Chchd10	Ebf1	Group1	Indirect	WGCNA
372	Chchd10	Pax5	Group1	Indirect	WGCNA
373	Chchd10	Pou2f2	Group1	Indirect	WGCNA
374	Chst3	Ebf1	Group1	Indirect	WGCNA
375	Chst3	Hes5	Group1	Indirect	WGCNA
376	Chst3	Pax5	Group1	Indirect	WGCNA
377	Chst3	Pou2f2	Group1	Indirect	WGCNA
378	Chst3	Rbpjl	Group1	Indirect	WGCNA
379	Chst3	Rere	Group1	Indirect	WGCNA
380	Chst3	Rfx5	Group1	Indirect	WGCNA
381	Chst3	Tada2b	Group1	Indirect	WGCNA
382	Chst3	Terb1	Group1	Indirect	WGCNA
383	Chst3	Zbtb18	Group1	Indirect	WGCNA
384	Chst3	Zbtb32	Group1	Indirect	WGCNA
385	Cib1	Ebf1	Group1	Indirect	WGCNA
386	Cib1	Pax5	Group1	Indirect	WGCNA
387	Clta	Ebf1	Group1	Indirect	WGCNA
388	Clta	Pax5	Group1	Indirect	WGCNA
389	Cltc	Ebf1	Group1	Indirect	WGCNA
390	Cltc	Pax5	Group1	Indirect	WGCNA
391	Cnp	Ebf1	Group1	Indirect	WGCNA
392	Cnp	Pax5	Group1	Indirect	WGCNA
393	Cnr2	Pax5	Group1	Indirect	WGCNA
394	Col5a3	Ebf1	Group1	Indirect	WGCNA
395	Col5a3	Pax5	Group1	Indirect	WGCNA
396	Colca2	Ebf1	Group1	Indirect	WGCNA
397	Colca2	Pax5	Group1	Indirect	WGCNA
398	Colca2	Pou2f2	Group1	Indirect	WGCNA
399	Colca2	Rbpjl	Group1	Indirect	WGCNA
400	Colca2	Rere	Group1	Indirect	WGCNA
401	Cplx2	Ebf1	Group1	Indirect	WGCNA
402	Cplx2	Pax5	Group1	Indirect	WGCNA
403	Cpm	Ebf1	Group1	Indirect	WGCNA
404	Cpm	Pax5	Group1	Indirect	WGCNA
405	Cpne5	Ebf1	Group1	Indirect	WGCNA
406	Cpne5	Pax5	Group1	Indirect	WGCNA
407	Cr2	Ebf1	Group1	Indirect	WGCNA
408	Cr2	Pax5	Group1	Indirect	WGCNA
409	Cr2	Pou2f2	Group1	Indirect	WGCNA
410	Cr2	Rbpjl	Group1	Indirect	WGCNA
411	Cr2	Rere	Group1	Indirect	WGCNA
412	Cr2	Rfx5	Group1	Indirect	WGCNA
413	Cr2	Terb1	Group1	Indirect	WGCNA
414	Cr2	Zbtb32	Group1	Indirect	WGCNA
415	Crip3	Ebf1	Group1	Indirect	WGCNA
416	Crip3	Pax5	Group1	Indirect	WGCNA
417	Crisp3	Ebf1	Group1	Indirect	WGCNA
418	Crisp3	Pax5	Group1	Indirect	WGCNA
419	Crisp3	Pou2f2	Group1	Indirect	WGCNA
420	Crisp3	Rbpjl	Group1	Indirect	WGCNA
421	Crisp3	Terb1	Group1	Indirect	WGCNA
422	Csk	Ebf1	Group1	Indirect	WGCNA
423	Csk	Pax5	Group1	Indirect	WGCNA
424	Csnk1g3	Ebf1	Group1	Indirect	WGCNA
425	Csnk1g3	Pax5	Group1	Indirect	WGCNA
426	Cxcr5	Ebf1	Group1	Indirect	WGCNA
427	Cxcr5	Pax5	Group1	Indirect	WGCNA
428	Cxcr5	Pou2f2	Group1	Indirect	WGCNA
429	Cxcr5	Rbpjl	Group1	Indirect	WGCNA
430	Cxcr5	Rere	Group1	Indirect	WGCNA
431	Cxcr5	Rfx5	Group1	Indirect	WGCNA
432	Cxcr5	Terb1	Group1	Indirect	WGCNA
433	Cxcr5	Zbtb32	Group1	Indirect	WGCNA
434	Cyp39a1	Ebf1	Group1	Indirect	WGCNA
435	Cyp39a1	Pax5	Group1	Indirect	WGCNA
436	Cyp4f18	Ebf1	Group1	Indirect	WGCNA
437	Cyp4f18	Hes5	Group1	Indirect	WGCNA
438	Cyp4f18	Pax5	Group1	Indirect	WGCNA
439	Cyp4f18	Pou2f2	Group1	Indirect	WGCNA
440	Cyp4f18	Rbpjl	Group1	Indirect	WGCNA
441	Cyp4f18	Rere	Group1	Indirect	WGCNA
442	Cyp4f18	Rfx5	Group1	Indirect	WGCNA
443	Cyp4f18	Terb1	Group1	Indirect	WGCNA
444	Cyp4f18	Zbtb18	Group1	Indirect	WGCNA
445	Cyp4f18	Zbtb32	Group1	Indirect	WGCNA
446	Dcaf12	Ebf1	Group1	Indirect	WGCNA
447	Dcaf12	Pax5	Group1	Indirect	WGCNA
448	Dcbld1	Ebf1	Group1	Indirect	WGCNA
449	Dcbld1	Pax5	Group1	Indirect	WGCNA
450	Dcbld1	Pou2f2	Group1	Indirect	WGCNA
451	Ddx25	Ebf1	Group1	Indirect	WGCNA
452	Ddx25	Pax5	Group1	Indirect	WGCNA
453	Ddx41	Ebf1	Group1	Indirect	WGCNA
454	Ddx41	Pax5	Group1	Indirect	WGCNA
455	Dennd6a	Pax5	Group1	Indirect	WGCNA
456	Dgkd	Pax5	Group1	Indirect	WGCNA
457	Dhx57	Pax5	Group1	Indirect	WGCNA
458	Diras2	Ebf1	Group1	Indirect	WGCNA
459	Diras2	Pax5	Group1	Indirect	WGCNA
460	Dmac2	Ebf1	Group1	Indirect	WGCNA
461	Dmac2	Pax5	Group1	Indirect	WGCNA
462	Dmxl1	Ebf1	Group1	Indirect	WGCNA
463	Dmxl1	Pax5	Group1	Indirect	WGCNA
464	Dmxl1	Rbpjl	Group1	Indirect	WGCNA
465	Dmxl1	Terb1	Group1	Indirect	WGCNA
466	Dok3	Ebf1	Group1	Indirect	WGCNA
467	Dok3	Hes5	Group1	Indirect	WGCNA
468	Dok3	Pax5	Group1	Indirect	WGCNA
469	Dok3	Pou2f2	Group1	Indirect	WGCNA
470	Dok3	Rbpjl	Group1	Indirect	WGCNA
471	Dok3	Rere	Group1	Indirect	WGCNA
472	Dok3	Rfx5	Group1	Indirect	WGCNA
473	Dok3	Terb1	Group1	Indirect	WGCNA
474	Dok3	Zbtb32	Group1	Indirect	WGCNA
475	Dus2	Ebf1	Group1	Indirect	WGCNA
476	Dus2	Pax5	Group1	Indirect	WGCNA
477	Ebf1	Edaradd	Group1	Indirect	WGCNA
478	Ebf1	Efcab2	Group1	Indirect	WGCNA
479	Ebf1	Egfl6	Group1	Indirect	WGCNA
480	Ebf1	Egln2	Group1	Indirect	WGCNA
481	Ebf1	Ehd1	Group1	Indirect	WGCNA
482	Ebf1	Ehd2	Group1	Indirect	WGCNA
483	Ebf1	Eif2ak3	Group1	Indirect	WGCNA
484	Ebf1	Ell3	Group1	Indirect	WGCNA
485	Ebf1	Eml4	Group1	Indirect	WGCNA
486	Ebf1	Epn2	Group1	Indirect	WGCNA
487	Ebf1	F930017d23rik	Group1	Indirect	WGCNA
488	Ebf1	Fam129c	Group1	Indirect	WGCNA
489	Ebf1	Fam43a	Group1	Indirect	WGCNA
490	Ebf1	Fam83g	Group1	Indirect	WGCNA
491	Ebf1	Far1	Group1	Indirect	WGCNA
492	Ebf1	Fbxw13	Group1	Indirect	WGCNA
493	Ebf1	Fcamr	Group1	Indirect	WGCNA
494	Ebf1	Fcer2a	Group1	Indirect	WGCNA
495	Ebf1	Fcrl5	Group1	Indirect	WGCNA
496	Ebf1	Fcrla	Group1	Indirect	WGCNA
497	Ebf1	Ffar1	Group1	Indirect	WGCNA
498	Ebf1	Fgd6	Group1	Indirect	WGCNA
499	Ebf1	Fsip1	Group1	Indirect	WGCNA
500	Ebf1	Gad1	Group1	Indirect	WGCNA
501	Ebf1	Galnt14	Group1	Indirect	WGCNA
502	Ebf1	Gemin7	Group1	Indirect	WGCNA
503	Ebf1	Gga2	Group1	Indirect	WGCNA
504	Ebf1	Gh	Group1	Indirect	WGCNA
505	Ebf1	Gm10309	Group1	Indirect	WGCNA
506	Ebf1	Gm10552	Group1	Indirect	WGCNA
507	Ebf1	Gm10832	Group1	Indirect	WGCNA
508	Ebf1	Gm11344	Group1	Indirect	WGCNA
509	Ebf1	Gm11690	Group1	Indirect	WGCNA
510	Ebf1	Gm11998	Group1	Indirect	WGCNA
511	Ebf1	Gm12057	Group1	Indirect	WGCNA
512	Ebf1	Gm12066	Group1	Indirect	WGCNA
513	Ebf1	Gm12158	Group1	Indirect	WGCNA
514	Ebf1	Gm12462	Group1	Indirect	WGCNA
515	Ebf1	Gm12542	Group1	Indirect	WGCNA
516	Ebf1	Gm12543	Group1	Indirect	WGCNA
517	Ebf1	Gm12679	Group1	Indirect	WGCNA
518	Ebf1	Gm13091	Group1	Indirect	WGCNA
519	Ebf1	Gm13543	Group1	Indirect	WGCNA
520	Ebf1	Gm15382	Group1	Indirect	WGCNA
521	Ebf1	Gm15411	Group1	Indirect	WGCNA
522	Ebf1	Gm15634	Group1	Indirect	WGCNA
523	Ebf1	Gm15675	Group1	Indirect	WGCNA
524	Ebf1	Gm15848	Group1	Indirect	WGCNA
525	Ebf1	Gm15860	Group1	Indirect	WGCNA
526	Ebf1	Gm15991	Group1	Indirect	WGCNA
527	Ebf1	Gm16014	Group1	Indirect	WGCNA
528	Ebf1	Gm16015	Group1	Indirect	WGCNA
529	Ebf1	Gm16214	Group1	Indirect	WGCNA
530	Ebf1	Gm16283	Group1	Indirect	WGCNA
531	Ebf1	Gm16316	Group1	Indirect	WGCNA
532	Ebf1	Gm16675	Group1	Indirect	WGCNA
533	Ebf1	Gm18342	Group1	Indirect	WGCNA
534	Ebf1	Gm18588	Group1	Indirect	WGCNA
535	Ebf1	Gm18748	Group1	Indirect	WGCNA
536	Ebf1	Gm20531	Group1	Indirect	WGCNA
537	Ebf1	Gm22121	Group1	Indirect	WGCNA
538	Ebf1	Gm23346	Group1	Indirect	WGCNA
539	Ebf1	Gm2447	Group1	Indirect	WGCNA
540	Ebf1	Gm24719	Group1	Indirect	WGCNA
541	Ebf1	Gm25436	Group1	Indirect	WGCNA
542	Ebf1	Gm26531	Group1	Indirect	WGCNA
543	Ebf1	Gm26760	Group1	Indirect	WGCNA
544	Ebf1	Gm28609	Group1	Indirect	WGCNA
545	Ebf1	Gm28693	Group1	Indirect	WGCNA
546	Ebf1	Gm2962	Group1	Indirect	WGCNA
547	Ebf1	Gm30239	Group1	Indirect	WGCNA
548	Ebf1	Gm31243	Group1	Indirect	WGCNA
549	Ebf1	Gm3227	Group1	Indirect	WGCNA
550	Ebf1	Gm34095	Group1	Indirect	WGCNA
551	Ebf1	Gm34225	Group1	Indirect	WGCNA
552	Ebf1	Gm34908	Group1	Indirect	WGCNA
553	Ebf1	Gm34922	Group1	Indirect	WGCNA
554	Ebf1	Gm36955	Group1	Indirect	WGCNA
555	Ebf1	Gm37145	Group1	Indirect	WGCNA
556	Ebf1	Gm37192	Group1	Indirect	WGCNA
557	Ebf1	Gm37219	Group1	Indirect	WGCNA
558	Ebf1	Gm37802	Group1	Indirect	WGCNA
559	Ebf1	Gm37943	Group1	Indirect	WGCNA
560	Ebf1	Gm38020	Group1	Indirect	WGCNA
561	Ebf1	Gm38032	Group1	Indirect	WGCNA
562	Ebf1	Gm38171	Group1	Indirect	WGCNA
563	Ebf1	Gm39321	Group1	Indirect	WGCNA
564	Ebf1	Gm39556	Group1	Indirect	WGCNA
565	Ebf1	Gm40414	Group1	Indirect	WGCNA
566	Ebf1	Gm40787	Group1	Indirect	WGCNA
567	Ebf1	Gm42514	Group1	Indirect	WGCNA
568	Ebf1	Gm42515	Group1	Indirect	WGCNA
569	Ebf1	Gm4279	Group1	Indirect	WGCNA
570	Ebf1	Gm43292	Group1	Indirect	WGCNA
571	Ebf1	Gm43499	Group1	Indirect	WGCNA
572	Ebf1	Gm43916	Group1	Indirect	WGCNA
573	Ebf1	Gm44198	Group1	Indirect	WGCNA
574	Ebf1	Gm44891	Group1	Indirect	WGCNA
575	Ebf1	Gm44892	Group1	Indirect	WGCNA
576	Ebf1	Gm45153	Group1	Indirect	WGCNA
577	Ebf1	Gm45515	Group1	Indirect	WGCNA
578	Ebf1	Gm45548	Group1	Indirect	WGCNA
579	Ebf1	Gm45745	Group1	Indirect	WGCNA
580	Ebf1	Gm45894	Group1	Indirect	WGCNA
581	Ebf1	Gm47730	Group1	Indirect	WGCNA
582	Ebf1	Gm47792	Group1	Indirect	WGCNA
583	Ebf1	Gm47828	Group1	Indirect	WGCNA
584	Ebf1	Gm48038	Group1	Indirect	WGCNA
585	Ebf1	Gm48372	Group1	Indirect	WGCNA
586	Ebf1	Gm48571	Group1	Indirect	WGCNA
587	Ebf1	Gm48978	Group1	Indirect	WGCNA
588	Ebf1	Gm49085	Group1	Indirect	WGCNA
589	Ebf1	Gm49439	Group1	Indirect	WGCNA
590	Ebf1	Gm50340	Group1	Indirect	WGCNA
591	Ebf1	Gm50386	Group1	Indirect	WGCNA
592	Ebf1	Gm5281	Group1	Indirect	WGCNA
593	Ebf1	Gm5292	Group1	Indirect	WGCNA
594	Ebf1	Gm6334	Group1	Indirect	WGCNA
595	Ebf1	Gm6341	Group1	Indirect	WGCNA
596	Ebf1	Gm6566	Group1	Indirect	WGCNA
597	Ebf1	Gm7804	Group1	Indirect	WGCNA
598	Ebf1	Gm8369	Group1	Indirect	WGCNA
599	Ebf1	Gm8848	Group1	Indirect	WGCNA
600	Ebf1	Gpat3	Group1	Indirect	WGCNA
601	Ebf1	Gpcpd1	Group1	Indirect	WGCNA
602	Ebf1	Gpd1l	Group1	Indirect	WGCNA
603	Ebf1	Gpr137c	Group1	Indirect	WGCNA
604	Ebf1	Grb2	Group1	Indirect	WGCNA
605	Ebf1	Grpel2	Group1	Indirect	WGCNA
606	Ebf1	Gstp-Ps	Group1	Indirect	WGCNA
607	Ebf1	H3f3a	Group1	Indirect	WGCNA
608	Ebf1	Havcr1	Group1	Indirect	WGCNA
609	Ebf1	Hdac10	Group1	Indirect	WGCNA
610	Ebf1	Hes5	Group1	Indirect	WGCNA
611	Ebf1	Hexdc	Group1	Indirect	WGCNA
612	Ebf1	Hip1r	Group1	Indirect	WGCNA
613	Ebf1	Hmgcll1	Group1	Indirect	WGCNA
614	Ebf1	Hspa12a	Group1	Indirect	WGCNA
615	Ebf1	Hvcn1	Group1	Indirect	WGCNA
616	Ebf1	Ifi27l2a	Group1	Indirect	WGCNA
617	Ebf1	Ighd	Group1	Indirect	WGCNA
618	Ebf1	Ighv15-2	Group1	Indirect	WGCNA
619	Ebf1	Igkv1-108	Group1	Indirect	WGCNA
620	Ebf1	Igkv12-38	Group1	Indirect	WGCNA
621	Ebf1	Igkv12-47	Group1	Indirect	WGCNA
622	Ebf1	Igkv4-81	Group1	Indirect	WGCNA
623	Ebf1	Igkv4-92	Group1	Indirect	WGCNA
624	Ebf1	Igkv6-29	Group1	Indirect	WGCNA
625	Ebf1	Il5ra	Group1	Indirect	WGCNA
626	Ebf1	Il9r	Group1	Indirect	WGCNA
627	Ebf1	Irgc1	Group1	Indirect	WGCNA
628	Ebf1	Jtb	Group1	Indirect	WGCNA
629	Ebf1	Kcnb1	Group1	Indirect	WGCNA
630	Ebf1	Kcnh6	Group1	Indirect	WGCNA
631	Ebf1	Kcnj1	Group1	Indirect	WGCNA
632	Ebf1	Kcnk13	Group1	Indirect	WGCNA
633	Ebf1	Kcnmb3	Group1	Indirect	WGCNA
634	Ebf1	Kctd3	Group1	Indirect	WGCNA
635	Ebf1	Klhl14	Group1	Indirect	WGCNA
636	Ebf1	Lgr5	Group1	Indirect	WGCNA
637	Ebf1	Lmbrd1	Group1	Indirect	WGCNA
638	Ebf1	Loxhd1	Group1	Indirect	WGCNA
639	Ebf1	Lpgat1	Group1	Indirect	WGCNA
640	Ebf1	Lrmp	Group1	Indirect	WGCNA
641	Ebf1	Ltk	Group1	Indirect	WGCNA
642	Ebf1	Ly6d	Group1	Indirect	WGCNA
643	Ebf1	Lynx1	Group1	Indirect	WGCNA
644	Ebf1	Map2	Group1	Indirect	WGCNA
645	Ebf1	Map3k19	Group1	Indirect	WGCNA
646	Ebf1	Map3k9	Group1	Indirect	WGCNA
647	Ebf1	Map4k1	Group1	Indirect	WGCNA
648	Ebf1	Mapk11	Group1	Indirect	WGCNA
649	Ebf1	Med13	Group1	Indirect	WGCNA
650	Ebf1	Mif4gd	Group1	Indirect	WGCNA
651	Ebf1	Mir5128	Group1	Indirect	WGCNA
652	Ebf1	Ms4a1	Group1	Indirect	WGCNA
653	Ebf1	Mtss1	Group1	Indirect	WGCNA
654	Ebf1	Mybpc2	Group1	Indirect	WGCNA
655	Ebf1	Myl4	Group1	Indirect	WGCNA
656	Ebf1	Myo1c	Group1	Indirect	WGCNA
657	Ebf1	Myo1e	Group1	Indirect	WGCNA
658	Ebf1	Myo7a	Group1	Indirect	WGCNA
659	Ebf1	Ngfr	Group1	Indirect	WGCNA
660	Ebf1	Nid1	Group1	Indirect	WGCNA
661	Ebf1	Nkiras2	Group1	Indirect	WGCNA
662	Ebf1	Noxred1	Group1	Indirect	WGCNA
663	Ebf1	Nudt15	Group1	Indirect	WGCNA
664	Ebf1	Nxpe2	Group1	Indirect	WGCNA
665	Ebf1	Olfr164	Group1	Indirect	WGCNA
666	Ebf1	Otub2	Group1	Indirect	WGCNA
667	Ebf1	Otud1	Group1	Indirect	WGCNA
668	Ebf1	Pax5	Group1	Indirect	WGCNA
669	Ebf1	Pdlim3	Group1	Indirect	WGCNA
670	Ebf1	Pfn2	Group1	Indirect	WGCNA
671	Ebf1	Pgap1	Group1	Indirect	WGCNA
672	Ebf1	Pigr	Group1	Indirect	WGCNA
673	Ebf1	Pik3c2b	Group1	Indirect	WGCNA
674	Ebf1	Pikfyve	Group1	Indirect	WGCNA
675	Ebf1	Pkig	Group1	Indirect	WGCNA
676	Ebf1	Platr10	Group1	Indirect	WGCNA
677	Ebf1	Plekha2	Group1	Indirect	WGCNA
678	Ebf1	Plekhm1	Group1	Indirect	WGCNA
679	Ebf1	Plpp3	Group1	Indirect	WGCNA
680	Ebf1	Pold4	Group1	Indirect	WGCNA
681	Ebf1	Pou2af1	Group1	Indirect	WGCNA
682	Ebf1	Pou2f2	Group1	Indirect	WGCNA
683	Ebf1	Ppdpf	Group1	Indirect	WGCNA
684	Ebf1	Pqbp1	Group1	Indirect	WGCNA
685	Ebf1	Prkcg	Group1	Indirect	WGCNA
686	Ebf1	Prorsd1	Group1	Indirect	WGCNA
687	Ebf1	Ptp4a3	Group1	Indirect	WGCNA
688	Ebf1	Ptpn6	Group1	Indirect	WGCNA
689	Ebf1	Pxdc1	Group1	Indirect	WGCNA
690	Ebf1	Pxk	Group1	Indirect	WGCNA
691	Ebf1	Qrsl1	Group1	Indirect	WGCNA
692	Ebf1	Ralgps2	Group1	Indirect	WGCNA
693	Ebf1	Rapgef5	Group1	Indirect	WGCNA
694	Ebf1	Rasl10a	Group1	Indirect	WGCNA
695	Ebf1	Rbpjl	Group1	Indirect	WGCNA
696	Ebf1	Rdh12	Group1	Indirect	WGCNA
697	Ebf1	Recql5	Group1	Indirect	WGCNA
698	Ebf1	Rere	Group1	Indirect	WGCNA
699	Ebf1	Rftn1	Group1	Indirect	WGCNA
700	Ebf1	Rftn2	Group1	Indirect	WGCNA
701	Ebf1	Rfx5	Group1	Indirect	WGCNA
702	Ebf1	Rgs13	Group1	Indirect	WGCNA
703	Ebf1	Rhobtb2	Group1	Indirect	WGCNA
704	Ebf1	Rnase12	Group1	Indirect	WGCNA
705	Ebf1	Rraga	Group1	Indirect	WGCNA
706	Ebf1	Rtn4ip1	Group1	Indirect	WGCNA
707	Ebf1	Rubcn	Group1	Indirect	WGCNA
708	Ebf1	S1pr3	Group1	Indirect	WGCNA
709	Ebf1	Scd1	Group1	Indirect	WGCNA
710	Ebf1	Scn4a	Group1	Indirect	WGCNA
711	Ebf1	Sema4b	Group1	Indirect	WGCNA
712	Ebf1	Sema5a	Group1	Indirect	WGCNA
713	Ebf1	Sh3bp5	Group1	Indirect	WGCNA
714	Ebf1	Shank1	Group1	Indirect	WGCNA
715	Ebf1	Slc12a6	Group1	Indirect	WGCNA
716	Ebf1	Slc1a5	Group1	Indirect	WGCNA
717	Ebf1	Slc25a19	Group1	Indirect	WGCNA
718	Ebf1	Slc29a4	Group1	Indirect	WGCNA
719	Ebf1	Slc30a5	Group1	Indirect	WGCNA
720	Ebf1	Slc4a11	Group1	Indirect	WGCNA
721	Ebf1	Slc4a3	Group1	Indirect	WGCNA
722	Ebf1	Smim14	Group1	Indirect	WGCNA
723	Ebf1	Smpd3	Group1	Indirect	WGCNA
724	Ebf1	Snap29	Group1	Indirect	WGCNA
725	Ebf1	Snn	Group1	Indirect	WGCNA
726	Ebf1	Snx2	Group1	Indirect	WGCNA
727	Ebf1	Snx29	Group1	Indirect	WGCNA
728	Ebf1	Snx30	Group1	Indirect	WGCNA
729	Ebf1	Snx5	Group1	Indirect	WGCNA
730	Ebf1	Sox5os3	Group1	Indirect	WGCNA
731	Ebf1	Srpk3	Group1	Indirect	WGCNA
732	Ebf1	Steap4	Group1	Indirect	WGCNA
733	Ebf1	Stk11ip	Group1	Indirect	WGCNA
734	Ebf1	Stradb	Group1	Indirect	WGCNA
735	Ebf1	Strbp	Group1	Indirect	WGCNA
736	Ebf1	Syvn1	Group1	Indirect	WGCNA
737	Ebf1	Tctn1	Group1	Indirect	WGCNA
738	Ebf1	Tec	Group1	Indirect	WGCNA
739	Ebf1	Terb1	Group1	Indirect	WGCNA
740	Ebf1	Tlr1	Group1	Indirect	WGCNA
741	Ebf1	Tmc7	Group1	Indirect	WGCNA
742	Ebf1	Tmem100	Group1	Indirect	WGCNA
743	Ebf1	Tmem131l	Group1	Indirect	WGCNA
744	Ebf1	Tmem26	Group1	Indirect	WGCNA
745	Ebf1	Tmprss13	Group1	Indirect	WGCNA
746	Ebf1	Tnfrsf13b	Group1	Indirect	WGCNA
747	Ebf1	Tnfrsf13c	Group1	Indirect	WGCNA
748	Ebf1	Tnfrsf19	Group1	Indirect	WGCNA
749	Ebf1	Trmt12	Group1	Indirect	WGCNA
750	Ebf1	Trpm5	Group1	Indirect	WGCNA
751	Ebf1	Tsnaxip1	Group1	Indirect	WGCNA
752	Ebf1	Ttpal	Group1	Indirect	WGCNA
753	Ebf1	Txndc16	Group1	Indirect	WGCNA
754	Ebf1	Vpreb3	Group1	Indirect	WGCNA
755	Ebf1	Wfdc21	Group1	Indirect	WGCNA
756	Ebf1	Zbtb32	Group1	Indirect	WGCNA
757	Ebf1	Zfp106	Group1	Indirect	WGCNA
758	Ebf1	Zfp821	Group1	Indirect	WGCNA
759	Edaradd	Pax5	Group1	Indirect	WGCNA
760	Efcab2	Pax5	Group1	Indirect	WGCNA
761	Egfl6	Pax5	Group1	Indirect	WGCNA
762	Egln2	Pax5	Group1	Indirect	WGCNA
763	Ehd1	Pax5	Group1	Indirect	WGCNA
764	Ehd1	Pou2f2	Group1	Indirect	WGCNA
765	Ehd2	Pax5	Group1	Indirect	WGCNA
766	Ehd2	Pou2f2	Group1	Indirect	WGCNA
767	Ehd2	Rbpjl	Group1	Indirect	WGCNA
768	Ehd2	Rere	Group1	Indirect	WGCNA
769	Ehd2	Rfx5	Group1	Indirect	WGCNA
770	Ehd2	Terb1	Group1	Indirect	WGCNA
771	Eif2ak3	Pax5	Group1	Indirect	WGCNA
772	Eif2ak3	Pou2f2	Group1	Indirect	WGCNA
773	Ell3	Hes5	Group1	Indirect	WGCNA
774	Ell3	Pax5	Group1	Indirect	WGCNA
775	Ell3	Pou2f2	Group1	Indirect	WGCNA
776	Ell3	Rbpjl	Group1	Indirect	WGCNA
777	Ell3	Rere	Group1	Indirect	WGCNA
778	Ell3	Rfx5	Group1	Indirect	WGCNA
779	Ell3	Tada2b	Group1	Indirect	WGCNA
780	Ell3	Terb1	Group1	Indirect	WGCNA
781	Ell3	Zbtb32	Group1	Indirect	WGCNA
782	Eml4	Pax5	Group1	Indirect	WGCNA
783	Epn2	Pax5	Group1	Indirect	WGCNA
784	Etnk1	Pax5	Group1	Indirect	WGCNA
785	F730311o21rik	Pax5	Group1	Indirect	WGCNA
786	F730311o21rik	Rbpjl	Group1	Indirect	WGCNA
787	F730311o21rik	Terb1	Group1	Indirect	WGCNA
788	F730311o21rik	Zfp318	Group1	Indirect	WGCNA
789	F930017d23rik	Pax5	Group1	Indirect	WGCNA
790	F930017d23rik	Pou2f2	Group1	Indirect	WGCNA
791	Faap24	Pax5	Group1	Indirect	WGCNA
792	Fam129c	Pax5	Group1	Indirect	WGCNA
793	Fam129c	Pou2f2	Group1	Indirect	WGCNA
794	Fam43a	Pax5	Group1	Indirect	WGCNA
795	Fam83g	Pax5	Group1	Indirect	WGCNA
796	Far1	Pax5	Group1	Indirect	WGCNA
797	Far1	Pou2f2	Group1	Indirect	WGCNA
798	Fbxo47	Pax5	Group1	Indirect	WGCNA
799	Fbxw13	Pax5	Group1	Indirect	WGCNA
800	Fbxw13	Pou2f2	Group1	Indirect	WGCNA
801	Fcamr	Pax5	Group1	Indirect	WGCNA
802	Fcamr	Pou2f2	Group1	Indirect	WGCNA
803	Fcamr	Rbpjl	Group1	Indirect	WGCNA
804	Fcamr	Rfx5	Group1	Indirect	WGCNA
805	Fcamr	Terb1	Group1	Indirect	WGCNA
806	Fcer2a	Hes5	Group1	Indirect	WGCNA
807	Fcer2a	Pax5	Group1	Indirect	WGCNA
808	Fcer2a	Pou2f2	Group1	Indirect	WGCNA
809	Fcer2a	Prdm9	Group1	Indirect	WGCNA
810	Fcer2a	Rbpjl	Group1	Indirect	WGCNA
811	Fcer2a	Rere	Group1	Indirect	WGCNA
812	Fcer2a	Rfx5	Group1	Indirect	WGCNA
813	Fcer2a	Tada2b	Group1	Indirect	WGCNA
814	Fcer2a	Terb1	Group1	Indirect	WGCNA
815	Fcer2a	Zbtb32	Group1	Indirect	WGCNA
816	Fcer2a	Zfp318	Group1	Indirect	WGCNA
817	Fchsd2	Pax5	Group1	Indirect	WGCNA
818	Fcrl5	Pax5	Group1	Indirect	WGCNA
819	Fcrl5	Pou2f2	Group1	Indirect	WGCNA
820	Fcrl5	Rbpjl	Group1	Indirect	WGCNA
821	Fcrl5	Terb1	Group1	Indirect	WGCNA
822	Fcrla	Pax5	Group1	Indirect	WGCNA
823	Fcrla	Pou2f2	Group1	Indirect	WGCNA
824	Fcrla	Rbpjl	Group1	Indirect	WGCNA
825	Fcrla	Rere	Group1	Indirect	WGCNA
826	Fcrla	Rfx5	Group1	Indirect	WGCNA
827	Fcrla	Terb1	Group1	Indirect	WGCNA
828	Fcrla	Zbtb32	Group1	Indirect	WGCNA
829	Ffar1	Pax5	Group1	Indirect	WGCNA
830	Ffar1	Pou2f2	Group1	Indirect	WGCNA
831	Ffar1	Rbpjl	Group1	Indirect	WGCNA
832	Ffar1	Rere	Group1	Indirect	WGCNA
833	Ffar1	Rfx5	Group1	Indirect	WGCNA
834	Ffar1	Tada2b	Group1	Indirect	WGCNA
835	Ffar1	Terb1	Group1	Indirect	WGCNA
836	Ffar1	Zbtb32	Group1	Indirect	WGCNA
837	Fgd6	Pax5	Group1	Indirect	WGCNA
838	Foxo1	Gm38034	Group1	Indirect	WGCNA
839	Foxo1	Helz2	Group1	Indirect	WGCNA
840	Foxo1	Itsn2	Group1	Indirect	WGCNA
841	Foxo1	Traf5	Group1	Indirect	WGCNA
842	Fsip1	Pax5	Group1	Indirect	WGCNA
843	Gad1	Pax5	Group1	Indirect	WGCNA
844	Gad1	Pou2f2	Group1	Indirect	WGCNA
845	Gad1	Rbpjl	Group1	Indirect	WGCNA
846	Gad1	Terb1	Group1	Indirect	WGCNA
847	Galnt14	Pax5	Group1	Indirect	WGCNA
848	Gemin7	Pax5	Group1	Indirect	WGCNA
849	Gga2	Hes5	Group1	Indirect	WGCNA
850	Gga2	Pax5	Group1	Indirect	WGCNA
851	Gga2	Pou2f2	Group1	Indirect	WGCNA
852	Gga2	Rbpjl	Group1	Indirect	WGCNA
853	Gh	Pax5	Group1	Indirect	WGCNA
854	Gh	Pou2f2	Group1	Indirect	WGCNA
855	Gh	Rbpjl	Group1	Indirect	WGCNA
856	Gm10309	Pax5	Group1	Indirect	WGCNA
857	Gm10552	Pax5	Group1	Indirect	WGCNA
858	Gm10552	Pou2f2	Group1	Indirect	WGCNA
859	Gm10552	Rbpjl	Group1	Indirect	WGCNA
860	Gm10552	Rere	Group1	Indirect	WGCNA
861	Gm10552	Rfx5	Group1	Indirect	WGCNA
862	Gm10552	Terb1	Group1	Indirect	WGCNA
863	Gm10552	Zbtb32	Group1	Indirect	WGCNA
864	Gm10832	Pax5	Group1	Indirect	WGCNA
865	Gm10832	Pou2f2	Group1	Indirect	WGCNA
866	Gm11344	Pax5	Group1	Indirect	WGCNA
867	Gm11490	Pax5	Group1	Indirect	WGCNA
868	Gm11690	Pax5	Group1	Indirect	WGCNA
869	Gm11998	Pax5	Group1	Indirect	WGCNA
870	Gm12057	Pax5	Group1	Indirect	WGCNA
871	Gm12066	Pax5	Group1	Indirect	WGCNA
872	Gm12158	Hes5	Group1	Indirect	WGCNA
873	Gm12158	Pax5	Group1	Indirect	WGCNA
874	Gm12158	Pou2f2	Group1	Indirect	WGCNA
875	Gm12158	Rbpjl	Group1	Indirect	WGCNA
876	Gm12158	Rere	Group1	Indirect	WGCNA
877	Gm12158	Rfx5	Group1	Indirect	WGCNA
878	Gm12158	Terb1	Group1	Indirect	WGCNA
879	Gm12158	Zbtb32	Group1	Indirect	WGCNA
880	Gm12462	Hes5	Group1	Indirect	WGCNA
881	Gm12462	Pax5	Group1	Indirect	WGCNA
882	Gm12462	Pou2f2	Group1	Indirect	WGCNA
883	Gm12462	Rbpjl	Group1	Indirect	WGCNA
884	Gm12462	Rere	Group1	Indirect	WGCNA
885	Gm12462	Rfx5	Group1	Indirect	WGCNA
886	Gm12462	Tada2b	Group1	Indirect	WGCNA
887	Gm12462	Terb1	Group1	Indirect	WGCNA
888	Gm12462	Zbtb32	Group1	Indirect	WGCNA
889	Gm12542	Pax5	Group1	Indirect	WGCNA
890	Gm12542	Pou2f2	Group1	Indirect	WGCNA
891	Gm12543	Pax5	Group1	Indirect	WGCNA
892	Gm12543	Pou2f2	Group1	Indirect	WGCNA
893	Gm12679	Pax5	Group1	Indirect	WGCNA
894	Gm12679	Pou2f2	Group1	Indirect	WGCNA
895	Gm13012	Pax5	Group1	Indirect	WGCNA
896	Gm13091	Pax5	Group1	Indirect	WGCNA
897	Gm13091	Pou2f2	Group1	Indirect	WGCNA
898	Gm13543	Pax5	Group1	Indirect	WGCNA
899	Gm15382	Pax5	Group1	Indirect	WGCNA
900	Gm15382	Pou2f2	Group1	Indirect	WGCNA
901	Gm15382	Rbpjl	Group1	Indirect	WGCNA
902	Gm15382	Rfx5	Group1	Indirect	WGCNA
903	Gm15382	Terb1	Group1	Indirect	WGCNA
904	Gm15411	Pax5	Group1	Indirect	WGCNA
905	Gm15634	Pax5	Group1	Indirect	WGCNA
906	Gm15634	Pou2f2	Group1	Indirect	WGCNA
907	Gm15634	Rbpjl	Group1	Indirect	WGCNA
908	Gm15634	Terb1	Group1	Indirect	WGCNA
909	Gm15675	Pax5	Group1	Indirect	WGCNA
910	Gm15848	Pax5	Group1	Indirect	WGCNA
911	Gm15848	Pou2f2	Group1	Indirect	WGCNA
912	Gm15848	Rbpjl	Group1	Indirect	WGCNA
913	Gm15848	Rere	Group1	Indirect	WGCNA
914	Gm15848	Rfx5	Group1	Indirect	WGCNA
915	Gm15848	Terb1	Group1	Indirect	WGCNA
916	Gm15848	Zbtb32	Group1	Indirect	WGCNA
917	Gm15848	Zfp318	Group1	Indirect	WGCNA
918	Gm15860	Pax5	Group1	Indirect	WGCNA
919	Gm15897	Pax5	Group1	Indirect	WGCNA
920	Gm15991	Pax5	Group1	Indirect	WGCNA
921	Gm15991	Pou2f2	Group1	Indirect	WGCNA
922	Gm16014	Pax5	Group1	Indirect	WGCNA
923	Gm16015	Pax5	Group1	Indirect	WGCNA
924	Gm16214	Pax5	Group1	Indirect	WGCNA
925	Gm16283	Pax5	Group1	Indirect	WGCNA
926	Gm16316	Pax5	Group1	Indirect	WGCNA
927	Gm16316	Pou2f2	Group1	Indirect	WGCNA
928	Gm16316	Rbpjl	Group1	Indirect	WGCNA
929	Gm16316	Rere	Group1	Indirect	WGCNA
930	Gm16316	Terb1	Group1	Indirect	WGCNA
931	Gm16675	Pax5	Group1	Indirect	WGCNA
932	Gm17017	Pax5	Group1	Indirect	WGCNA
933	Gm18342	Pax5	Group1	Indirect	WGCNA
934	Gm18588	Pax5	Group1	Indirect	WGCNA
935	Gm18738	Pax5	Group1	Indirect	WGCNA
936	Gm18748	Pax5	Group1	Indirect	WGCNA
937	Gm18748	Pou2f2	Group1	Indirect	WGCNA
938	Gm18748	Rbpjl	Group1	Indirect	WGCNA
939	Gm18748	Terb1	Group1	Indirect	WGCNA
940	Gm20531	Pax5	Group1	Indirect	WGCNA
941	Gm20531	Rbpjl	Group1	Indirect	WGCNA
942	Gm22121	Pax5	Group1	Indirect	WGCNA
943	Gm23346	Pax5	Group1	Indirect	WGCNA
944	Gm24371	Pax5	Group1	Indirect	WGCNA
945	Gm2447	Pax5	Group1	Indirect	WGCNA
946	Gm2447	Pou2f2	Group1	Indirect	WGCNA
947	Gm2447	Rbpjl	Group1	Indirect	WGCNA
948	Gm2447	Rere	Group1	Indirect	WGCNA
949	Gm2447	Zbtb32	Group1	Indirect	WGCNA
950	Gm24719	Pax5	Group1	Indirect	WGCNA
951	Gm24719	Pou2f2	Group1	Indirect	WGCNA
952	Gm25436	Pax5	Group1	Indirect	WGCNA
953	Gm26531	Pax5	Group1	Indirect	WGCNA
954	Gm26531	Pou2f2	Group1	Indirect	WGCNA
955	Gm26760	Pax5	Group1	Indirect	WGCNA
956	Gm28609	Pax5	Group1	Indirect	WGCNA
957	Gm28609	Pou2f2	Group1	Indirect	WGCNA
958	Gm28609	Rbpjl	Group1	Indirect	WGCNA
959	Gm28609	Terb1	Group1	Indirect	WGCNA
960	Gm28693	Pax5	Group1	Indirect	WGCNA
961	Gm28693	Pou2f2	Group1	Indirect	WGCNA
962	Gm28693	Rbpjl	Group1	Indirect	WGCNA
963	Gm28693	Terb1	Group1	Indirect	WGCNA
964	Gm2962	Pax5	Group1	Indirect	WGCNA
965	Gm2962	Pou2f2	Group1	Indirect	WGCNA
966	Gm2962	Rbpjl	Group1	Indirect	WGCNA
967	Gm2962	Rere	Group1	Indirect	WGCNA
968	Gm2962	Rfx5	Group1	Indirect	WGCNA
969	Gm2962	Terb1	Group1	Indirect	WGCNA
970	Gm2962	Zbtb32	Group1	Indirect	WGCNA
971	Gm30239	Pax5	Group1	Indirect	WGCNA
972	Gm30239	Pou2f2	Group1	Indirect	WGCNA
973	Gm30239	Rbpjl	Group1	Indirect	WGCNA
974	Gm31108	Pax5	Group1	Indirect	WGCNA
975	Gm31243	Pax5	Group1	Indirect	WGCNA
976	Gm31243	Pou2f2	Group1	Indirect	WGCNA
977	Gm31243	Prdm9	Group1	Indirect	WGCNA
978	Gm31243	Rbpjl	Group1	Indirect	WGCNA
979	Gm31243	Rere	Group1	Indirect	WGCNA
980	Gm31243	Rfx5	Group1	Indirect	WGCNA
981	Gm31243	Tada2b	Group1	Indirect	WGCNA
982	Gm31243	Terb1	Group1	Indirect	WGCNA
983	Gm31243	Zbtb32	Group1	Indirect	WGCNA
984	Gm31243	Zfp318	Group1	Indirect	WGCNA
985	Gm3227	Pax5	Group1	Indirect	WGCNA
986	Gm32401	Pax5	Group1	Indirect	WGCNA
987	Gm3362	Pax5	Group1	Indirect	WGCNA
988	Gm34095	Pax5	Group1	Indirect	WGCNA
989	Gm34225	Pax5	Group1	Indirect	WGCNA
990	Gm34908	Pax5	Group1	Indirect	WGCNA
991	Gm34922	Pax5	Group1	Indirect	WGCNA
992	Gm34922	Pou2f2	Group1	Indirect	WGCNA
993	Gm34922	Rbpjl	Group1	Indirect	WGCNA
994	Gm34922	Terb1	Group1	Indirect	WGCNA
995	Gm36955	Pax5	Group1	Indirect	WGCNA
996	Gm36955	Pou2f2	Group1	Indirect	WGCNA
997	Gm37145	Pax5	Group1	Indirect	WGCNA
998	Gm37192	Pax5	Group1	Indirect	WGCNA
999	Gm37192	Pou2f2	Group1	Indirect	WGCNA
1000	Gm37192	Rbpjl	Group1	Indirect	WGCNA
1001	Gm37192	Terb1	Group1	Indirect	WGCNA
1002	Gm37219	Pax5	Group1	Indirect	WGCNA
1003	Gm37802	Pax5	Group1	Indirect	WGCNA
1004	Gm37802	Pou2f2	Group1	Indirect	WGCNA
1005	Gm37802	Rbpjl	Group1	Indirect	WGCNA
1006	Gm37802	Rere	Group1	Indirect	WGCNA
1007	Gm37802	Terb1	Group1	Indirect	WGCNA
1008	Gm37943	Pax5	Group1	Indirect	WGCNA
1009	Gm37943	Pou2f2	Group1	Indirect	WGCNA
1010	Gm37943	Rbpjl	Group1	Indirect	WGCNA
1011	Gm38009	Pax5	Group1	Indirect	WGCNA
1012	Gm38020	Pax5	Group1	Indirect	WGCNA
1013	Gm38020	Pou2f2	Group1	Indirect	WGCNA
1014	Gm38032	Pax5	Group1	Indirect	WGCNA
1015	Gm38171	Pax5	Group1	Indirect	WGCNA
1016	Gm39321	Pax5	Group1	Indirect	WGCNA
1017	Gm39321	Pou2f2	Group1	Indirect	WGCNA
1018	Gm39321	Rbpjl	Group1	Indirect	WGCNA
1019	Gm39321	Rfx5	Group1	Indirect	WGCNA
1020	Gm39321	Terb1	Group1	Indirect	WGCNA
1021	Gm39556	Pax5	Group1	Indirect	WGCNA
1022	Gm40414	Pax5	Group1	Indirect	WGCNA
1023	Gm40787	Pax5	Group1	Indirect	WGCNA
1024	Gm40787	Pou2f2	Group1	Indirect	WGCNA
1025	Gm40787	Rbpjl	Group1	Indirect	WGCNA
1026	Gm40787	Rere	Group1	Indirect	WGCNA
1027	Gm40787	Rfx5	Group1	Indirect	WGCNA
1028	Gm40787	Terb1	Group1	Indirect	WGCNA
1029	Gm40787	Zbtb32	Group1	Indirect	WGCNA
1030	Gm41442	Pax5	Group1	Indirect	WGCNA
1031	Gm42514	Pax5	Group1	Indirect	WGCNA
1032	Gm42515	Pax5	Group1	Indirect	WGCNA
1033	Gm4279	Pax5	Group1	Indirect	WGCNA
1034	Gm42929	Pax5	Group1	Indirect	WGCNA
1035	Gm43005	Pax5	Group1	Indirect	WGCNA
1036	Gm43009	Pax5	Group1	Indirect	WGCNA
1037	Gm43011	Pax5	Group1	Indirect	WGCNA
1038	Gm43196	Pax5	Group1	Indirect	WGCNA
1039	Gm43292	Pax5	Group1	Indirect	WGCNA
1040	Gm43499	Pax5	Group1	Indirect	WGCNA
1041	Gm43499	Pou2f2	Group1	Indirect	WGCNA
1042	Gm43916	Pax5	Group1	Indirect	WGCNA
1043	Gm44198	Pax5	Group1	Indirect	WGCNA
1044	Gm44198	Pou2f2	Group1	Indirect	WGCNA
1045	Gm44891	Pax5	Group1	Indirect	WGCNA
1046	Gm44892	Pax5	Group1	Indirect	WGCNA
1047	Gm44892	Pou2f2	Group1	Indirect	WGCNA
1048	Gm44892	Rbpjl	Group1	Indirect	WGCNA
1049	Gm44892	Rfx5	Group1	Indirect	WGCNA
1050	Gm44892	Terb1	Group1	Indirect	WGCNA
1051	Gm45153	Pax5	Group1	Indirect	WGCNA
1052	Gm45515	Pax5	Group1	Indirect	WGCNA
1053	Gm45515	Pou2f2	Group1	Indirect	WGCNA
1054	Gm45515	Rbpjl	Group1	Indirect	WGCNA
1055	Gm45515	Rere	Group1	Indirect	WGCNA
1056	Gm45515	Rfx5	Group1	Indirect	WGCNA
1057	Gm45515	Terb1	Group1	Indirect	WGCNA
1058	Gm45515	Zbtb32	Group1	Indirect	WGCNA
1059	Gm45548	Pax5	Group1	Indirect	WGCNA
1060	Gm45548	Pou2f2	Group1	Indirect	WGCNA
1061	Gm45694	Pax5	Group1	Indirect	WGCNA
1062	Gm45745	Pax5	Group1	Indirect	WGCNA
1063	Gm45745	Pou2f2	Group1	Indirect	WGCNA
1064	Gm45745	Rbpjl	Group1	Indirect	WGCNA
1065	Gm45745	Rere	Group1	Indirect	WGCNA
1066	Gm45745	Rfx5	Group1	Indirect	WGCNA
1067	Gm45745	Terb1	Group1	Indirect	WGCNA
1068	Gm45745	Zbtb32	Group1	Indirect	WGCNA
1069	Gm45890	Pax5	Group1	Indirect	WGCNA
1070	Gm45894	Pax5	Group1	Indirect	WGCNA
1071	Gm47447	Pax5	Group1	Indirect	WGCNA
1072	Gm47730	Pax5	Group1	Indirect	WGCNA
1073	Gm47792	Pax5	Group1	Indirect	WGCNA
1074	Gm47792	Pou2f2	Group1	Indirect	WGCNA
1075	Gm47828	Hes5	Group1	Indirect	WGCNA
1076	Gm47828	Pax5	Group1	Indirect	WGCNA
1077	Gm47828	Pou2f2	Group1	Indirect	WGCNA
1078	Gm47828	Rbpjl	Group1	Indirect	WGCNA
1079	Gm47828	Rere	Group1	Indirect	WGCNA
1080	Gm47828	Rfx5	Group1	Indirect	WGCNA
1081	Gm47828	Tada2b	Group1	Indirect	WGCNA
1082	Gm47828	Terb1	Group1	Indirect	WGCNA
1083	Gm47828	Zbtb32	Group1	Indirect	WGCNA
1084	Gm48038	Pax5	Group1	Indirect	WGCNA
1085	Gm48038	Pou2f2	Group1	Indirect	WGCNA
1086	Gm48038	Rbpjl	Group1	Indirect	WGCNA
1087	Gm48038	Terb1	Group1	Indirect	WGCNA
1088	Gm48372	Pax5	Group1	Indirect	WGCNA
1089	Gm48505	Pax5	Group1	Indirect	WGCNA
1090	Gm48571	Pax5	Group1	Indirect	WGCNA
1091	Gm48978	Pax5	Group1	Indirect	WGCNA
1092	Gm49085	Pax5	Group1	Indirect	WGCNA
1093	Gm49439	Pax5	Group1	Indirect	WGCNA
1094	Gm50340	Pax5	Group1	Indirect	WGCNA
1095	Gm50386	Pax5	Group1	Indirect	WGCNA
1096	Gm50386	Pou2f2	Group1	Indirect	WGCNA
1097	Gm50386	Rbpjl	Group1	Indirect	WGCNA
1098	Gm50386	Rfx5	Group1	Indirect	WGCNA
1099	Gm50386	Terb1	Group1	Indirect	WGCNA
1100	Gm5281	Pax5	Group1	Indirect	WGCNA
1101	Gm5281	Pou2f2	Group1	Indirect	WGCNA
1102	Gm5281	Prdm9	Group1	Indirect	WGCNA
1103	Gm5281	Rbpjl	Group1	Indirect	WGCNA
1104	Gm5281	Rere	Group1	Indirect	WGCNA
1105	Gm5281	Rfx5	Group1	Indirect	WGCNA
1106	Gm5281	Tada2b	Group1	Indirect	WGCNA
1107	Gm5281	Terb1	Group1	Indirect	WGCNA
1108	Gm5281	Zbtb32	Group1	Indirect	WGCNA
1109	Gm5281	Zfp318	Group1	Indirect	WGCNA
1110	Gm5292	Pax5	Group1	Indirect	WGCNA
1111	Gm5292	Pou2f2	Group1	Indirect	WGCNA
1112	Gm6334	Pax5	Group1	Indirect	WGCNA
1113	Gm6334	Pou2f2	Group1	Indirect	WGCNA
1114	Gm6341	Pax5	Group1	Indirect	WGCNA
1115	Gm6566	Pax5	Group1	Indirect	WGCNA
1116	Gm6610	Pax5	Group1	Indirect	WGCNA
1117	Gm7804	Pax5	Group1	Indirect	WGCNA
1118	Gm8369	Pax5	Group1	Indirect	WGCNA
1119	Gm8848	Pax5	Group1	Indirect	WGCNA
1120	Gopc	Pax5	Group1	Indirect	WGCNA
1121	Gpat3	Pax5	Group1	Indirect	WGCNA
1122	Gpcpd1	Pax5	Group1	Indirect	WGCNA
1123	Gpd1l	Pax5	Group1	Indirect	WGCNA
1124	Gpr137c	Pax5	Group1	Indirect	WGCNA
1125	Grb2	Pax5	Group1	Indirect	WGCNA
1126	Grb2	Pou2f2	Group1	Indirect	WGCNA
1127	Grhpr	Pax5	Group1	Indirect	WGCNA
1128	Grk2	Pax5	Group1	Indirect	WGCNA
1129	Grpel2	Pax5	Group1	Indirect	WGCNA
1130	Gstp-Ps	Pax5	Group1	Indirect	WGCNA
1131	H3f3a	Pax5	Group1	Indirect	WGCNA
1132	Havcr1	Pax5	Group1	Indirect	WGCNA
1133	Hdac10	Pax5	Group1	Indirect	WGCNA
1134	Hdac10	Pou2f2	Group1	Indirect	WGCNA
1135	Helz2	Ikzf3	Group1	Indirect	WGCNA
1136	Helz2	Tada2b	Group1	Indirect	WGCNA
1137	Hes5	Klhl14	Group1	Indirect	WGCNA
1138	Hes5	Ms4a1	Group1	Indirect	WGCNA
1139	Hes5	Pax5	Group1	Indirect	WGCNA
1140	Hes5	Scd1	Group1	Indirect	WGCNA
1141	Hes5	Scn4a	Group1	Indirect	WGCNA
1142	Hes5	Srpk3	Group1	Indirect	WGCNA
1143	Hes5	Tnfrsf13c	Group1	Indirect	WGCNA
1144	Hes5	Vpreb3	Group1	Indirect	WGCNA
1145	Hexdc	Pax5	Group1	Indirect	WGCNA
1146	Hip1r	Pax5	Group1	Indirect	WGCNA
1147	Hmgcll1	Pax5	Group1	Indirect	WGCNA
1148	Hspa12a	Pax5	Group1	Indirect	WGCNA
1149	Hspa12a	Pou2f2	Group1	Indirect	WGCNA
1150	Hvcn1	Pax5	Group1	Indirect	WGCNA
1151	Hvcn1	Pou2f2	Group1	Indirect	WGCNA
1152	Hvcn1	Rbpjl	Group1	Indirect	WGCNA
1153	Hvcn1	Rere	Group1	Indirect	WGCNA
1154	Hvcn1	Terb1	Group1	Indirect	WGCNA
1155	Iah1	Pax5	Group1	Indirect	WGCNA
1156	Ifi27l2a	Pax5	Group1	Indirect	WGCNA
1157	Ift140	Pax5	Group1	Indirect	WGCNA
1158	Ighd	Pax5	Group1	Indirect	WGCNA
1159	Ighd	Pou2f2	Group1	Indirect	WGCNA
1160	Ighd	Rbpjl	Group1	Indirect	WGCNA
1161	Ighd	Rere	Group1	Indirect	WGCNA
1162	Ighd	Rfx5	Group1	Indirect	WGCNA
1163	Ighd	Terb1	Group1	Indirect	WGCNA
1164	Ighv15-2	Pax5	Group1	Indirect	WGCNA
1165	Ighv15-2	Pou2f2	Group1	Indirect	WGCNA
1166	Igkv1-108	Pax5	Group1	Indirect	WGCNA
1167	Igkv12-38	Pax5	Group1	Indirect	WGCNA
1168	Igkv12-38	Pou2f2	Group1	Indirect	WGCNA
1169	Igkv12-47	Pax5	Group1	Indirect	WGCNA
1170	Igkv12-47	Pou2f2	Group1	Indirect	WGCNA
1171	Igkv4-81	Pax5	Group1	Indirect	WGCNA
1172	Igkv4-81	Pou2f2	Group1	Indirect	WGCNA
1173	Igkv4-81	Rbpjl	Group1	Indirect	WGCNA
1174	Igkv4-81	Terb1	Group1	Indirect	WGCNA
1175	Igkv4-92	Pax5	Group1	Indirect	WGCNA
1176	Igkv4-92	Pou2f2	Group1	Indirect	WGCNA
1177	Igkv4-92	Rbpjl	Group1	Indirect	WGCNA
1178	Igkv4-92	Terb1	Group1	Indirect	WGCNA
1179	Igkv6-29	Pax5	Group1	Indirect	WGCNA
1180	Ikzf3	Polm	Group1	Indirect	WGCNA
1181	Il5ra	Pax5	Group1	Indirect	WGCNA
1182	Il5ra	Pou2f2	Group1	Indirect	WGCNA
1183	Il5ra	Rbpjl	Group1	Indirect	WGCNA
1184	Il5ra	Rere	Group1	Indirect	WGCNA
1185	Il5ra	Rfx5	Group1	Indirect	WGCNA
1186	Il5ra	Terb1	Group1	Indirect	WGCNA
1187	Il5ra	Zbtb32	Group1	Indirect	WGCNA
1188	Il9r	Pax5	Group1	Indirect	WGCNA
1189	Irgc1	Pax5	Group1	Indirect	WGCNA
1190	Irgc1	Terb1	Group1	Indirect	WGCNA
1191	Itsn2	Usf3	Group1	Indirect	WGCNA
1192	Jtb	Pax5	Group1	Indirect	WGCNA
1193	Kcnb1	Pax5	Group1	Indirect	WGCNA
1194	Kcnb1	Pou2f2	Group1	Indirect	WGCNA
1195	Kcnh6	Pax5	Group1	Indirect	WGCNA
1196	Kcnh6	Pou2f2	Group1	Indirect	WGCNA
1197	Kcnj1	Pax5	Group1	Indirect	WGCNA
1198	Kcnk13	Pax5	Group1	Indirect	WGCNA
1199	Kcnk13	Pou2f2	Group1	Indirect	WGCNA
1200	Kcnmb3	Pax5	Group1	Indirect	WGCNA
1201	Kcnmb3	Pou2f2	Group1	Indirect	WGCNA
1202	Kctd3	Pax5	Group1	Indirect	WGCNA
1203	Klhl14	Pax5	Group1	Indirect	WGCNA
1204	Klhl14	Pou2f2	Group1	Indirect	WGCNA
1205	Klhl14	Prdm9	Group1	Indirect	WGCNA
1206	Klhl14	Rbpjl	Group1	Indirect	WGCNA
1207	Klhl14	Rere	Group1	Indirect	WGCNA
1208	Klhl14	Rfx5	Group1	Indirect	WGCNA
1209	Klhl14	Tada2b	Group1	Indirect	WGCNA
1210	Klhl14	Terb1	Group1	Indirect	WGCNA
1211	Klhl14	Zbtb32	Group1	Indirect	WGCNA
1212	Lamp3	Pax5	Group1	Indirect	WGCNA
1213	Lgr5	Pax5	Group1	Indirect	WGCNA
1214	Lmbrd1	Pax5	Group1	Indirect	WGCNA
1215	Lmbrd1	Pou2f2	Group1	Indirect	WGCNA
1216	Lmbrd1	Rbpjl	Group1	Indirect	WGCNA
1217	Lmbrd1	Rfx5	Group1	Indirect	WGCNA
1218	Lmbrd1	Terb1	Group1	Indirect	WGCNA
1219	Loxhd1	Pax5	Group1	Indirect	WGCNA
1220	Lpar2	Pax5	Group1	Indirect	WGCNA
1221	Lpgat1	Pax5	Group1	Indirect	WGCNA
1222	Lpgat1	Pou2f2	Group1	Indirect	WGCNA
1223	Lpgat1	Rbpjl	Group1	Indirect	WGCNA
1224	Lrmp	Pax5	Group1	Indirect	WGCNA
1225	Ltk	Pax5	Group1	Indirect	WGCNA
1226	Ltk	Pou2f2	Group1	Indirect	WGCNA
1227	Ly6d	Pax5	Group1	Indirect	WGCNA
1228	Lynx1	Pax5	Group1	Indirect	WGCNA
1229	Map2	Pax5	Group1	Indirect	WGCNA
1230	Map2k1	Pax5	Group1	Indirect	WGCNA
1231	Map3k19	Pax5	Group1	Indirect	WGCNA
1232	Map3k9	Pax5	Group1	Indirect	WGCNA
1233	Map3k9	Pou2f2	Group1	Indirect	WGCNA
1234	Map4k1	Pax5	Group1	Indirect	WGCNA
1235	Map4k1	Pou2f2	Group1	Indirect	WGCNA
1236	Map4k1	Rbpjl	Group1	Indirect	WGCNA
1237	Map4k1	Rere	Group1	Indirect	WGCNA
1238	Map4k1	Rfx5	Group1	Indirect	WGCNA
1239	Map4k1	Terb1	Group1	Indirect	WGCNA
1240	Mapk11	Pax5	Group1	Indirect	WGCNA
1241	Med13	Pax5	Group1	Indirect	WGCNA
1242	Mif4gd	Pax5	Group1	Indirect	WGCNA
1243	Mif4gd	Pou2f2	Group1	Indirect	WGCNA
1244	Mir5128	Pax5	Group1	Indirect	WGCNA
1245	Ms4a1	Pax5	Group1	Indirect	WGCNA
1246	Ms4a1	Pou2f2	Group1	Indirect	WGCNA
1247	Ms4a1	Rbpjl	Group1	Indirect	WGCNA
1248	Ms4a1	Rere	Group1	Indirect	WGCNA
1249	Ms4a1	Rfx5	Group1	Indirect	WGCNA
1250	Ms4a1	Tada2b	Group1	Indirect	WGCNA
1251	Ms4a1	Terb1	Group1	Indirect	WGCNA
1252	Ms4a1	Zbtb32	Group1	Indirect	WGCNA
1253	Mtss1	Pax5	Group1	Indirect	WGCNA
1254	Mybpc2	Pax5	Group1	Indirect	WGCNA
1255	Mybpc2	Pou2f2	Group1	Indirect	WGCNA
1256	Mybpc2	Rbpjl	Group1	Indirect	WGCNA
1257	Mybpc2	Rere	Group1	Indirect	WGCNA
1258	Mybpc2	Terb1	Group1	Indirect	WGCNA
1259	Myl4	Pax5	Group1	Indirect	WGCNA
1260	Myo1c	Pax5	Group1	Indirect	WGCNA
1261	Myo1c	Pou2f2	Group1	Indirect	WGCNA
1262	Myo1c	Rbpjl	Group1	Indirect	WGCNA
1263	Myo1e	Pax5	Group1	Indirect	WGCNA
1264	Myo7a	Pax5	Group1	Indirect	WGCNA
1265	Ngfr	Pax5	Group1	Indirect	WGCNA
1266	Ngfr	Pou2f2	Group1	Indirect	WGCNA
1267	Ngfr	Rbpjl	Group1	Indirect	WGCNA
1268	Nid1	Pax5	Group1	Indirect	WGCNA
1269	Nid1	Pou2f2	Group1	Indirect	WGCNA
1270	Nkiras2	Pax5	Group1	Indirect	WGCNA
1271	Noxred1	Pax5	Group1	Indirect	WGCNA
1272	Noxred1	Pou2f2	Group1	Indirect	WGCNA
1273	Noxred1	Rbpjl	Group1	Indirect	WGCNA
1274	Noxred1	Rere	Group1	Indirect	WGCNA
1275	Noxred1	Rfx5	Group1	Indirect	WGCNA
1276	Noxred1	Terb1	Group1	Indirect	WGCNA
1277	Noxred1	Zbtb32	Group1	Indirect	WGCNA
1278	Nrip2	Pax5	Group1	Indirect	WGCNA
1279	Nudt15	Pax5	Group1	Indirect	WGCNA
1280	Nxpe2	Pax5	Group1	Indirect	WGCNA
1281	Nxpe2	Pou2f2	Group1	Indirect	WGCNA
1282	Nxpe2	Rbpjl	Group1	Indirect	WGCNA
1283	Nxpe2	Rere	Group1	Indirect	WGCNA
1284	Nxpe2	Rfx5	Group1	Indirect	WGCNA
1285	Nxpe2	Terb1	Group1	Indirect	WGCNA
1286	Nxpe2	Zbtb32	Group1	Indirect	WGCNA
1287	Olfr164	Pax5	Group1	Indirect	WGCNA
1288	Olfr164	Pou2f2	Group1	Indirect	WGCNA
1289	Osbpl9	Pax5	Group1	Indirect	WGCNA
1290	Otub2	Pax5	Group1	Indirect	WGCNA
1291	Otud1	Pax5	Group1	Indirect	WGCNA
1292	Pax5	Pdlim3	Group1	Indirect	WGCNA
1293	Pax5	Pfn2	Group1	Indirect	WGCNA
1294	Pax5	Pgap1	Group1	Indirect	WGCNA
1295	Pax5	Phc2	Group1	Indirect	WGCNA
1296	Pax5	Pigr	Group1	Indirect	WGCNA
1297	Pax5	Pik3c2b	Group1	Indirect	WGCNA
1298	Pax5	Pik3r4	Group1	Indirect	WGCNA
1299	Pax5	Pikfyve	Group1	Indirect	WGCNA
1300	Pax5	Pkig	Group1	Indirect	WGCNA
1301	Pax5	Platr10	Group1	Indirect	WGCNA
1302	Pax5	Plekha2	Group1	Indirect	WGCNA
1303	Pax5	Plekhm1	Group1	Indirect	WGCNA
1304	Pax5	Plpp3	Group1	Indirect	WGCNA
1305	Pax5	Pold4	Group1	Indirect	WGCNA
1306	Pax5	Pou2af1	Group1	Indirect	WGCNA
1307	Pax5	Pou2f2	Group1	Indirect	WGCNA
1308	Pax5	Ppdpf	Group1	Indirect	WGCNA
1309	Pax5	Ppl	Group1	Indirect	WGCNA
1310	Pax5	Pqbp1	Group1	Indirect	WGCNA
1311	Pax5	Prkce	Group1	Indirect	WGCNA
1312	Pax5	Prkcg	Group1	Indirect	WGCNA
1313	Pax5	Prorsd1	Group1	Indirect	WGCNA
1314	Pax5	Ptp4a3	Group1	Indirect	WGCNA
1315	Pax5	Ptpn6	Group1	Indirect	WGCNA
1316	Pax5	Pxdc1	Group1	Indirect	WGCNA
1317	Pax5	Pxk	Group1	Indirect	WGCNA
1318	Pax5	Qrsl1	Group1	Indirect	WGCNA
1319	Pax5	Rab4b	Group1	Indirect	WGCNA
1320	Pax5	Rabep2	Group1	Indirect	WGCNA
1321	Pax5	Rad17	Group1	Indirect	WGCNA
1322	Pax5	Ralgps2	Group1	Indirect	WGCNA
1323	Pax5	Rapgef5	Group1	Indirect	WGCNA
1324	Pax5	Rasl10a	Group1	Indirect	WGCNA
1325	Pax5	Rbpjl	Group1	Indirect	WGCNA
1326	Pax5	Rdh12	Group1	Indirect	WGCNA
1327	Pax5	Recql5	Group1	Indirect	WGCNA
1328	Pax5	Recql5os1	Group1	Indirect	WGCNA
1329	Pax5	Rere	Group1	Indirect	WGCNA
1330	Pax5	Rftn1	Group1	Indirect	WGCNA
1331	Pax5	Rftn2	Group1	Indirect	WGCNA
1332	Pax5	Rfx5	Group1	Indirect	WGCNA
1333	Pax5	Rgs13	Group1	Indirect	WGCNA
1334	Pax5	Rhobtb2	Group1	Indirect	WGCNA
1335	Pax5	Rnase12	Group1	Indirect	WGCNA
1336	Pax5	Rraga	Group1	Indirect	WGCNA
1337	Pax5	Rrm2b	Group1	Indirect	WGCNA
1338	Pax5	Rtn4ip1	Group1	Indirect	WGCNA
1339	Pax5	Rubcn	Group1	Indirect	WGCNA
1340	Pax5	S1pr3	Group1	Indirect	WGCNA
1341	Pax5	Scand1	Group1	Indirect	WGCNA
1342	Pax5	Scd1	Group1	Indirect	WGCNA
1343	Pax5	Scn4a	Group1	Indirect	WGCNA
1344	Pax5	Sdhaf2	Group1	Indirect	WGCNA
1345	Pax5	Sema4b	Group1	Indirect	WGCNA
1346	Pax5	Sema5a	Group1	Indirect	WGCNA
1347	Pax5	Sfxn5	Group1	Indirect	WGCNA
1348	Pax5	Sh3bp5	Group1	Indirect	WGCNA
1349	Pax5	Shank1	Group1	Indirect	WGCNA
1350	Pax5	Slc12a6	Group1	Indirect	WGCNA
1351	Pax5	Slc1a5	Group1	Indirect	WGCNA
1352	Pax5	Slc25a18	Group1	Indirect	WGCNA
1353	Pax5	Slc25a19	Group1	Indirect	WGCNA
1354	Pax5	Slc25a28	Group1	Indirect	WGCNA
1355	Pax5	Slc29a4	Group1	Indirect	WGCNA
1356	Pax5	Slc30a5	Group1	Indirect	WGCNA
1357	Pax5	Slc4a11	Group1	Indirect	WGCNA
1358	Pax5	Slc4a3	Group1	Indirect	WGCNA
1359	Pax5	Slc4a7	Group1	Indirect	WGCNA
1360	Pax5	Smim14	Group1	Indirect	WGCNA
1361	Pax5	Smpd3	Group1	Indirect	WGCNA
1362	Pax5	Snap29	Group1	Indirect	WGCNA
1363	Pax5	Snn	Group1	Indirect	WGCNA
1364	Pax5	Snx2	Group1	Indirect	WGCNA
1365	Pax5	Snx25	Group1	Indirect	WGCNA
1366	Pax5	Snx29	Group1	Indirect	WGCNA
1367	Pax5	Snx30	Group1	Indirect	WGCNA
1368	Pax5	Snx5	Group1	Indirect	WGCNA
1369	Pax5	Sox5os3	Group1	Indirect	WGCNA
1370	Pax5	Srpk3	Group1	Indirect	WGCNA
1371	Pax5	Steap4	Group1	Indirect	WGCNA
1372	Pax5	Stk11ip	Group1	Indirect	WGCNA
1373	Pax5	Stradb	Group1	Indirect	WGCNA
1374	Pax5	Strbp	Group1	Indirect	WGCNA
1375	Pax5	Syvn1	Group1	Indirect	WGCNA
1376	Pax5	Tada2b	Group1	Indirect	WGCNA
1377	Pax5	Tctn1	Group1	Indirect	WGCNA
1378	Pax5	Tec	Group1	Indirect	WGCNA
1379	Pax5	Terb1	Group1	Indirect	WGCNA
1380	Pax5	Tesk2	Group1	Indirect	WGCNA
1381	Pax5	Tigar	Group1	Indirect	WGCNA
1382	Pax5	Tlr1	Group1	Indirect	WGCNA
1383	Pax5	Tmc7	Group1	Indirect	WGCNA
1384	Pax5	Tmem100	Group1	Indirect	WGCNA
1385	Pax5	Tmem131l	Group1	Indirect	WGCNA
1386	Pax5	Tmem204	Group1	Indirect	WGCNA
1387	Pax5	Tmem243	Group1	Indirect	WGCNA
1388	Pax5	Tmem26	Group1	Indirect	WGCNA
1389	Pax5	Tmprss13	Group1	Indirect	WGCNA
1390	Pax5	Tnfrsf13b	Group1	Indirect	WGCNA
1391	Pax5	Tnfrsf13c	Group1	Indirect	WGCNA
1392	Pax5	Tnfrsf19	Group1	Indirect	WGCNA
1393	Pax5	Traf5	Group1	Indirect	WGCNA
1394	Pax5	Trmt12	Group1	Indirect	WGCNA
1395	Pax5	Trpm5	Group1	Indirect	WGCNA
1396	Pax5	Tsnaxip1	Group1	Indirect	WGCNA
1397	Pax5	Ttpal	Group1	Indirect	WGCNA
1398	Pax5	Txndc16	Group1	Indirect	WGCNA
1399	Pax5	Ublcp1	Group1	Indirect	WGCNA
1400	Pax5	Vpreb3	Group1	Indirect	WGCNA
1401	Pax5	Wfdc21	Group1	Indirect	WGCNA
1402	Pax5	Zbtb32	Group1	Indirect	WGCNA
1403	Pax5	Zc3h12d	Group1	Indirect	WGCNA
1404	Pax5	Zfp106	Group1	Indirect	WGCNA
1405	Pax5	Zfp821	Group1	Indirect	WGCNA
1406	Pgap1	Rbpjl	Group1	Indirect	WGCNA
1407	Pik3c2b	Pou2f2	Group1	Indirect	WGCNA
1408	Pkig	Pou2f2	Group1	Indirect	WGCNA
1409	Pold4	Pou2f2	Group1	Indirect	WGCNA
1410	Pold4	Rbpjl	Group1	Indirect	WGCNA
1411	Pold4	Rere	Group1	Indirect	WGCNA
1412	Pold4	Rfx5	Group1	Indirect	WGCNA
1413	Pold4	Terb1	Group1	Indirect	WGCNA
1414	Pou2af1	Pou2f2	Group1	Indirect	WGCNA
1415	Pou2af1	Rbpjl	Group1	Indirect	WGCNA
1416	Pou2af1	Rere	Group1	Indirect	WGCNA
1417	Pou2af1	Tada2b	Group1	Indirect	WGCNA
1418	Pou2af1	Terb1	Group1	Indirect	WGCNA
1419	Pou2af1	Zbtb32	Group1	Indirect	WGCNA
1420	Pou2f2	Pqbp1	Group1	Indirect	WGCNA
1421	Pou2f2	Prorsd1	Group1	Indirect	WGCNA
1422	Pou2f2	Ptpn6	Group1	Indirect	WGCNA
1423	Pou2f2	Pxk	Group1	Indirect	WGCNA
1424	Pou2f2	Rasl10a	Group1	Indirect	WGCNA
1425	Pou2f2	Rbpjl	Group1	Indirect	WGCNA
1426	Pou2f2	Rdh12	Group1	Indirect	WGCNA
1427	Pou2f2	Recql5	Group1	Indirect	WGCNA
1428	Pou2f2	Rere	Group1	Indirect	WGCNA
1429	Pou2f2	Rraga	Group1	Indirect	WGCNA
1430	Pou2f2	Rubcn	Group1	Indirect	WGCNA
1431	Pou2f2	Scd1	Group1	Indirect	WGCNA
1432	Pou2f2	Scn4a	Group1	Indirect	WGCNA
1433	Pou2f2	Sema5a	Group1	Indirect	WGCNA
1434	Pou2f2	Slc25a19	Group1	Indirect	WGCNA
1435	Pou2f2	Slc30a5	Group1	Indirect	WGCNA
1436	Pou2f2	Slc4a11	Group1	Indirect	WGCNA
1437	Pou2f2	Slc4a3	Group1	Indirect	WGCNA
1438	Pou2f2	Smim14	Group1	Indirect	WGCNA
1439	Pou2f2	Smpd3	Group1	Indirect	WGCNA
1440	Pou2f2	Snap29	Group1	Indirect	WGCNA
1441	Pou2f2	Snx2	Group1	Indirect	WGCNA
1442	Pou2f2	Snx29	Group1	Indirect	WGCNA
1443	Pou2f2	Snx30	Group1	Indirect	WGCNA
1444	Pou2f2	Srpk3	Group1	Indirect	WGCNA
1445	Pou2f2	Syvn1	Group1	Indirect	WGCNA
1446	Pou2f2	Tec	Group1	Indirect	WGCNA
1447	Pou2f2	Tlr1	Group1	Indirect	WGCNA
1448	Pou2f2	Tmem26	Group1	Indirect	WGCNA
1449	Pou2f2	Tmprss13	Group1	Indirect	WGCNA
1450	Pou2f2	Tnfrsf13c	Group1	Indirect	WGCNA
1451	Pou2f2	Txndc16	Group1	Indirect	WGCNA
1452	Pou2f2	Vpreb3	Group1	Indirect	WGCNA
1453	Prdm9	Scd1	Group1	Indirect	WGCNA
1454	Prdm9	Scn4a	Group1	Indirect	WGCNA
1455	Ptpn6	Rbpjl	Group1	Indirect	WGCNA
1456	Ptpn6	Rfx5	Group1	Indirect	WGCNA
1457	Ptpn6	Terb1	Group1	Indirect	WGCNA
1458	Pxk	Rbpjl	Group1	Indirect	WGCNA
1459	Pxk	Rere	Group1	Indirect	WGCNA
1460	Pxk	Rfx5	Group1	Indirect	WGCNA
1461	Pxk	Tada2b	Group1	Indirect	WGCNA
1462	Pxk	Terb1	Group1	Indirect	WGCNA
1463	Pxk	Zfp318	Group1	Indirect	WGCNA
1464	Rbpjl	Rubcn	Group1	Indirect	WGCNA
1465	Rbpjl	Scd1	Group1	Indirect	WGCNA
1466	Rbpjl	Scn4a	Group1	Indirect	WGCNA
1467	Rbpjl	Smpd3	Group1	Indirect	WGCNA
1468	Rbpjl	Snx2	Group1	Indirect	WGCNA
1469	Rbpjl	Srpk3	Group1	Indirect	WGCNA
1470	Rbpjl	Syvn1	Group1	Indirect	WGCNA
1471	Rbpjl	Tmprss13	Group1	Indirect	WGCNA
1472	Rbpjl	Tnfrsf13c	Group1	Indirect	WGCNA
1473	Rbpjl	Ttpal	Group1	Indirect	WGCNA
1474	Rbpjl	Txndc16	Group1	Indirect	WGCNA
1475	Rbpjl	Vpreb3	Group1	Indirect	WGCNA
1476	Rere	Rubcn	Group1	Indirect	WGCNA
1477	Rere	Scd1	Group1	Indirect	WGCNA
1478	Rere	Scn4a	Group1	Indirect	WGCNA
1479	Rere	Snx2	Group1	Indirect	WGCNA
1480	Rere	Snx29	Group1	Indirect	WGCNA
1481	Rere	Srpk3	Group1	Indirect	WGCNA
1482	Rere	Syvn1	Group1	Indirect	WGCNA
1483	Rere	Tnfrsf13c	Group1	Indirect	WGCNA
1484	Rere	Txndc16	Group1	Indirect	WGCNA
1485	Rere	Vpreb3	Group1	Indirect	WGCNA
1486	Rfx5	Rubcn	Group1	Indirect	WGCNA
1487	Rfx5	Scd1	Group1	Indirect	WGCNA
1488	Rfx5	Scn4a	Group1	Indirect	WGCNA
1489	Rfx5	Srpk3	Group1	Indirect	WGCNA
1490	Rfx5	Syvn1	Group1	Indirect	WGCNA
1491	Rfx5	Tnfrsf13c	Group1	Indirect	WGCNA
1492	Rfx5	Txndc16	Group1	Indirect	WGCNA
1493	Rubcn	Terb1	Group1	Indirect	WGCNA
1494	Rubcn	Zbtb32	Group1	Indirect	WGCNA
1495	Scd1	Tada2b	Group1	Indirect	WGCNA
1496	Scd1	Terb1	Group1	Indirect	WGCNA
1497	Scd1	Zbtb32	Group1	Indirect	WGCNA
1498	Scn4a	Tada2b	Group1	Indirect	WGCNA
1499	Scn4a	Terb1	Group1	Indirect	WGCNA
1500	Scn4a	Zbtb32	Group1	Indirect	WGCNA
1501	Smpd3	Terb1	Group1	Indirect	WGCNA
1502	Snx2	Terb1	Group1	Indirect	WGCNA
1503	Srpk3	Tada2b	Group1	Indirect	WGCNA
1504	Srpk3	Terb1	Group1	Indirect	WGCNA
1505	Srpk3	Zbtb32	Group1	Indirect	WGCNA
1506	Syvn1	Tada2b	Group1	Indirect	WGCNA
1507	Syvn1	Terb1	Group1	Indirect	WGCNA
1508	Syvn1	Zbtb32	Group1	Indirect	WGCNA
1509	Terb1	Tmprss13	Group1	Indirect	WGCNA
1510	Terb1	Tnfrsf13c	Group1	Indirect	WGCNA
1511	Terb1	Ttpal	Group1	Indirect	WGCNA
1512	Terb1	Txndc16	Group1	Indirect	WGCNA
1513	Terb1	Vpreb3	Group1	Indirect	WGCNA
1514	Tnfrsf13c	Zbtb32	Group1	Indirect	WGCNA
1515	Txndc16	Zbtb32	Group1	Indirect	WGCNA
1516	1810046k07rik	Arid3a	Group1	Indirect	WGCNA
1517	1810046k07rik	Bhlha15	Group1	Indirect	WGCNA
1518	1810046k07rik	Bhlhe41	Group1	Indirect	WGCNA
1519	1810046k07rik	Irf4	Group1	Indirect	WGCNA
1520	1810046k07rik	Mef2b	Group1	Indirect	WGCNA
1521	2010309g21rik	Arid3a	Group1	Indirect	WGCNA
1522	2010309g21rik	Bhlha15	Group1	Indirect	WGCNA
1523	2010309g21rik	Bhlhe41	Group1	Indirect	WGCNA
1524	2010309g21rik	Irf4	Group1	Indirect	WGCNA
1525	2010309g21rik	Mef2b	Group1	Indirect	WGCNA
1526	4933404k13rik	Arid3a	Group1	Indirect	WGCNA
1527	4933404k13rik	Atf5	Group1	Indirect	WGCNA
1528	4933404k13rik	Bhlha15	Group1	Indirect	WGCNA
1529	4933404k13rik	Bhlhe41	Group1	Indirect	WGCNA
1530	4933404k13rik	Irf4	Group1	Indirect	WGCNA
1531	4933404k13rik	Mef2b	Group1	Indirect	WGCNA
1532	A430035b10rik	Bhlhe41	Group1	Indirect	WGCNA
1533	A530030e21rik	Arid3a	Group1	Indirect	WGCNA
1534	A530030e21rik	Bhlha15	Group1	Indirect	WGCNA
1535	A530030e21rik	Bhlhe41	Group1	Indirect	WGCNA
1536	A530030e21rik	Irf4	Group1	Indirect	WGCNA
1537	A530030e21rik	Mef2b	Group1	Indirect	WGCNA
1538	Aldh1l2	Bhlhe41	Group1	Indirect	WGCNA
1539	Aldh3b1	Arid3a	Group1	Indirect	WGCNA
1540	Aldh3b1	Irf4	Group1	Indirect	WGCNA
1541	Alpl	Bhlhe41	Group1	Indirect	WGCNA
1542	Alpl	Irf4	Group1	Indirect	WGCNA
1543	Arid3a	Bhlhe41	Group1	Indirect	WGCNA
1544	Arid3a	Cacna1h	Group1	Indirect	WGCNA
1545	Arid3a	Clec2g	Group1	Indirect	WGCNA
1546	Arid3a	Dennd5b	Group1	Indirect	WGCNA
1547	Arid3a	Derl3	Group1	Indirect	WGCNA
1548	Arid3a	E330020d12rik	Group1	Indirect	WGCNA
1549	Arid3a	Eaf2	Group1	Indirect	WGCNA
1550	Arid3a	Fcmr	Group1	Indirect	WGCNA
1551	Arid3a	Gm15780	Group1	Indirect	WGCNA
1552	Arid3a	Gm18724	Group1	Indirect	WGCNA
1553	Arid3a	Gm30211	Group1	Indirect	WGCNA
1554	Arid3a	Gm34215	Group1	Indirect	WGCNA
1555	Arid3a	Gm42870	Group1	Indirect	WGCNA
1556	Arid3a	Gm43388	Group1	Indirect	WGCNA
1557	Arid3a	Gm44734	Group1	Indirect	WGCNA
1558	Arid3a	Gm4610	Group1	Indirect	WGCNA
1559	Arid3a	Gm49058	Group1	Indirect	WGCNA
1560	Arid3a	Hcrtr2	Group1	Indirect	WGCNA
1561	Arid3a	Ighg3	Group1	Indirect	WGCNA
1562	Arid3a	Ighj3	Group1	Indirect	WGCNA
1563	Arid3a	Ighj4	Group1	Indirect	WGCNA
1564	Arid3a	Ighv1-12	Group1	Indirect	WGCNA
1565	Arid3a	Ighv1-15	Group1	Indirect	WGCNA
1566	Arid3a	Ighv1-18	Group1	Indirect	WGCNA
1567	Arid3a	Ighv1-19	Group1	Indirect	WGCNA
1568	Arid3a	Ighv1-22	Group1	Indirect	WGCNA
1569	Arid3a	Ighv1-26	Group1	Indirect	WGCNA
1570	Arid3a	Ighv1-39	Group1	Indirect	WGCNA
1571	Arid3a	Ighv1-42	Group1	Indirect	WGCNA
1572	Arid3a	Ighv1-50	Group1	Indirect	WGCNA
1573	Arid3a	Ighv1-52	Group1	Indirect	WGCNA
1574	Arid3a	Ighv1-53	Group1	Indirect	WGCNA
1575	Arid3a	Ighv1-54	Group1	Indirect	WGCNA
1576	Arid3a	Ighv1-55	Group1	Indirect	WGCNA
1577	Arid3a	Ighv1-59	Group1	Indirect	WGCNA
1578	Arid3a	Ighv1-61	Group1	Indirect	WGCNA
1579	Arid3a	Ighv1-62-2	Group1	Indirect	WGCNA
1580	Arid3a	Ighv1-64	Group1	Indirect	WGCNA
1581	Arid3a	Ighv1-66	Group1	Indirect	WGCNA
1582	Arid3a	Ighv1-69	Group1	Indirect	WGCNA
1583	Arid3a	Ighv1-7	Group1	Indirect	WGCNA
1584	Arid3a	Ighv1-71	Group1	Indirect	WGCNA
1585	Arid3a	Ighv1-72	Group1	Indirect	WGCNA
1586	Arid3a	Ighv1-75	Group1	Indirect	WGCNA
1587	Arid3a	Ighv1-78	Group1	Indirect	WGCNA
1588	Arid3a	Ighv1-80	Group1	Indirect	WGCNA
1589	Arid3a	Ighv1-81	Group1	Indirect	WGCNA
1590	Arid3a	Ighv1-82	Group1	Indirect	WGCNA
1591	Arid3a	Ighv1-85	Group1	Indirect	WGCNA
1592	Arid3a	Ighv1-9	Group1	Indirect	WGCNA
1593	Arid3a	Ighv10-1	Group1	Indirect	WGCNA
1594	Arid3a	Ighv10-3	Group1	Indirect	WGCNA
1595	Arid3a	Ighv14-2	Group1	Indirect	WGCNA
1596	Arid3a	Ighv14-3	Group1	Indirect	WGCNA
1597	Arid3a	Ighv14-4	Group1	Indirect	WGCNA
1598	Arid3a	Ighv2-2	Group1	Indirect	WGCNA
1599	Arid3a	Ighv2-3	Group1	Indirect	WGCNA
1600	Arid3a	Ighv2-9-1	Group1	Indirect	WGCNA
1601	Arid3a	Ighv3-6	Group1	Indirect	WGCNA
1602	Arid3a	Ighv3-8	Group1	Indirect	WGCNA
1603	Arid3a	Ighv4-1	Group1	Indirect	WGCNA
1604	Arid3a	Ighv5-12	Group1	Indirect	WGCNA
1605	Arid3a	Ighv5-16	Group1	Indirect	WGCNA
1606	Arid3a	Ighv5-17	Group1	Indirect	WGCNA
1607	Arid3a	Ighv5-2	Group1	Indirect	WGCNA
1608	Arid3a	Ighv5-4	Group1	Indirect	WGCNA
1609	Arid3a	Ighv5-6	Group1	Indirect	WGCNA
1610	Arid3a	Ighv5-9	Group1	Indirect	WGCNA
1611	Arid3a	Ighv5-9-1	Group1	Indirect	WGCNA
1612	Arid3a	Ighv6-3	Group1	Indirect	WGCNA
1613	Arid3a	Ighv6-6	Group1	Indirect	WGCNA
1614	Arid3a	Ighv7-1	Group1	Indirect	WGCNA
1615	Arid3a	Ighv7-3	Group1	Indirect	WGCNA
1616	Arid3a	Ighv8-12	Group1	Indirect	WGCNA
1617	Arid3a	Ighv8-8	Group1	Indirect	WGCNA
1618	Arid3a	Ighv9-3	Group1	Indirect	WGCNA
1619	Arid3a	Ighv9-4	Group1	Indirect	WGCNA
1620	Arid3a	Igkc	Group1	Indirect	WGCNA
1621	Arid3a	Igkj1	Group1	Indirect	WGCNA
1622	Arid3a	Igkj2	Group1	Indirect	WGCNA
1623	Arid3a	Igkj3	Group1	Indirect	WGCNA
1624	Arid3a	Igkj4	Group1	Indirect	WGCNA
1625	Arid3a	Igkj5	Group1	Indirect	WGCNA
1626	Arid3a	Igkv1-110	Group1	Indirect	WGCNA
1627	Arid3a	Igkv1-117	Group1	Indirect	WGCNA
1628	Arid3a	Igkv1-122	Group1	Indirect	WGCNA
1629	Arid3a	Igkv1-133	Group1	Indirect	WGCNA
1630	Arid3a	Igkv1-135	Group1	Indirect	WGCNA
1631	Arid3a	Igkv1-88	Group1	Indirect	WGCNA
1632	Arid3a	Igkv1-99	Group1	Indirect	WGCNA
1633	Arid3a	Igkv10-94	Group1	Indirect	WGCNA
1634	Arid3a	Igkv10-95	Group1	Indirect	WGCNA
1635	Arid3a	Igkv10-96	Group1	Indirect	WGCNA
1636	Arid3a	Igkv12-41	Group1	Indirect	WGCNA
1637	Arid3a	Igkv12-44	Group1	Indirect	WGCNA
1638	Arid3a	Igkv12-46	Group1	Indirect	WGCNA
1639	Arid3a	Igkv12-89	Group1	Indirect	WGCNA
1640	Arid3a	Igkv12-98	Group1	Indirect	WGCNA
1641	Arid3a	Igkv13-84	Group1	Indirect	WGCNA
1642	Arid3a	Igkv13-85	Group1	Indirect	WGCNA
1643	Arid3a	Igkv14-100	Group1	Indirect	WGCNA
1644	Arid3a	Igkv14-111	Group1	Indirect	WGCNA
1645	Arid3a	Igkv14-126	Group1	Indirect	WGCNA
1646	Arid3a	Igkv15-103	Group1	Indirect	WGCNA
1647	Arid3a	Igkv16-104	Group1	Indirect	WGCNA
1648	Arid3a	Igkv17-121	Group1	Indirect	WGCNA
1649	Arid3a	Igkv17-127	Group1	Indirect	WGCNA
1650	Arid3a	Igkv19-93	Group1	Indirect	WGCNA
1651	Arid3a	Igkv2-109	Group1	Indirect	WGCNA
1652	Arid3a	Igkv2-112	Group1	Indirect	WGCNA
1653	Arid3a	Igkv2-137	Group1	Indirect	WGCNA
1654	Arid3a	Igkv3-1	Group1	Indirect	WGCNA
1655	Arid3a	Igkv3-10	Group1	Indirect	WGCNA
1656	Arid3a	Igkv3-12	Group1	Indirect	WGCNA
1657	Arid3a	Igkv3-2	Group1	Indirect	WGCNA
1658	Arid3a	Igkv3-4	Group1	Indirect	WGCNA
1659	Arid3a	Igkv3-5	Group1	Indirect	WGCNA
1660	Arid3a	Igkv3-7	Group1	Indirect	WGCNA
1661	Arid3a	Igkv4-50	Group1	Indirect	WGCNA
1662	Arid3a	Igkv4-51	Group1	Indirect	WGCNA
1663	Arid3a	Igkv4-53	Group1	Indirect	WGCNA
1664	Arid3a	Igkv4-55	Group1	Indirect	WGCNA
1665	Arid3a	Igkv4-57	Group1	Indirect	WGCNA
1666	Arid3a	Igkv4-57-1	Group1	Indirect	WGCNA
1667	Arid3a	Igkv4-58	Group1	Indirect	WGCNA
1668	Arid3a	Igkv4-59	Group1	Indirect	WGCNA
1669	Arid3a	Igkv4-63	Group1	Indirect	WGCNA
1670	Arid3a	Igkv4-68	Group1	Indirect	WGCNA
1671	Arid3a	Igkv4-72	Group1	Indirect	WGCNA
1672	Arid3a	Igkv4-73	Group1	Indirect	WGCNA
1673	Arid3a	Igkv4-74	Group1	Indirect	WGCNA
1674	Arid3a	Igkv4-77	Group1	Indirect	WGCNA
1675	Arid3a	Igkv4-79	Group1	Indirect	WGCNA
1676	Arid3a	Igkv4-80	Group1	Indirect	WGCNA
1677	Arid3a	Igkv4-86	Group1	Indirect	WGCNA
1678	Arid3a	Igkv4-91	Group1	Indirect	WGCNA
1679	Arid3a	Igkv5-39	Group1	Indirect	WGCNA
1680	Arid3a	Igkv5-43	Group1	Indirect	WGCNA
1681	Arid3a	Igkv5-45	Group1	Indirect	WGCNA
1682	Arid3a	Igkv5-48	Group1	Indirect	WGCNA
1683	Arid3a	Igkv6-13	Group1	Indirect	WGCNA
1684	Arid3a	Igkv6-15	Group1	Indirect	WGCNA
1685	Arid3a	Igkv6-17	Group1	Indirect	WGCNA
1686	Arid3a	Igkv6-20	Group1	Indirect	WGCNA
1687	Arid3a	Igkv6-23	Group1	Indirect	WGCNA
1688	Arid3a	Igkv6-25	Group1	Indirect	WGCNA
1689	Arid3a	Igkv6-32	Group1	Indirect	WGCNA
1690	Arid3a	Igkv8-16	Group1	Indirect	WGCNA
1691	Arid3a	Igkv8-19	Group1	Indirect	WGCNA
1692	Arid3a	Igkv8-21	Group1	Indirect	WGCNA
1693	Arid3a	Igkv8-24	Group1	Indirect	WGCNA
1694	Arid3a	Igkv8-27	Group1	Indirect	WGCNA
1695	Arid3a	Igkv8-28	Group1	Indirect	WGCNA
1696	Arid3a	Igkv8-30	Group1	Indirect	WGCNA
1697	Arid3a	Igkv9-120	Group1	Indirect	WGCNA
1698	Arid3a	Igkv9-124	Group1	Indirect	WGCNA
1699	Arid3a	Igkv9-129	Group1	Indirect	WGCNA
1700	Arid3a	Iglc1	Group1	Indirect	WGCNA
1701	Arid3a	Iglc2	Group1	Indirect	WGCNA
1702	Arid3a	Iglc3	Group1	Indirect	WGCNA
1703	Arid3a	Iglc4	Group1	Indirect	WGCNA
1704	Arid3a	Iglj1	Group1	Indirect	WGCNA
1705	Arid3a	Iglj3	Group1	Indirect	WGCNA
1706	Arid3a	Iglj3p	Group1	Indirect	WGCNA
1707	Arid3a	Iglv1	Group1	Indirect	WGCNA
1708	Arid3a	Iglv2	Group1	Indirect	WGCNA
1709	Arid3a	Iglv3	Group1	Indirect	WGCNA
1710	Arid3a	Krt222	Group1	Indirect	WGCNA
1711	Arid3a	Lipc	Group1	Indirect	WGCNA
1712	Arid3a	Mzb1	Group1	Indirect	WGCNA
1713	Arid3a	Serp1	Group1	Indirect	WGCNA
1714	Arid3a	Stac2	Group1	Indirect	WGCNA
1715	Arid3a	Txndc11	Group1	Indirect	WGCNA
1716	Arid3a	Txndc5	Group1	Indirect	WGCNA
1717	Atf5	Cacna1h	Group1	Indirect	WGCNA
1718	Atf5	Derl3	Group1	Indirect	WGCNA
1719	Atf5	Dusp14	Group1	Indirect	WGCNA
1720	Atf5	Eaf2	Group1	Indirect	WGCNA
1721	Atf5	Gm34215	Group1	Indirect	WGCNA
1722	Atf5	Gpm6a	Group1	Indirect	WGCNA
1723	Atf5	Ighg1	Group1	Indirect	WGCNA
1724	Atf5	Ighg2c	Group1	Indirect	WGCNA
1725	Atf5	Ighg3	Group1	Indirect	WGCNA
1726	Atf5	Ighv1-18	Group1	Indirect	WGCNA
1727	Atf5	Ighv1-22	Group1	Indirect	WGCNA
1728	Atf5	Ighv1-26	Group1	Indirect	WGCNA
1729	Atf5	Ighv1-39	Group1	Indirect	WGCNA
1730	Atf5	Ighv1-53	Group1	Indirect	WGCNA
1731	Atf5	Ighv1-55	Group1	Indirect	WGCNA
1732	Atf5	Ighv1-64	Group1	Indirect	WGCNA
1733	Atf5	Ighv1-72	Group1	Indirect	WGCNA
1734	Atf5	Ighv1-80	Group1	Indirect	WGCNA
1735	Atf5	Ighv1-85	Group1	Indirect	WGCNA
1736	Atf5	Ighv1-9	Group1	Indirect	WGCNA
1737	Atf5	Ighv14-3	Group1	Indirect	WGCNA
1738	Atf5	Ighv2-2	Group1	Indirect	WGCNA
1739	Atf5	Ighv3-6	Group1	Indirect	WGCNA
1740	Atf5	Ighv5-16	Group1	Indirect	WGCNA
1741	Atf5	Ighv5-17	Group1	Indirect	WGCNA
1742	Atf5	Ighv5-4	Group1	Indirect	WGCNA
1743	Atf5	Ighv5-6	Group1	Indirect	WGCNA
1744	Atf5	Ighv5-9-1	Group1	Indirect	WGCNA
1745	Atf5	Ighv7-3	Group1	Indirect	WGCNA
1746	Atf5	Ighv9-3	Group1	Indirect	WGCNA
1747	Atf5	Igkc	Group1	Indirect	WGCNA
1748	Atf5	Igkj5	Group1	Indirect	WGCNA
1749	Atf5	Igkv1-110	Group1	Indirect	WGCNA
1750	Atf5	Igkv1-117	Group1	Indirect	WGCNA
1751	Atf5	Igkv1-135	Group1	Indirect	WGCNA
1752	Atf5	Igkv10-94	Group1	Indirect	WGCNA
1753	Atf5	Igkv10-96	Group1	Indirect	WGCNA
1754	Atf5	Igkv12-44	Group1	Indirect	WGCNA
1755	Atf5	Igkv12-46	Group1	Indirect	WGCNA
1756	Atf5	Igkv12-89	Group1	Indirect	WGCNA
1757	Atf5	Igkv12-98	Group1	Indirect	WGCNA
1758	Atf5	Igkv13-84	Group1	Indirect	WGCNA
1759	Atf5	Igkv13-85	Group1	Indirect	WGCNA
1760	Atf5	Igkv14-111	Group1	Indirect	WGCNA
1761	Atf5	Igkv15-103	Group1	Indirect	WGCNA
1762	Atf5	Igkv16-104	Group1	Indirect	WGCNA
1763	Atf5	Igkv17-121	Group1	Indirect	WGCNA
1764	Atf5	Igkv17-127	Group1	Indirect	WGCNA
1765	Atf5	Igkv19-93	Group1	Indirect	WGCNA
1766	Atf5	Igkv3-10	Group1	Indirect	WGCNA
1767	Atf5	Igkv3-2	Group1	Indirect	WGCNA
1768	Atf5	Igkv4-53	Group1	Indirect	WGCNA
1769	Atf5	Igkv4-57	Group1	Indirect	WGCNA
1770	Atf5	Igkv4-59	Group1	Indirect	WGCNA
1771	Atf5	Igkv4-68	Group1	Indirect	WGCNA
1772	Atf5	Igkv4-91	Group1	Indirect	WGCNA
1773	Atf5	Igkv5-39	Group1	Indirect	WGCNA
1774	Atf5	Igkv5-43	Group1	Indirect	WGCNA
1775	Atf5	Igkv5-48	Group1	Indirect	WGCNA
1776	Atf5	Igkv6-15	Group1	Indirect	WGCNA
1777	Atf5	Igkv6-17	Group1	Indirect	WGCNA
1778	Atf5	Igkv6-23	Group1	Indirect	WGCNA
1779	Atf5	Igkv8-24	Group1	Indirect	WGCNA
1780	Atf5	Igkv8-27	Group1	Indirect	WGCNA
1781	Atf5	Igkv8-30	Group1	Indirect	WGCNA
1782	Atf5	Igkv9-120	Group1	Indirect	WGCNA
1783	Atf5	Igkv9-124	Group1	Indirect	WGCNA
1784	Atf5	Iglc1	Group1	Indirect	WGCNA
1785	Atf5	Iglc2	Group1	Indirect	WGCNA
1786	Atf5	Iglv1	Group1	Indirect	WGCNA
1787	Atf5	Iglv2	Group1	Indirect	WGCNA
1788	Atf5	Jchain	Group1	Indirect	WGCNA
1789	Atf5	Nuggc	Group1	Indirect	WGCNA
1790	Bhlha15	Bhlhe41	Group1	Indirect	WGCNA
1791	Bhlha15	Cacna1h	Group1	Indirect	WGCNA
1792	Bhlha15	Dennd5b	Group1	Indirect	WGCNA
1793	Bhlha15	Derl3	Group1	Indirect	WGCNA
1794	Bhlha15	Eaf2	Group1	Indirect	WGCNA
1795	Bhlha15	Fcmr	Group1	Indirect	WGCNA
1796	Bhlha15	Gm15780	Group1	Indirect	WGCNA
1797	Bhlha15	Gm30211	Group1	Indirect	WGCNA
1798	Bhlha15	Gm34215	Group1	Indirect	WGCNA
1799	Bhlha15	Gm42870	Group1	Indirect	WGCNA
1800	Bhlha15	Gm43388	Group1	Indirect	WGCNA
1801	Bhlha15	Gm4610	Group1	Indirect	WGCNA
1802	Bhlha15	Igha	Group1	Indirect	WGCNA
1803	Bhlha15	Ighg3	Group1	Indirect	WGCNA
1804	Bhlha15	Ighj2	Group1	Indirect	WGCNA
1805	Bhlha15	Ighj3	Group1	Indirect	WGCNA
1806	Bhlha15	Ighj4	Group1	Indirect	WGCNA
1807	Bhlha15	Ighm	Group1	Indirect	WGCNA
1808	Bhlha15	Ighv1-12	Group1	Indirect	WGCNA
1809	Bhlha15	Ighv1-15	Group1	Indirect	WGCNA
1810	Bhlha15	Ighv1-18	Group1	Indirect	WGCNA
1811	Bhlha15	Ighv1-19	Group1	Indirect	WGCNA
1812	Bhlha15	Ighv1-22	Group1	Indirect	WGCNA
1813	Bhlha15	Ighv1-26	Group1	Indirect	WGCNA
1814	Bhlha15	Ighv1-34	Group1	Indirect	WGCNA
1815	Bhlha15	Ighv1-39	Group1	Indirect	WGCNA
1816	Bhlha15	Ighv1-4	Group1	Indirect	WGCNA
1817	Bhlha15	Ighv1-42	Group1	Indirect	WGCNA
1818	Bhlha15	Ighv1-47	Group1	Indirect	WGCNA
1819	Bhlha15	Ighv1-50	Group1	Indirect	WGCNA
1820	Bhlha15	Ighv1-52	Group1	Indirect	WGCNA
1821	Bhlha15	Ighv1-53	Group1	Indirect	WGCNA
1822	Bhlha15	Ighv1-54	Group1	Indirect	WGCNA
1823	Bhlha15	Ighv1-55	Group1	Indirect	WGCNA
1824	Bhlha15	Ighv1-59	Group1	Indirect	WGCNA
1825	Bhlha15	Ighv1-61	Group1	Indirect	WGCNA
1826	Bhlha15	Ighv1-62-2	Group1	Indirect	WGCNA
1827	Bhlha15	Ighv1-64	Group1	Indirect	WGCNA
1828	Bhlha15	Ighv1-66	Group1	Indirect	WGCNA
1829	Bhlha15	Ighv1-69	Group1	Indirect	WGCNA
1830	Bhlha15	Ighv1-7	Group1	Indirect	WGCNA
1831	Bhlha15	Ighv1-71	Group1	Indirect	WGCNA
1832	Bhlha15	Ighv1-72	Group1	Indirect	WGCNA
1833	Bhlha15	Ighv1-74	Group1	Indirect	WGCNA
1834	Bhlha15	Ighv1-75	Group1	Indirect	WGCNA
1835	Bhlha15	Ighv1-76	Group1	Indirect	WGCNA
1836	Bhlha15	Ighv1-78	Group1	Indirect	WGCNA
1837	Bhlha15	Ighv1-80	Group1	Indirect	WGCNA
1838	Bhlha15	Ighv1-81	Group1	Indirect	WGCNA
1839	Bhlha15	Ighv1-82	Group1	Indirect	WGCNA
1840	Bhlha15	Ighv1-84	Group1	Indirect	WGCNA
1841	Bhlha15	Ighv1-85	Group1	Indirect	WGCNA
1842	Bhlha15	Ighv1-9	Group1	Indirect	WGCNA
1843	Bhlha15	Ighv10-1	Group1	Indirect	WGCNA
1844	Bhlha15	Ighv10-3	Group1	Indirect	WGCNA
1845	Bhlha15	Ighv12-3	Group1	Indirect	WGCNA
1846	Bhlha15	Ighv13-2	Group1	Indirect	WGCNA
1847	Bhlha15	Ighv14-2	Group1	Indirect	WGCNA
1848	Bhlha15	Ighv14-3	Group1	Indirect	WGCNA
1849	Bhlha15	Ighv14-4	Group1	Indirect	WGCNA
1850	Bhlha15	Ighv2-2	Group1	Indirect	WGCNA
1851	Bhlha15	Ighv2-3	Group1	Indirect	WGCNA
1852	Bhlha15	Ighv2-5	Group1	Indirect	WGCNA
1853	Bhlha15	Ighv2-6	Group1	Indirect	WGCNA
1854	Bhlha15	Ighv2-9	Group1	Indirect	WGCNA
1855	Bhlha15	Ighv2-9-1	Group1	Indirect	WGCNA
1856	Bhlha15	Ighv3-1	Group1	Indirect	WGCNA
1857	Bhlha15	Ighv3-6	Group1	Indirect	WGCNA
1858	Bhlha15	Ighv3-8	Group1	Indirect	WGCNA
1859	Bhlha15	Ighv4-1	Group1	Indirect	WGCNA
1860	Bhlha15	Ighv5-12	Group1	Indirect	WGCNA
1861	Bhlha15	Ighv5-15	Group1	Indirect	WGCNA
1862	Bhlha15	Ighv5-16	Group1	Indirect	WGCNA
1863	Bhlha15	Ighv5-17	Group1	Indirect	WGCNA
1864	Bhlha15	Ighv5-2	Group1	Indirect	WGCNA
1865	Bhlha15	Ighv5-4	Group1	Indirect	WGCNA
1866	Bhlha15	Ighv5-6	Group1	Indirect	WGCNA
1867	Bhlha15	Ighv5-9	Group1	Indirect	WGCNA
1868	Bhlha15	Ighv5-9-1	Group1	Indirect	WGCNA
1869	Bhlha15	Ighv6-3	Group1	Indirect	WGCNA
1870	Bhlha15	Ighv6-6	Group1	Indirect	WGCNA
1871	Bhlha15	Ighv7-1	Group1	Indirect	WGCNA
1872	Bhlha15	Ighv7-3	Group1	Indirect	WGCNA
1873	Bhlha15	Ighv8-12	Group1	Indirect	WGCNA
1874	Bhlha15	Ighv8-8	Group1	Indirect	WGCNA
1875	Bhlha15	Ighv9-1	Group1	Indirect	WGCNA
1876	Bhlha15	Ighv9-2	Group1	Indirect	WGCNA
1877	Bhlha15	Ighv9-3	Group1	Indirect	WGCNA
1878	Bhlha15	Ighv9-4	Group1	Indirect	WGCNA
1879	Bhlha15	Igkc	Group1	Indirect	WGCNA
1880	Bhlha15	Igkj1	Group1	Indirect	WGCNA
1881	Bhlha15	Igkj2	Group1	Indirect	WGCNA
1882	Bhlha15	Igkj3	Group1	Indirect	WGCNA
1883	Bhlha15	Igkj4	Group1	Indirect	WGCNA
1884	Bhlha15	Igkj5	Group1	Indirect	WGCNA
1885	Bhlha15	Igkv1-110	Group1	Indirect	WGCNA
1886	Bhlha15	Igkv1-117	Group1	Indirect	WGCNA
1887	Bhlha15	Igkv1-122	Group1	Indirect	WGCNA
1888	Bhlha15	Igkv1-133	Group1	Indirect	WGCNA
1889	Bhlha15	Igkv1-135	Group1	Indirect	WGCNA
1890	Bhlha15	Igkv1-88	Group1	Indirect	WGCNA
1891	Bhlha15	Igkv1-99	Group1	Indirect	WGCNA
1892	Bhlha15	Igkv10-94	Group1	Indirect	WGCNA
1893	Bhlha15	Igkv10-95	Group1	Indirect	WGCNA
1894	Bhlha15	Igkv10-96	Group1	Indirect	WGCNA
1895	Bhlha15	Igkv12-41	Group1	Indirect	WGCNA
1896	Bhlha15	Igkv12-44	Group1	Indirect	WGCNA
1897	Bhlha15	Igkv12-46	Group1	Indirect	WGCNA
1898	Bhlha15	Igkv12-89	Group1	Indirect	WGCNA
1899	Bhlha15	Igkv12-98	Group1	Indirect	WGCNA
1900	Bhlha15	Igkv13-84	Group1	Indirect	WGCNA
1901	Bhlha15	Igkv13-85	Group1	Indirect	WGCNA
1902	Bhlha15	Igkv14-100	Group1	Indirect	WGCNA
1903	Bhlha15	Igkv14-111	Group1	Indirect	WGCNA
1904	Bhlha15	Igkv14-126	Group1	Indirect	WGCNA
1905	Bhlha15	Igkv15-103	Group1	Indirect	WGCNA
1906	Bhlha15	Igkv16-104	Group1	Indirect	WGCNA
1907	Bhlha15	Igkv17-121	Group1	Indirect	WGCNA
1908	Bhlha15	Igkv17-127	Group1	Indirect	WGCNA
1909	Bhlha15	Igkv19-93	Group1	Indirect	WGCNA
1910	Bhlha15	Igkv2-109	Group1	Indirect	WGCNA
1911	Bhlha15	Igkv2-112	Group1	Indirect	WGCNA
1912	Bhlha15	Igkv2-137	Group1	Indirect	WGCNA
1913	Bhlha15	Igkv3-1	Group1	Indirect	WGCNA
1914	Bhlha15	Igkv3-10	Group1	Indirect	WGCNA
1915	Bhlha15	Igkv3-12	Group1	Indirect	WGCNA
1916	Bhlha15	Igkv3-2	Group1	Indirect	WGCNA
1917	Bhlha15	Igkv3-4	Group1	Indirect	WGCNA
1918	Bhlha15	Igkv3-5	Group1	Indirect	WGCNA
1919	Bhlha15	Igkv3-7	Group1	Indirect	WGCNA
1920	Bhlha15	Igkv4-50	Group1	Indirect	WGCNA
1921	Bhlha15	Igkv4-53	Group1	Indirect	WGCNA
1922	Bhlha15	Igkv4-55	Group1	Indirect	WGCNA
1923	Bhlha15	Igkv4-57	Group1	Indirect	WGCNA
1924	Bhlha15	Igkv4-57-1	Group1	Indirect	WGCNA
1925	Bhlha15	Igkv4-58	Group1	Indirect	WGCNA
1926	Bhlha15	Igkv4-59	Group1	Indirect	WGCNA
1927	Bhlha15	Igkv4-63	Group1	Indirect	WGCNA
1928	Bhlha15	Igkv4-68	Group1	Indirect	WGCNA
1929	Bhlha15	Igkv4-70	Group1	Indirect	WGCNA
1930	Bhlha15	Igkv4-72	Group1	Indirect	WGCNA
1931	Bhlha15	Igkv4-73	Group1	Indirect	WGCNA
1932	Bhlha15	Igkv4-74	Group1	Indirect	WGCNA
1933	Bhlha15	Igkv4-77	Group1	Indirect	WGCNA
1934	Bhlha15	Igkv4-79	Group1	Indirect	WGCNA
1935	Bhlha15	Igkv4-80	Group1	Indirect	WGCNA
1936	Bhlha15	Igkv4-86	Group1	Indirect	WGCNA
1937	Bhlha15	Igkv4-91	Group1	Indirect	WGCNA
1938	Bhlha15	Igkv5-39	Group1	Indirect	WGCNA
1939	Bhlha15	Igkv5-43	Group1	Indirect	WGCNA
1940	Bhlha15	Igkv5-45	Group1	Indirect	WGCNA
1941	Bhlha15	Igkv5-48	Group1	Indirect	WGCNA
1942	Bhlha15	Igkv6-13	Group1	Indirect	WGCNA
1943	Bhlha15	Igkv6-14	Group1	Indirect	WGCNA
1944	Bhlha15	Igkv6-15	Group1	Indirect	WGCNA
1945	Bhlha15	Igkv6-17	Group1	Indirect	WGCNA
1946	Bhlha15	Igkv6-20	Group1	Indirect	WGCNA
1947	Bhlha15	Igkv6-23	Group1	Indirect	WGCNA
1948	Bhlha15	Igkv6-25	Group1	Indirect	WGCNA
1949	Bhlha15	Igkv6-32	Group1	Indirect	WGCNA
1950	Bhlha15	Igkv8-16	Group1	Indirect	WGCNA
1951	Bhlha15	Igkv8-19	Group1	Indirect	WGCNA
1952	Bhlha15	Igkv8-21	Group1	Indirect	WGCNA
1953	Bhlha15	Igkv8-24	Group1	Indirect	WGCNA
1954	Bhlha15	Igkv8-27	Group1	Indirect	WGCNA
1955	Bhlha15	Igkv8-28	Group1	Indirect	WGCNA
1956	Bhlha15	Igkv8-30	Group1	Indirect	WGCNA
1957	Bhlha15	Igkv9-120	Group1	Indirect	WGCNA
1958	Bhlha15	Igkv9-124	Group1	Indirect	WGCNA
1959	Bhlha15	Iglc1	Group1	Indirect	WGCNA
1960	Bhlha15	Iglc2	Group1	Indirect	WGCNA
1961	Bhlha15	Iglc3	Group1	Indirect	WGCNA
1962	Bhlha15	Iglc4	Group1	Indirect	WGCNA
1963	Bhlha15	Iglj1	Group1	Indirect	WGCNA
1964	Bhlha15	Iglj3	Group1	Indirect	WGCNA
1965	Bhlha15	Iglj3p	Group1	Indirect	WGCNA
1966	Bhlha15	Iglv1	Group1	Indirect	WGCNA
1967	Bhlha15	Iglv2	Group1	Indirect	WGCNA
1968	Bhlha15	Iglv3	Group1	Indirect	WGCNA
1969	Bhlha15	Mzb1	Group1	Indirect	WGCNA
1970	Bhlha15	Oosp1	Group1	Indirect	WGCNA
1971	Bhlha15	Serp1	Group1	Indirect	WGCNA
1972	Bhlha15	Stac2	Group1	Indirect	WGCNA
1973	Bhlha15	Txndc11	Group1	Indirect	WGCNA
1974	Bhlha15	Txndc5	Group1	Indirect	WGCNA
1975	Bhlhe41	Cacna1h	Group1	Indirect	WGCNA
1976	Bhlhe41	Clec2g	Group1	Indirect	WGCNA
1977	Bhlhe41	D230022j07rik	Group1	Indirect	WGCNA
1978	Bhlhe41	Dennd5b	Group1	Indirect	WGCNA
1979	Bhlhe41	Derl3	Group1	Indirect	WGCNA
1980	Bhlhe41	Dnajb11	Group1	Indirect	WGCNA
1981	Bhlhe41	E330020d12rik	Group1	Indirect	WGCNA
1982	Bhlhe41	Eaf2	Group1	Indirect	WGCNA
1983	Bhlhe41	Ergic2	Group1	Indirect	WGCNA
1984	Bhlhe41	Fam214a	Group1	Indirect	WGCNA
1985	Bhlhe41	Fcmr	Group1	Indirect	WGCNA
1986	Bhlhe41	Galns	Group1	Indirect	WGCNA
1987	Bhlhe41	Gm15327	Group1	Indirect	WGCNA
1988	Bhlhe41	Gm15780	Group1	Indirect	WGCNA
1989	Bhlhe41	Gm18724	Group1	Indirect	WGCNA
1990	Bhlhe41	Gm30211	Group1	Indirect	WGCNA
1991	Bhlhe41	Gm34215	Group1	Indirect	WGCNA
1992	Bhlhe41	Gm42870	Group1	Indirect	WGCNA
1993	Bhlhe41	Gm43388	Group1	Indirect	WGCNA
1994	Bhlhe41	Gm44734	Group1	Indirect	WGCNA
1995	Bhlhe41	Gm4610	Group1	Indirect	WGCNA
1996	Bhlhe41	Gm49058	Group1	Indirect	WGCNA
1997	Bhlhe41	Gmppb	Group1	Indirect	WGCNA
1998	Bhlhe41	Gorasp2	Group1	Indirect	WGCNA
1999	Bhlhe41	Gpm6a	Group1	Indirect	WGCNA
[truncated: 13,073 more rows]

## Sheet: S4. Reg net.  nodes
Source	WGCNA.x	RegNet.x	Chea2022.encode.x	Degree	Included_TF	Group	Exp_SC	Exp_BC	Exp_TC	Exp_NKC	Exp_ILC	Exp_DC	SC	BC	TC	NKC	ILC	DC
Nr4a2	1	0	0	1	0	Group3	1.55667	0.374878	1.49851	3.30895	4.48604	2.69195	98.555	103.225	92.3271	95.0583	85.18	114.19
Mynn	0	0	2	2	0	Group4	6.18904	5.99143	6.35519	6.15813	7.45326	5.31847	75.3812	82.4383	92.3821	82.5175	82.3888	94.0083
Nfatc1	0	3	0	3	0	Group3	6.84327	7.67637	7.38399	8.67194	8.05466	6.88032	45.565	53.8307	48.21	47.8389	58.0008	59.9789
Tcf4	0	2	0	2	0	Group5	7.96691	8.25825	3.84388	6.59638	6.27911	8.13944	58.135	65.9193	76.2071	77.045	84.845	58.36
Casz1	2	0	0	2	0	Group1	4.62188	4.11412	2.30067	3.4275	3.32334	3.48155	41.8638	46.407	13.3271	33.9967	31.8762	52.9717
Egr2	0	0	1	1	0	Group8	0.421562	3.78502	5.4373	2.92683	3.23912	3.18169	68.27	51.2013	40.5029	38.7567	28.79	51.1833
Egr3	0	0	1	1	0	Group8	0.2003	4.29679	4.15044	2.11032	3.52047	2.9448	68.27	51.2013	40.5029	38.7567	28.79	51.1833
Relb	0	0	1	1	0	Group8	4.55284	6.73945	5.99672	6.0553	7.26618	8.43326	68.27	51.2013	40.5029	38.7567	28.79	51.1833
Akna	0	0	2	2	0	Group8	6.06241	7.82294	8.41972	9.32876	8.46587	7.54393	50.5613	44.068	41.9607	32.0692	27.3938	46.5967
Klf3	0	0	2	2	0	Group8	5.95168	6.3008	8.17601	8.4679	7.19188	6.72602	50.5613	44.068	41.9607	32.0692	27.3938	46.5967
Mbd2	0	0	2	2	0	Group8	4.24447	5.16686	5.54389	5.28601	6.0027	5.0944	50.5613	44.068	41.9607	32.0692	27.3938	46.5967
Rara	0	0	2	2	0	Group8	2.52473	3.69972	5.08536	4.10774	6.32287	3.4436	50.5613	44.068	41.9607	32.0692	27.3938	46.5967
Baz2a	0	0	1	1	0	Group8	5.67598	6.58846	6.97852	6.95233	6.51201	6.69683	32.8525	36.9347	43.4186	25.3817	25.9975	42.01
Bcl6	0	0	1	1	0	Group8	2.1244	5.16915	3.97614	3.95329	3.57396	5.25082	32.8525	36.9347	43.4186	25.3817	25.9975	42.01
Klf2	0	0	1	1	0	Group8	0.241924	4.93	4.70272	6.45233	5.30824	3.90117	32.8525	36.9347	43.4186	25.3817	25.9975	42.01
Nr4a3	0	0	1	1	0	Group8	0.0252149	0.458943	3.2406	3.45875	5.47135	3.68457	32.8525	36.9347	43.4186	25.3817	25.9975	42.01
Snai3	0	0	1	1	0	Group8	0.259285	0.954888	4.22128	3.83767	3.75532	1.28124	32.8525	36.9347	43.4186	25.3817	25.9975	42.01
Plscr1	1	0	4	5	0	Group3	5.20789	3.33543	1.02041	5.80241	6.61019	3.68688	29.679	28.1332	33.4237	34.7703	44.4255	41.1387
Creb3l2	0	1	3	4	0	Group1	4.75585	4.24943	3.70335	4.13627	5.317	4.31196	23.3494	34.4015	39.5914	35.9962	36.8338	39.805
Litaf	0	0	5	5	0	Group5	6.49455	5.95498	3.27267	5.42244	6.15216	7.94055	21.385	35.2659	41.5886	36.042	34.002	38.9173
Lrrfip1	0	0	2	2	0	Group3	8.04782	7.19704	8.35264	8.99648	8.31263	7.62756	22.5613	36.9847	41.9657	28.35	22.8062	37.7567
Hlx	0	0	1	1	0	Group5	2.88032	1.52682	0.0644276	1.47511	0.334738	3.45403	12.27	37.0347	40.5129	31.3183	19.615	33.5033
Purg	0	0	1	1	0	Group5	1.23861	0.952007	1.37393	1.31458	0.434052	1.81241	12.27	37.0347	40.5129	31.3183	19.615	33.5033
Smad3	2	3	3	8	1	Group3	6.82839	4.82932	6.36025	8.32115	7.16994	4.02941	28.5121	33.9371	31.1951	28.116	24.0168	32.371
Zfp36l1	0	0	3	3	0	Group8	3.51788	6.97896	6.48095	5.76065	9.27524	6.66002	33.7075	29.3787	27.9738	21.3794	18.2625	31.0644
Spi1	0	0	28	28	1	Group5	6.90798	6.64039	0.0411841	0.312769	0.318265	7.82204	24.7368	24.7385	20.8671	20.0979	22.5645	28.7575
Ets1	0	0	111	111	1	Group4	5.73183	9.65611	11.3286	10.6635	10.4969	5.33662	27.9372	30.4169	30.0641	28.9455	24.8911	28.706
Plek	0	0	2	2	0	Group3	7.98468	7.53357	1.03927	10.3096	2.11535	8.88142	11.5875	30.4827	27.3086	24.5125	15.4812	27.945
Trerf1	0	0	2	2	0	Group5	5.44976	2.17085	5.74623	5.05997	6.04566	6.52309	11.5875	30.4827	27.3086	24.5125	15.4812	27.945
Tcf3	0	2	0	2	0	Group1	6.49767	7.47278	6.32381	6.3036	5.55886	5.22059	14.9425	26.542	22.3657	25.9933	16.39	26.5467
Ikzf3	2	0	2	4	0	Group1	0.366693	8.7323	7.59577	8.93513	7.46661	3.12716	19.5731	30.5175	23.3564	19.9733	23.5344	24.6592
Foxo1	4	6	215	225	1	Group1	4.09121	7.37632	7.16072	6.12325	5.81377	5.45691	22.9759	24.3844	25.5696	23.8172	21.5993	24.4036
Jund	0	18	137	155	1	Group4	0.817348	3.1087	2.64205	2.74843	4.73256	1.9146	21.7821	23.779	22.2484	21.1943	21.6168	24.1398
Irf8	0	0	140	140	1	Group1	4.67113	8.97645	3.27825	9.05683	5.29663	9.82792	20.9186	19.9277	19.4397	18.1287	18.5706	22.3458
Ncor1	0	1	0	1	0	Group4	7.62082	7.56097	8.34407	8.20819	9.00834	7.5913	32.12	22.7027	54.9471	31.495	20.925	22.3433
Klf9	0	0	2	2	0	Group4	5.03563	2.51907	2.23611	3.2649	5.93881	1.46745	13.7312	4.495	6.86857	6.4625	24.365	21.8417
Smad7	0	2	1	3	0	Group2	3.82789	3.29564	4.51572	4.19717	4.59116	3.64692	16.4262	18.4673	21.7093	12.6908	12.9987	21.005
Zmat3	0	0	2	2	0	Group8	2.50658	3.05064	4.25742	4.43387	4.02539	3.44753	16.4262	18.4673	21.7093	12.6908	12.9987	21.005
Tgif1	0	10	7	17	1	Group4	6.76092	5.79167	4.93466	5.30727	7.59076	5.58595	17.7732	19.978	23.0317	18.222	18.5982	20.6552
Rxra	9	0	0	9	1	Group3	3.3594	0.889888	2.78143	4.39152	3.24889	3.11493	28.4897	18.1037	24.4141	19.348	21.7283	20.5559
Zbtb3	0	0	2	2	0	Group5	2.24543	2.3864	1.69746	1.43534	1.33236	2.86418	27.64	20.3853	4.86714	3.14167	3.25375	20.45
Stat5b	0	3	0	3	0	Group2	7.47433	6.32561	8.04599	6.51273	7.72559	6.4746	19.9017	23.6938	19.0086	22.2361	22.2708	20.4222
Lef1	0	0	67	67	1	Group4	0.62046	3.57452	9.47553	6.89165	5.24265	0.50027	24.5335	19.2366	24.9845	19.6521	22.0478	20.0926
Cebpd	0	0	45	45	1	Group4	2.22297	0.865274	0.679319	0.804576	3.44628	3.5968	24.7917	17.3041	23.954	22.1886	25.6102	19.0073
Dbp	0	6	3	9	1	Group4	4.02855	3.10739	3.99123	3.13535	4.98226	2.96193	25.1314	17.5614	23.7608	17.8433	19.5196	18.9376
Tcf7	0	0	120	120	1	Group3	0.632667	0.774138	9.98495	6.41011	7.35201	2.73504	18.0703	16.9603	17.9125	15.8194	14.8032	18.8763
Jdp2	3	0	0	3	0	Group3	1.12324	0.369699	0.518002	1.86329	1.55563	1.16594	21.2108	15.1724	16.76	18.0594	11.5775	17.7844
Usf3	1	0	0	1	0	Group1	5.24921	5.96316	5.78643	5.72555	5.36017	5.61434	21.2825	20.5133	27.1557	27.035	33.44	17.6467
Rarg	2	0	0	2	0	Group3	3.6154	0.491108	4.30059	4.16514	3.56501	3.01713	16.1425	24.964	32.2321	24.1708	24.6775	17.58
Nr3c1	0	0	24	24	1	Group4	6.72803	7.22846	7.41158	7.4054	8.01349	6.9395	21.1703	17.171	25.3732	18.1189	20.9877	17.1285
Klf5	1	2	2	5	0	Group4	1.87006	0.497762	0.316205	0.32782	2.47525	0.385206	17.4675	14.3618	16.0564	14.5296	24.0719	16.7425
Nr1d2	0	8	4	12	1	Group4	5.68131	4.36925	4.96705	5.50693	7.21305	3.31571	19.5819	16.1765	15.8905	12.0398	14.1519	15.9346
Tbx20	0	0	41	41	1	Group4	0.131071	0.349456	0.563185	1.09332	0.9386	0.634975	20.8543	15.3458	20.8222	14.8609	16.8291	15.7493
Mxd1	14	0	0	14	1	Group3	5.9293	4.93928	6.54746	8.43267	7.75356	7.98007	18.6139	13.3806	20.0276	16.7344	14.98	15.6557
Zfp536	0	1	0	1	0	Group4	0.651127	0.420143	1.38622	1.14182	1.44967	0.478479	17.1925	10.524	17.3157	12.7083	22.8875	15.6267
Stat4	13	6	61	80	1	Group3	6.4905	4.17007	6.55372	8.8485	7.37026	4.08192	18.0999	15.8717	18.8759	19.4849	16.6153	15.1901
Pparg	0	34	30	64	1	Group4	1.70645	0.393664	0.415115	0.805228	2.18804	2.25056	21.3918	14.4941	18.1402	15.3937	20.0197	14.0257
Dnajc1	40	0	0	40	1	Group3	6.50191	5.53761	6.68133	7.38198	7.30883	6.10932	20.2175	13.5197	18.5131	21.1514	17.8523	13.6305
Klf6	64	2	2	68	1	Group4	5.66093	6.41387	6.8493	8.00166	10.2744	7.95358	10.5403	9.77441	9.97761	9.43022	13.6127	12.2151
Pax5	461	13	0	474	1	Group1	0.404953	7.37827	0.376714	0.349391	0.433311	0.27294	11.607	15.8555	13.4067	11.6538	11.0744	12.0484
Foxr1	49	0	0	49	1	Group5	0.670401	0.194978	0.0967177	0.0897494	0.106768	3.63362	5.40444	2.4581	1.92184	1.36425	2.18959	11.4703
Runx3	2	0	1	3	0	Group3	5.87515	5.31188	5.91256	7.75859	7.66414	6.23409	7.87667	11.6873	8.81619	9.36778	7.99083	11.4289
Ebf1	384	0	1	385	1	Group1	1.17139	8.65727	0.440774	0.868722	1.07973	1.0429	10.3566	14.8551	11.7906	10.2211	9.82207	10.826
Pou2f2	183	14	2	199	1	Group1	3.79737	6.46142	3.00041	2.62489	1.88056	3.80575	9.93439	15.4468	10.5296	9.11524	8.59026	10.2571
Spic	56	0	0	56	1	Group5	3.5053	1.68791	0.709834	0.438061	0.328891	4.93275	6.64781	2.80475	2.17105	2.18586	3.39406	10.1654
Jun	269	37	102	408	1	Group4	3.20389	4.23341	2.2425	2.91251	12.385	6.95802	9.99547	9.58826	9.85759	8.47823	11.6172	10.0916
Zfp366	501	0	0	501	1	Group5	0.363514	0.538909	0.627252	0.116778	0.624617	6.03817	8.36247	7.39871	7.46119	6.15196	6.60381	9.9433
Fosl2	31	0	1	32	1	Group3	3.04451	0.610972	2.38125	5.45182	6.71463	2.52853	12.8956	7.20698	11.0767	14.9261	12.5462	9.46229
Aire	0	2	0	2	0	Group5	2.83777	1.92018	0.347905	0.275561	0.571542	3.21243	9.2325	13.642	18.7771	6.505	9.1725	9.04
Atf3	153	9	0	162	1	Group4	0.12825	0.536937	0.211202	0.658609	6.48962	4.06145	8.03108	7.43983	8.56675	7.39911	11.0382	9.01822
Zbtb18	5	0	0	5	0	Group1	2.21442	3.26465	2.15078	1.22658	1.26379	3.07372	8.1115	16.3396	4.11343	1.493	3.0575	8.98933
Bach2	30	5	0	35	1	Group1	3.49232	7.01344	6.30715	5.50185	2.79956	3.50759	8.64229	15.479	7.56576	8.30581	8.48564	8.96857
Terb1	98	0	0	98	1	Group1	0.537217	1.97861	0.309572	0.373284	0.269242	0.218586	8.33505	15.7686	8.34155	6.64367	6.98936	8.89483
Fos	211	27	2	240	1	Group4	0.77433	2.21226	2.16059	1.90393	11.6858	6.40764	8.15776	7.40701	8.24203	7.20827	10.1511	8.72356
Csrnp1	51	5	0	56	1	Group4	4.81353	5.20872	5.21582	3.36393	7.23888	5.51306	6.68709	7.02125	8.05408	7.04455	11.4582	8.66339
Nr4a1	65	4	1	70	1	Group4	2.4371	3.82389	6.19315	4.21051	9.99238	5.70023	6.84882	6.36074	7.04248	6.0839	11.0386	8.6301
Ets2	14	0	7	21	1	Group2	5.31859	4.93251	6.74102	3.6875	4.89164	2.30982	11.0031	6.51876	10.1082	9.04921	9.62798	8.57381
Lbx2	527	1	0	528	1	Group4	0.104512	0.0291061	0.0486065	0.0178525	3.14414	0.0207808	9.35018	8.39219	9.55052	7.86285	11.4002	8.51803
Rbpjl	113	5	0	118	1	Group1	0.197536	1.04314	0.129397	0.118892	0.348886	0.301849	8.48303	14.8932	8.49243	6.86409	6.82978	8.47722
Zfp872	305	0	0	305	1	Group5	0.300556	0.44562	0.88509	0.485949	0.353437	4.18578	6.15445	5.64822	5.86105	4.7018	5.26935	8.46259
Egr1	5	0	0	5	0	Group4	4.1408	5.28481	6.67658	3.49061	8.96466	5.22192	2.96	4.31707	2.89114	4.02633	6.4555	8.32733
Mafb	39	0	0	39	1	Group5	1.60624	0.636704	0.896185	0.122118	1.09992	2.69831	3.85314	2.67935	1.02791	1.11415	1.29385	8.26068
Ahr	85	35	0	120	1	Group4	2.65875	3.38711	2.53525	2.16869	6.84839	5.14294	7.74809	7.49123	9.11197	7.62339	10.4281	8.15375
Junb	219	19	1	239	1	Group4	5.78627	6.9952	7.31041	8.25602	12.873	8.71298	7.53242	6.92582	7.74596	6.68291	9.82067	7.96975
Prdm9	8	0	0	8	1	Group1	2.97521	3.65391	2.965	2.52907	3.24717	2.95122	9.13969	10.04	1.42929	5.40875	3.63625	7.9525
Mycl	180	0	0	180	1	Group5	0.358272	0.587258	0.0881502	0.306766	0.252023	6.99862	4.59368	3.26997	3.02887	2.75741	3.14808	7.89737
Nfe2l3	63	0	0	63	1	Group5	0.649536	0.709445	0.593537	0.675841	1.05587	3.17469	4.17317	2.00429	1.6298	1.40619	2.48754	7.87847
Nr1h3	91	0	0	91	1	Group5	2.07392	1.08556	1.31414	0.850869	0.845013	3.74437	4.77604	2.62475	1.80766	1.65062	2.15011	7.81231
Hey1	401	3	1	405	1	Group4	0.119826	0.0853716	0.097531	0.294435	3.93951	0	8.27776	7.5905	8.62038	6.82703	10.6639	7.78705
Tcf12	0	2	0	2	0	Group2	6.5449	6.52108	7.47535	6.6065	6.44215	5.93415	6.8175	17.01	2.10286	1.44333	1.7125	7.7
Fosb	336	19	0	355	1	Group4	0.463688	1.05487	0.452657	0.681497	8.67257	3.91937	7.8755	6.97767	7.92218	6.65755	10.0885	7.67816
Epas1	402	0	0	402	1	Group4	0.63599	0.354524	2.01018	1.25025	8.24122	0.507196	8.16305	7.45622	8.6172	6.72157	10.5948	7.66701
Eomes	467	0	0	467	1	Group3	0.114297	0.304935	1.4346	8.51873	0.240924	0.235089	8.23784	8.06495	9.28178	11.7369	8.167	7.65595
Klf4	273	27	0	300	1	Group4	0.337609	1.62647	0.293391	0.507759	8.31623	3.38144	7.74844	6.77749	7.76778	6.54813	10.4921	7.57552
Tada2b	27	0	0	27	1	Group1	0.641777	3.41225	3.06056	2.51654	2.32305	2.06825	7.13769	16.5208	8.20815	7.4434	6.35315	7.51481
Id2	60	5	1	66	1	Group3	3.23739	3.46129	6.74623	10.361	10.8043	8.09271	8.22613	6.24704	8.23529	13.2779	8.35527	7.46438
Rfx5	62	0	0	62	1	Group1	5.17844	5.5657	4.55949	4.44242	4.55196	5.02939	7.57613	15.9452	6.8571	6.49336	6.20589	7.4329
Rere	72	1	0	73	1	Group1	6.12157	7.26943	6.50246	5.94769	5.82387	5.8454	7.12115	15.7128	7.85405	6.31576	6.40816	7.39778
Sox5	0	6	0	6	1	Group1	2.37601	2.93223	1.89383	2.31858	1.72317	0.779328	6.649	5.7552	7.81486	4.587	7.5595	7.09933
Hic1	238	2	0	240	1	Group4	0.133952	0.175536	0.734766	1.70365	5.2533	2.10131	6.84643	5.95616	6.91402	5.6887	9.72014	6.97225
Batf3	229	0	0	229	1	Group5	0.0466715	0.392457	0.131855	0.963035	3.31635	5.1798	4.92687	3.70474	3.68677	3.07632	4.041	6.821
Preb	38	0	1	39	1	Group5	6.96583	6.9896	6.96313	7.2763	7.1792	7.52865	2.99756	2.23332	0.74315	0.713632	0.929744	6.28419
Zfp318	7	0	1	8	1	Group1	3.92279	5.09644	3.89596	4.35032	2.6757	3.90449	6.31531	11.7788	10.4904	7.58375	6.14719	6.20792
Bcl11b	120	0	0	120	1	Group2	0.438459	0.313089	8.97192	2.92433	5.62332	0.364437	7.27702	5.57073	9.77898	5.13026	6.0425	6.07881
Zbtb16	21	2	4	27	1	Group3	2.37307	0.149191	1.32147	3.59517	4.4878	1.1427	10.9861	4.03759	6.31247	18.3063	13.3247	5.99859
Nr1d1	284	12	5	301	1	Group4	3.20949	1.11306	2.41789	0.568963	8.17698	0.933179	7.12693	5.87586	7.25542	5.1017	9.07709	5.88677
Zbtb46	123	0	0	123	1	Group5	2.60371	2.47585	3.43887	4.49476	4.38725	6.82029	3.23825	2.67507	1.95286	1.91947	2.55756	5.85916
Tshz3	217	0	0	217	1	Group3	2.33943	0.348207	0.843038	4.78875	4.25807	1.31711	7.68066	5.46146	7.0061	12.119	8.26327	5.82094
Tulp2	117	0	0	117	1	Group4	0.86695	0.576772	0.42492	0.77117	2.79627	1.69918	5.06329	4.67958	5.50393	4.55617	8.74256	5.78972
Hsf5	100	0	0	100	1	Group5	0.553997	1.10159	0.520133	0.409405	0.422496	2.18156	2.42735	2.36659	1.65707	1.76847	2.06822	5.41433
Hes5	26	4	0	30	1	Group1	2.34134	2.90887	0.143425	0.0490381	0	0.330344	6.14333	16.9274	3.35894	5.25204	4.00139	5.40358
Maff	186	2	0	188	1	Group4	1.55284	0.936539	0.946388	0.465785	4.3085	1.9963	5.45862	4.64741	5.4674	4.50414	8.52112	5.37483
Ehf	104	0	0	104	1	Group5	0.222468	1.02233	0.735082	0.486514	0.589794	3.9207	2.59663	2.47622	1.91805	1.79215	2.18075	5.26606
Hsf4	310	0	0	310	1	Group3	0.312381	0.287059	0.488339	2.67047	1.00273	0.180968	5.99381	5.65081	6.84379	10.9037	6.69698	5.25676
Zfp791	41	0	0	41	1	Group5	0.166367	0.514586	0.217453	0.201388	1.15559	1.20535	1.45	1.1599	0.622857	0.456179	0.902561	5.17309
Npas2	170	13	4	187	1	Group4	1.60191	0.174858	1.07179	0.475085	3.96039	1.49357	6.03682	4.89013	5.88334	4.62303	8.55814	5.1375
Foxs1	280	0	0	280	1	Group4	0.0218399	0.0794055	0.13115	0	3.51338	0.531873	6.00445	5.02049	5.65672	4.35007	8.14995	5.073
Ahrr	137	0	0	137	1	Group4	1.6201	0.541656	0.452609	0.504178	4.71984	2.06103	4.7269	4.1346	4.92668	4.06226	8.03714	5.05163
Etv3	62	0	0	62	1	Group5	5.7154	6.03309	6.61298	5.1463	7.06084	7.5152	1.79742	1.52985	0.893065	0.891048	1.24077	4.85989
Zbtb32	50	0	0	50	1	Group1	0.777065	2.61961	1.10149	1.23898	0.758596	1.48863	5.077	13.0939	4.21689	3.88647	3.56785	4.7844
Nfil3	78	0	1	79	1	Group3	2.36535	1.25039	0.948771	5.76735	6.51903	3.02641	7.8113	3.64246	5.02014	11.7061	6.78816	4.77371
Bhlhe41	244	2	0	246	1	Group1	0.949945	6.73241	0.164025	4.25601	0.722393	0.392616	4.32677	5.01936	5.01376	4.69674	4.55995	4.69343
Snai1	23	0	0	23	1	Group5	0.280084	0.933705	0.767943	0.142392	1.01189	1.97647	1.59435	1.36728	0.626149	0.478913	0.629239	4.65159
Tbx21	232	2	0	234	1	Group3	0.212607	1.9646	1.79622	9.59124	4.56096	2.3753	5.13385	4.78478	5.78271	10.8187	5.87983	4.18214
Zfp105	179	0	0	179	1	Group3	1.2959	1.04713	0.258783	3.90801	2.12707	1.06087	4.95679	3.87423	4.90235	10.596	4.72669	3.83374
Heyl	156	2	0	158	1	Group4	0.0694959	0.421705	0.174378	0.784384	3.35622	0.13172	4.69723	3.67882	4.28841	3.5305	7.39782	3.77109
Klf12	183	0	0	183	1	Group3	3.24307	1.52691	0.714163	5.52502	0.318923	0.509985	5.16698	4.48516	5.47636	10.7205	5.31411	3.76852
Foxp3	50	13	5	68	1	Group2	0.297897	0.086079	3.33683	0.0490381	0.622367	0.237229	4.095	4.05372	5.42438	3.43323	3.6573	3.56435
Ikzf4	14	2	1	17	1	Group2	2.48332	0.472989	4.79333	0.405291	3.90045	1.16917	3.05838	3.54812	3.94487	2.70265	2.45765	3.54824
Zfp92	124	0	0	124	1	Group4	2.43477	0.298815	0.190517	0.182639	4.46417	0.0967891	5.05554	3.3247	4.15046	3.08839	7.442	3.49309
Maf	103	6	1	110	1	Group4	3.34694	1.88716	2.81086	5.31987	8.90322	2.98399	4.48718	3.35022	4.67013	4.05451	8.02197	3.44451
Rorc	158	11	0	169	1	Group4	2.14752	0.20836	2.71598	0.532558	9.22527	1.36803	4.54603	3.16994	3.73804	2.8405	6.8238	3.44029
Atf4	124	0	0	124	1	Group4	7.05394	7.68945	6.98437	7.51127	8.41327	7.21852	4.05851	3.23489	3.48162	3.04368	6.47198	3.35984
Lrrfip2	88	0	0	88	1	Group3	6.22267	4.90464	4.58228	6.82823	6.01179	5.34538	5.06205	2.7314	3.66912	9.71852	4.28486	3.28076
Creb3l3	124	2	0	126	1	Group4	0.822581	0.185079	0.0754932	0.102331	2.02821	0.762498	4.25988	2.86806	3.63545	2.81272	7.09788	3.23371
Mef2a	94	14	0	108	1	Group3	6.28238	6.38765	6.94531	8.05399	6.78748	7.2014	3.5021	3.29371	4.33652	8.14552	3.96569	3.22076
Aebp2	14	0	0	14	1	Group5	5.54719	5.0052	5.91129	5.49239	6.55047	6.42785	0.721607	0.657048	0.40602	0.406667	0.602321	3.11405
Bhlhe40	1	0	0	1	0	Group3	2.44825	4.85742	2.11378	7.38774	9.9081	6.20471	1.1825	1.33267	0.598571	11.485	16.3725	2.98333
Prdm1	140	0	0	140	1	Group3	2.24689	2.98562	2.77869	6.6531	4.55423	1.93102	4.04311	3.19477	4.00249	8.7439	4.29771	2.93412
Bcl6b	122	0	1	123	1	Group3	1.42917	0.986375	0.387158	3.169	0.234662	0.542756	3.65547	3.22466	4.08664	9.27402	3.7965	2.87417
Atf5	74	0	0	74	1	Group1	0.529632	1.33529	0.445164	0.750652	0.956778	0.387707	2.07318	2.92398	2.50494	2.10507	2.08091	2.68617
Irf4	218	0	2	220	1	Group1	0.828496	7.70752	4.08583	1.62881	1.6481	6.07762	2.29906	2.96115	2.77351	2.33058	2.29261	2.6637
Mef2b	130	0	0	130	1	Group1	0.324231	3.64451	0.926448	0.351876	0.461606	0.284743	2.33488	2.99277	2.68746	2.17876	2.21846	2.61856
Creb3l1	94	3	2	99	1	Group3	0.930694	0.956843	0.972987	1.95323	1.10009	0.612368	3.00308	2.72733	3.14395	8.41118	3.48712	2.31953
Satb1	47	1	0	48	1	Group2	6.15662	6.4604	10.4636	8.43067	6.45356	6.24975	2.66422	3.03494	6.39848	3.09531	2.60609	2.17778
Crem	76	0	0	76	1	Group4	3.82504	4.67827	4.60048	5.33678	6.65768	4.3312	3.26211	2.17808	3.3569	2.74796	6.19961	2.14583
Cc2d1a	76	0	0	76	1	Group4	4.34462	4.33401	5.25347	4.86043	6.24966	4.19368	3.76868	2.15851	3.09286	2.36037	6.83819	2.09496
Zbtb8b	132	0	0	132	1	Group4	0.260568	0.273482	0.739482	0.188917	1.71889	0.270437	3.30311	1.97395	2.45133	2.0087	5.6365	2.08336
Grhl2	0	0	1	1	0	Group4	0.48308	0.388333	0.883192	0.999074	1.55951	0.590325	2.96	6.17933	12.6371	4.22667	3.61	2.06333
Hopx	88	1	0	89	1	Group3	0.0308787	0.443869	1.1059	1.85019	0.290995	0.148353	2.29287	2.26462	2.85533	7.50985	2.74624	2.04071
Dmrta1	124	0	0	124	1	Group4	0.149473	0.0592289	0.460389	2.19902	3.80076	0	3.21331	1.97966	2.12063	2.17797	5.82665	2.01336
Tshz1	0	0	1	1	0	Group4	4.76351	4.40864	5.05623	4.52778	5.44466	4.04086	1.2575	1.68867	9.06429	4.90667	3.06	1.86333
Rora	60	2	0	62	1	Group4	5.4093	1.02503	5.49715	4.79131	10.4359	3.44637	2.68984	1.83615	2.3207	1.91915	5.50361	1.84699
Arid3a	179	0	0	179	1	Group1	2.88387	4.87347	2.42615	2.80847	3.51692	3.74913	1.57645	1.93123	1.96587	1.62917	1.64817	1.82985
Six4	25	0	0	25	1	Group4	0.167682	0.532728	0.387476	1.10749	1.79655	0.414163	2.2058	1.47973	1.97229	1.33327	3.8452	1.76947
Bhlha15	189	0	0	189	1	Group1	0.648562	2.98255	0.783492	0.497865	0.554458	2.15747	1.50048	1.86211	1.87861	1.54906	1.56213	1.74788
Zfp568	75	0	0	75	1	Group3	3.914	4.2076	3.6512	5.01414	3.49034	3.62429	2.3262	2.28154	2.70206	7.86727	2.78777	1.71329
Batf	0	1	0	1	0	Group4	5.33627	4.21133	4.92327	5.41099	6.25511	4.88173	0.9	1.056	1.31714	0.31	21.5075	1.68333
Zfp948	39	0	0	39	1	Group3	4.79068	4.42861	4.35919	5.91553	4.10655	4.18735	1.55929	1.70648	2.09297	8.07077	1.95353	1.66778
Zfp300	28	0	1	29	1	Group3	1.75452	1.2977	1.93698	3.15369	2.03164	0.698579	1.39681	2.03154	2.64611	8.1508	2.64793	1.61747
Zfp512	55	0	0	55	1	Group3	7.32041	6.5777	7.36423	8.25843	5.96536	6.04782	1.64409	1.70927	2.06727	6.78876	1.67632	1.41436
Zfp9	111	0	0	111	1	Group1	0.537959	0.921991	0.135078	0.398271	0.768302	0.164097	1.00327	1.51312	0.91982	0.922132	0.941261	1.34712
Xbp1	140	0	0	140	1	Group1	7.67569	8.49914	6.83355	7.23228	7.49449	8.48567	0.796911	1.4148	0.753571	0.75156	0.765661	1.12964
Zfp3	30	0	0	30	1	Group3	4.44789	3.59939	4.06302	5.00237	3.92754	4.36354	0.666083	0.651289	1.30033	7.05944	1.15008	0.878333
Arnt2	21	0	0	21	1	Group4	0	0.401022	0.409293	0.678326	1.14431	0.472047	1.43369	0.803302	1.44095	0.691111	3.2575	0.633968
Zfp281	52	0	0	52	1	Group2	6.39192	5.81524	7.69608	6.56741	5.78144	5.80761	0.598077	0.557115	2.14577	0.324583	0.410288	0.513462
Nr2f6	11	0	0	11	1	Group4	1.95457	2.14469	0.620173	3.12022	4.28825	3.07354	0.645455	0.408424	0.533506	0.434697	1.41773	0.411818
Zfp683	19	0	0	19	1	Group2	0.069542	0.0865437	1.90801	0.230513	0.2638	0.0961521	0.169342	0.0911579	0.684962	0.07	0.0972368	0.0547368
Arid3b	0	0	1	1	0	Group8	4.31559	6.77505	6.61297	6.4833	5.20944	5.80135	0	0	0	0	0	0
Zfp995	3	0	0	3	0	Group2	1.93052	2.03393	4.018	2.22566	3.52981	4.22861	0	0	0	0	0	0

## Sheet: S5. Reg net. edges
	Source	Target	Cell_group	Direction	edge_type
1	Bach2	Ebf1	Group1	Indirect	WGCNA
2	Bach2	Pax5	Group1	Indirect	WGCNA
3	Ebf1	Hes5	Group1	Indirect	WGCNA
4	Ebf1	Pax5	Group1	Indirect	WGCNA
5	Ebf1	Pou2f2	Group1	Indirect	WGCNA
6	Ebf1	Rbpjl	Group1	Indirect	WGCNA
7	Ebf1	Rere	Group1	Indirect	WGCNA
8	Ebf1	Rfx5	Group1	Indirect	WGCNA
9	Ebf1	Terb1	Group1	Indirect	WGCNA
10	Ebf1	Zbtb32	Group1	Indirect	WGCNA
11	Hes5	Pax5	Group1	Indirect	WGCNA
12	Pax5	Pou2f2	Group1	Indirect	WGCNA
13	Pax5	Rbpjl	Group1	Indirect	WGCNA
14	Pax5	Rere	Group1	Indirect	WGCNA
15	Pax5	Rfx5	Group1	Indirect	WGCNA
16	Pax5	Tada2b	Group1	Indirect	WGCNA
17	Pax5	Terb1	Group1	Indirect	WGCNA
18	Pax5	Zbtb32	Group1	Indirect	WGCNA
19	Pou2f2	Rbpjl	Group1	Indirect	WGCNA
20	Pou2f2	Rere	Group1	Indirect	WGCNA
21	Arid3a	Bhlhe41	Group1	Indirect	WGCNA
22	Bhlha15	Bhlhe41	Group1	Indirect	WGCNA
23	Bhlhe41	Irf4	Group1	Indirect	WGCNA
24	Bcl11b	Satb1	Group2	Indirect	WGCNA
25	Bcl6b	Eomes	Group3	Indirect	WGCNA
26	Bcl6b	Hsf4	Group3	Indirect	WGCNA
27	Bcl6b	Klf12	Group3	Indirect	WGCNA
28	Creb3l1	Eomes	Group3	Indirect	WGCNA
29	Creb3l1	Hsf4	Group3	Indirect	WGCNA
30	Dnajc1	Fosl2	Group3	Indirect	WGCNA
31	Dnajc1	Rxra	Group3	Indirect	WGCNA
32	Dnajc1	Tshz3	Group3	Indirect	WGCNA
33	Eomes	Hopx	Group3	Indirect	WGCNA
34	Eomes	Hsf4	Group3	Indirect	WGCNA
35	Eomes	Klf12	Group3	Indirect	WGCNA
36	Eomes	Lrrfip2	Group3	Indirect	WGCNA
37	Eomes	Mef2a	Group3	Indirect	WGCNA
38	Eomes	Prdm1	Group3	Indirect	WGCNA
39	Eomes	Tbx21	Group3	Indirect	WGCNA
40	Eomes	Tshz3	Group3	Indirect	WGCNA
41	Eomes	Zfp105	Group3	Indirect	WGCNA
42	Eomes	Zfp512	Group3	Indirect	WGCNA
43	Eomes	Zfp568	Group3	Indirect	WGCNA
44	Eomes	Zfp948	Group3	Indirect	WGCNA
45	Fosl2	Nfil3	Group3	Indirect	WGCNA
46	Fosl2	Tshz3	Group3	Indirect	WGCNA
47	Hopx	Hsf4	Group3	Indirect	WGCNA
48	Hsf4	Klf12	Group3	Indirect	WGCNA
49	Hsf4	Prdm1	Group3	Indirect	WGCNA
50	Hsf4	Tbx21	Group3	Indirect	WGCNA
51	Hsf4	Tshz3	Group3	Indirect	WGCNA
52	Hsf4	Zfp105	Group3	Indirect	WGCNA
53	Id2	Nr4a2	Group3	Indirect	WGCNA
54	Klf12	Tbx21	Group3	Indirect	WGCNA
55	Lrrfip2	Tshz3	Group3	Indirect	WGCNA
56	Nfil3	Tshz3	Group3	Indirect	WGCNA
57	Prdm1	Tbx21	Group3	Indirect	WGCNA
58	Prdm1	Tshz3	Group3	Indirect	WGCNA
59	Tbx21	Tshz3	Group3	Indirect	WGCNA
60	Tbx21	Zfp105	Group3	Indirect	WGCNA
61	Tshz3	Zbtb16	Group3	Indirect	WGCNA
62	Tshz3	Zfp105	Group3	Indirect	WGCNA
63	Ahr	Atf3	Group4	Indirect	WGCNA
64	Ahr	Epas1	Group4	Indirect	WGCNA
65	Ahr	Fos	Group4	Indirect	WGCNA
66	Ahr	Fosb	Group4	Indirect	WGCNA
67	Ahr	Hey1	Group4	Indirect	WGCNA
68	Ahr	Hic1	Group4	Indirect	WGCNA
69	Ahr	Jun	Group4	Indirect	WGCNA
70	Ahr	Klf4	Group4	Indirect	WGCNA
71	Ahr	Lbx2	Group4	Indirect	WGCNA
72	Ahrr	Atf3	Group4	Indirect	WGCNA
73	Ahrr	Epas1	Group4	Indirect	WGCNA
74	Ahrr	Fos	Group4	Indirect	WGCNA
75	Ahrr	Fosb	Group4	Indirect	WGCNA
76	Ahrr	Hey1	Group4	Indirect	WGCNA
77	Ahrr	Hic1	Group4	Indirect	WGCNA
78	Ahrr	Jun	Group4	Indirect	WGCNA
79	Ahrr	Junb	Group4	Indirect	WGCNA
80	Ahrr	Klf4	Group4	Indirect	WGCNA
81	Ahrr	Lbx2	Group4	Indirect	WGCNA
82	Atf3	Epas1	Group4	Indirect	WGCNA
83	Atf3	Fos	Group4	Indirect	WGCNA
84	Atf3	Fosb	Group4	Indirect	WGCNA
85	Atf3	Hey1	Group4	Indirect	WGCNA
86	Atf3	Hic1	Group4	Indirect	WGCNA
87	Atf3	Jun	Group4	Indirect	WGCNA
88	Atf3	Junb	Group4	Indirect	WGCNA
89	Atf3	Klf4	Group4	Indirect	WGCNA
90	Atf3	Lbx2	Group4	Indirect	WGCNA
91	Atf3	Maff	Group4	Indirect	WGCNA
92	Atf3	Nr4a1	Group4	Indirect	WGCNA
93	Atf3	Tulp2	Group4	Indirect	WGCNA
94	Atf4	Epas1	Group4	Indirect	WGCNA
95	Atf4	Fosb	Group4	Indirect	WGCNA
96	Atf4	Hey1	Group4	Indirect	WGCNA
97	Atf4	Lbx2	Group4	Indirect	WGCNA
98	Cc2d1a	Epas1	Group4	Indirect	WGCNA
99	Cc2d1a	Hey1	Group4	Indirect	WGCNA
100	Cc2d1a	Lbx2	Group4	Indirect	WGCNA
101	Creb3l3	Epas1	Group4	Indirect	WGCNA
102	Creb3l3	Fosb	Group4	Indirect	WGCNA
103	Creb3l3	Hey1	Group4	Indirect	WGCNA
104	Creb3l3	Lbx2	Group4	Indirect	WGCNA
105	Crem	Epas1	Group4	Indirect	WGCNA
106	Crem	Hey1	Group4	Indirect	WGCNA
107	Crem	Lbx2	Group4	Indirect	WGCNA
108	Csrnp1	Epas1	Group4	Indirect	WGCNA
109	Csrnp1	Fosb	Group4	Indirect	WGCNA
110	Csrnp1	Hey1	Group4	Indirect	WGCNA
111	Csrnp1	Lbx2	Group4	Indirect	WGCNA
112	Dmrta1	Lbx2	Group4	Indirect	WGCNA
113	Epas1	Fos	Group4	Indirect	WGCNA
114	Epas1	Fosb	Group4	Indirect	WGCNA
115	Epas1	Foxs1	Group4	Indirect	WGCNA
116	Epas1	Hey1	Group4	Indirect	WGCNA
117	Epas1	Heyl	Group4	Indirect	WGCNA
118	Epas1	Hic1	Group4	Indirect	WGCNA
119	Epas1	Jun	Group4	Indirect	WGCNA
120	Epas1	Junb	Group4	Indirect	WGCNA
121	Epas1	Klf4	Group4	Indirect	WGCNA
122	Epas1	Klf6	Group4	Indirect	WGCNA
123	Epas1	Lbx2	Group4	Indirect	WGCNA
124	Epas1	Maf	Group4	Indirect	WGCNA
125	Epas1	Maff	Group4	Indirect	WGCNA
126	Epas1	Npas2	Group4	Indirect	WGCNA
127	Epas1	Nr1d1	Group4	Indirect	WGCNA
128	Epas1	Nr4a1	Group4	Indirect	WGCNA
129	Epas1	Rora	Group4	Indirect	WGCNA
130	Epas1	Rorc	Group4	Indirect	WGCNA
131	Epas1	Tulp2	Group4	Indirect	WGCNA
132	Epas1	Zbtb8b	Group4	Indirect	WGCNA
133	Epas1	Zfp92	Group4	Indirect	WGCNA
134	Fos	Fosb	Group4	Indirect	WGCNA
135	Fos	Foxs1	Group4	Indirect	WGCNA
136	Fos	Hey1	Group4	Indirect	WGCNA
137	Fos	Hic1	Group4	Indirect	WGCNA
138	Fos	Jun	Group4	Indirect	WGCNA
139	Fos	Junb	Group4	Indirect	WGCNA
140	Fos	Klf4	Group4	Indirect	WGCNA
141	Fos	Klf6	Group4	Indirect	WGCNA
142	Fos	Lbx2	Group4	Indirect	WGCNA
143	Fos	Maff	Group4	Indirect	WGCNA
144	Fos	Nr4a1	Group4	Indirect	WGCNA
145	Fos	Tulp2	Group4	Indirect	WGCNA
146	Fosb	Foxs1	Group4	Indirect	WGCNA
147	Fosb	Hey1	Group4	Indirect	WGCNA
148	Fosb	Heyl	Group4	Indirect	WGCNA
149	Fosb	Hic1	Group4	Indirect	WGCNA
150	Fosb	Jun	Group4	Indirect	WGCNA
151	Fosb	Junb	Group4	Indirect	WGCNA
152	Fosb	Klf4	Group4	Indirect	WGCNA
153	Fosb	Klf6	Group4	Indirect	WGCNA
154	Fosb	Lbx2	Group4	Indirect	WGCNA
155	Fosb	Maff	Group4	Indirect	WGCNA
156	Fosb	Npas2	Group4	Indirect	WGCNA
157	Fosb	Nr1d1	Group4	Indirect	WGCNA
158	Fosb	Nr4a1	Group4	Indirect	WGCNA
159	Fosb	Tulp2	Group4	Indirect	WGCNA
160	Foxs1	Hey1	Group4	Indirect	WGCNA
161	Foxs1	Hic1	Group4	Indirect	WGCNA
162	Foxs1	Jun	Group4	Indirect	WGCNA
163	Foxs1	Klf4	Group4	Indirect	WGCNA
164	Foxs1	Lbx2	Group4	Indirect	WGCNA
165	Foxs1	Maff	Group4	Indirect	WGCNA
166	Foxs1	Npas2	Group4	Indirect	WGCNA
167	Foxs1	Nr1d1	Group4	Indirect	WGCNA
168	Foxs1	Rorc	Group4	Indirect	WGCNA
169	Hey1	Heyl	Group4	Indirect	WGCNA
170	Hey1	Hic1	Group4	Indirect	WGCNA
171	Hey1	Jun	Group4	Indirect	WGCNA
172	Hey1	Junb	Group4	Indirect	WGCNA
173	Hey1	Klf4	Group4	Indirect	WGCNA
174	Hey1	Klf6	Group4	Indirect	WGCNA
175	Hey1	Lbx2	Group4	Indirect	WGCNA
176	Hey1	Maf	Group4	Indirect	WGCNA
177	Hey1	Maff	Group4	Indirect	WGCNA
178	Hey1	Npas2	Group4	Indirect	WGCNA
179	Hey1	Nr1d1	Group4	Indirect	WGCNA
180	Hey1	Nr4a1	Group4	Indirect	WGCNA
181	Hey1	Rorc	Group4	Indirect	WGCNA
182	Hey1	Tulp2	Group4	Indirect	WGCNA
183	Hey1	Zbtb8b	Group4	Indirect	WGCNA
184	Hey1	Zfp92	Group4	Indirect	WGCNA
185	Heyl	Klf4	Group4	Indirect	WGCNA
186	Heyl	Lbx2	Group4	Indirect	WGCNA
187	Heyl	Nr1d1	Group4	Indirect	WGCNA
188	Hic1	Jun	Group4	Indirect	WGCNA
189	Hic1	Junb	Group4	Indirect	WGCNA
190	Hic1	Klf4	Group4	Indirect	WGCNA
191	Hic1	Klf6	Group4	Indirect	WGCNA
192	Hic1	Lbx2	Group4	Indirect	WGCNA
193	Hic1	Maff	Group4	Indirect	WGCNA
194	Hic1	Nr4a1	Group4	Indirect	WGCNA
195	Hic1	Tulp2	Group4	Indirect	WGCNA
196	Jun	Junb	Group4	Indirect	WGCNA
197	Jun	Klf4	Group4	Indirect	WGCNA
198	Jun	Lbx2	Group4	Indirect	WGCNA
199	Jun	Maff	Group4	Indirect	WGCNA
200	Jun	Npas2	Group4	Indirect	WGCNA
201	Jun	Nr1d1	Group4	Indirect	WGCNA
202	Jun	Tulp2	Group4	Indirect	WGCNA
203	Junb	Klf4	Group4	Indirect	WGCNA
204	Junb	Klf6	Group4	Indirect	WGCNA
205	Junb	Lbx2	Group4	Indirect	WGCNA
206	Junb	Maff	Group4	Indirect	WGCNA
207	Junb	Nr4a1	Group4	Indirect	WGCNA
208	Junb	Tulp2	Group4	Indirect	WGCNA
209	Klf4	Lbx2	Group4	Indirect	WGCNA
210	Klf4	Maff	Group4	Indirect	WGCNA
211	Klf4	Npas2	Group4	Indirect	WGCNA
212	Klf4	Nr1d1	Group4	Indirect	WGCNA
213	Klf4	Tulp2	Group4	Indirect	WGCNA
214	Klf6	Lbx2	Group4	Indirect	WGCNA
215	Lbx2	Maf	Group4	Indirect	WGCNA
216	Lbx2	Maff	Group4	Indirect	WGCNA
217	Lbx2	Npas2	Group4	Indirect	WGCNA
218	Lbx2	Nr1d1	Group4	Indirect	WGCNA
219	Lbx2	Nr4a1	Group4	Indirect	WGCNA
220	Lbx2	Rora	Group4	Indirect	WGCNA
221	Lbx2	Rorc	Group4	Indirect	WGCNA
222	Lbx2	Tulp2	Group4	Indirect	WGCNA
223	Lbx2	Zbtb8b	Group4	Indirect	WGCNA
224	Lbx2	Zfp92	Group4	Indirect	WGCNA
225	Maff	Nr1d1	Group4	Indirect	WGCNA
226	Npas2	Nr1d1	Group4	Indirect	WGCNA
227	Nr1d1	Rorc	Group4	Indirect	WGCNA
228	Nr1d1	Zfp92	Group4	Indirect	WGCNA
229	Batf3	Zbtb46	Group5	Indirect	WGCNA
230	Batf3	Zfp366	Group5	Indirect	WGCNA
231	Batf3	Zfp872	Group5	Indirect	WGCNA
232	Ehf	Zfp366	Group5	Indirect	WGCNA
233	Ehf	Zfp872	Group5	Indirect	WGCNA
234	Etv3	Zfp366	Group5	Indirect	WGCNA
235	Etv3	Zfp872	Group5	Indirect	WGCNA
236	Foxr1	Mycl	Group5	Indirect	WGCNA
237	Hsf5	Zfp366	Group5	Indirect	WGCNA
238	Hsf5	Zfp872	Group5	Indirect	WGCNA
239	Mafb	Zfp366	Group5	Indirect	WGCNA
240	Mycl	Nfe2l3	Group5	Indirect	WGCNA
241	Mycl	Zfp366	Group5	Indirect	WGCNA
242	Mycl	Zfp872	Group5	Indirect	WGCNA
243	Nfe2l3	Zfp366	Group5	Indirect	WGCNA
244	Nr1h3	Spic	Group5	Indirect	WGCNA
245	Nr1h3	Zfp366	Group5	Indirect	WGCNA
246	Preb	Zfp366	Group5	Indirect	WGCNA
247	Snai1	Zfp366	Group5	Indirect	WGCNA
248	Spic	Zfp366	Group5	Indirect	WGCNA
249	Zbtb46	Zfp366	Group5	Indirect	WGCNA
250	Zbtb46	Zfp872	Group5	Indirect	WGCNA
251	Zfp366	Zfp791	Group5	Indirect	WGCNA
252	Zfp366	Zfp872	Group5	Indirect	WGCNA
253	Pax5	Hes5	Group1	Indirect	RegNet
254	Pax5	Foxo1	Group1	Indirect	RegNet
255	Pax5	Rere	Group1	Indirect	RegNet
256	Rbpjl	Hes5	Group1	Indirect	RegNet
257	Bhlhe41	Bhlhe41	Group1	Indirect	RegNet
258	Foxp3	Foxp3	Group2	Indirect	RegNet
259	Stat5b	Satb1	Group2	Indirect	RegNet
260	Stat5b	Ikzf4	Group2	Indirect	RegNet
261	Id2	Id2	Group3	Indirect	RegNet
262	Id2	Smad3	Group3	Indirect	RegNet
263	Smad3	Id2	Group3	Indirect	RegNet
264	Mef2a	Mef2a	Group3	Indirect	RegNet
265	Mef2a	Hopx	Group3	Indirect	RegNet
266	Nfatc1	Id2	Group3	Indirect	RegNet
267	Ahr	Atf3	Group4	Indirect	RegNet
268	Ahr	Hic1	Group4	Indirect	RegNet
269	Ahr	Klf4	Group4	Indirect	RegNet
270	Ahr	Maf	Group4	Indirect	RegNet
271	Ahr	Ncor1	Group4	Indirect	RegNet
272	Atf3	Jun	Group4	Indirect	RegNet
273	Atf3	Junb	Group4	Indirect	RegNet
274	Atf3	Klf6	Group4	Indirect	RegNet
275	Fos	Jun	Group4	Indirect	RegNet
276	Fos	Junb	Group4	Indirect	RegNet
277	Fos	Jund	Group4	Indirect	RegNet
278	Fos	Csrnp1	Group4	Indirect	RegNet
279	Fosb	Fos	Group4	Indirect	RegNet
280	Fosb	Jun	Group4	Indirect	RegNet
281	Fosb	Junb	Group4	Indirect	RegNet
282	Fosb	Jund	Group4	Indirect	RegNet
283	Fosb	Csrnp1	Group4	Indirect	RegNet
284	Hey1	Heyl	Group4	Indirect	RegNet
285	Nr4a1	Rorc	Group4	Indirect	RegNet
286	Nr4a1	Nr1d1	Group4	Indirect	RegNet
287	Jun	Atf3	Group4	Indirect	RegNet
288	Jun	Fos	Group4	Indirect	RegNet
289	Jun	Fosb	Group4	Indirect	RegNet
290	Jun	Jun	Group4	Indirect	RegNet
291	Jun	Jund	Group4	Indirect	RegNet
292	Jun	Klf4	Group4	Indirect	RegNet
293	Jun	Maf	Group4	Indirect	RegNet
294	Jun	Maff	Group4	Indirect	RegNet
295	Jun	Csrnp1	Group4	Indirect	RegNet
296	Junb	Atf3	Group4	Indirect	RegNet
297	Junb	Fos	Group4	Indirect	RegNet
298	Junb	Fosb	Group4	Indirect	RegNet
299	Junb	Csrnp1	Group4	Indirect	RegNet
300	Jund	Fos	Group4	Indirect	RegNet
301	Jund	Fosb	Group4	Indirect	RegNet
302	Jund	Jun	Group4	Indirect	RegNet
303	Jund	Csrnp1	Group4	Indirect	RegNet
304	Klf4	Atf3	Group4	Indirect	RegNet
305	Klf4	Hic1	Group4	Indirect	RegNet
306	Klf4	Jund	Group4	Indirect	RegNet
307	Maf	Ahr	Group4	Indirect	RegNet
308	Maf	Rorc	Group4	Indirect	RegNet
309	Npas2	Rora	Group4	Indirect	RegNet
310	Npas2	Rorc	Group4	Indirect	RegNet
311	Npas2	Nr1d1	Group4	Indirect	RegNet
312	Rorc	Nr4a1	Group4	Indirect	RegNet
313	Rorc	Maf	Group4	Indirect	RegNet
314	Rorc	Rorc	Group4	Indirect	RegNet
315	Rorc	Nr1d1	Group4	Indirect	RegNet
316	Creb3l3	Fos	Group4	Indirect	RegNet
317	Creb3l3	Fosb	Group4	Indirect	RegNet
318	Nr1d1	Nr4a1	Group4	Indirect	RegNet
319	Nr1d1	Npas2	Group4	Indirect	RegNet
320	Nr1d1	Rorc	Group4	Indirect	RegNet
321	Klf6	Atf3	Group4	Indirect	RegNet
322	Heyl	Hey1	Group4	Indirect	RegNet
323	Pax5	Hes5	Group1	Indirect	RegNet
324	Pax5	Creb3l2	Group1	Indirect	RegNet
325	Rbpjl	Hes5	Group1	Indirect	RegNet
326	Sox5	Sox5	Group1	Indirect	RegNet
327	Tcf3	Tcf3	Group1	Indirect	RegNet
328	Smad7	Foxp3	Group2	Indirect	RegNet
329	Foxp3	Smad7	Group2	Indirect	RegNet
330	Foxp3	Foxp3	Group2	Indirect	RegNet
331	Foxp3	Ikzf4	Group2	Indirect	RegNet
332	Tcf12	Tcf12	Group2	Indirect	RegNet
333	Klf5	Pparg	Group4	Indirect	RegNet
334	Dbp	Npas2	Group4	Indirect	RegNet
335	Dbp	Nr1d2	Group4	Indirect	RegNet
336	Npas2	Dbp	Group4	Indirect	RegNet
337	Npas2	Rora	Group4	Indirect	RegNet
338	Npas2	Nr1d1	Group4	Indirect	RegNet
339	Npas2	Nr1d2	Group4	Indirect	RegNet
340	Pparg	Klf5	Group4	Indirect	RegNet
341	Pparg	Dbp	Group4	Indirect	RegNet
342	Pparg	Lbx2	Group4	Indirect	RegNet
343	Pparg	Nr1d1	Group4	Indirect	RegNet
344	Pparg	Tgif1	Group4	Indirect	RegNet
345	Pparg	Nr1d2	Group4	Indirect	RegNet
346	Nr1d1	Npas2	Group4	Indirect	RegNet
347	Nr1d1	Pparg	Group4	Indirect	RegNet
348	Nr1d1	Nr1d2	Group4	Indirect	RegNet
349	Tgif1	Dbp	Group4	Indirect	RegNet
350	Tgif1	Pparg	Group4	Indirect	RegNet
351	Tgif1	Tgif1	Group4	Indirect	RegNet
352	Tgif1	Zfp536	Group4	Indirect	RegNet
353	Zbtb16	Zbtb16	Group4	Indirect	RegNet
354	Nr1d2	Dbp	Group4	Indirect	RegNet
355	Nr1d2	Npas2	Group4	Indirect	RegNet
356	Nr1d2	Pparg	Group4	Indirect	RegNet
357	Nr1d2	Nr1d1	Group4	Indirect	RegNet
358	Aire	Aire	Group5	Indirect	RegNet
359	Tcf4	Tcf4	Group5	Indirect	RegNet
360	Jun	Creb3l2	Group1	Direct	Chea2022-encode
361	Jun	Pou2f2	Group1	Direct	Chea2022-encode
362	Jund	Creb3l2	Group1	Direct	Chea2022-encode
363	Jund	Pou2f2	Group1	Direct	Chea2022-encode
364	Foxo1	Ikzf4	Group2	Direct	Chea2022-encode
365	Foxo1	Smad7	Group2	Direct	Chea2022-encode
366	Foxo1	Smad3	Group3	Direct	Chea2022-encode
367	Foxo1	Lrrfip1	Group3	Direct	Chea2022-encode
368	Foxo1	Bcl6b	Group3	Direct	Chea2022-encode
369	Irf8	Plek	Group3	Direct	Chea2022-encode
370	Irf8	Lrrfip1	Group3	Direct	Chea2022-encode
371	Tcf7	Creb3l1	Group3	Direct	Chea2022-encode
372	Tcf7	Smad3	Group3	Direct	Chea2022-encode
373	Foxo1	Nr1d2	Group4	Direct	Chea2022-encode
374	Foxo1	Nr1d1	Group4	Direct	Chea2022-encode
375	Foxo1	Hey1	Group4	Direct	Chea2022-encode
376	Foxo1	Npas2	Group4	Direct	Chea2022-encode
377	Foxo1	Tgif1	Group4	Direct	Chea2022-encode
378	Stat4	Nr1d1	Group4	Direct	Chea2022-encode
379	Stat4	Plscr1	Group4	Direct	Chea2022-encode
380	Stat4	Dbp	Group4	Direct	Chea2022-encode
381	Lef1	Npas2	Group4	Direct	Chea2022-encode
382	Lef1	Grhl2	Group4	Direct	Chea2022-encode
383	Lef1	Tgif1	Group4	Direct	Chea2022-encode
384	Tcf7	Tshz1	Group4	Direct	Chea2022-encode
385	Tcf7	Nr1d2	Group4	Direct	Chea2022-encode
386	Tcf7	Zbtb16	Group4	Direct	Chea2022-encode
387	Tcf7	Dbp	Group4	Direct	Chea2022-encode
388	Tcf7	Tgif1	Group4	Direct	Chea2022-encode
389	Nr3c1	Zbtb16	Group4	Direct	Chea2022-encode
390	Nr3c1	Klf9	Group4	Direct	Chea2022-encode
391	Cebpd	Plscr1	Group4	Direct	Chea2022-encode
392	Cebpd	Pparg	Group4	Direct	Chea2022-encode
393	Cebpd	Zbtb16	Group4	Direct	Chea2022-encode
394	Cebpd	Klf5	Group4	Direct	Chea2022-encode
395	Cebpd	Klf9	Group4	Direct	Chea2022-encode
396	Tbx20	Nr1d2	Group4	Direct	Chea2022-encode
397	Tbx20	Pparg	Group4	Direct	Chea2022-encode
398	Tbx20	Npas2	Group4	Direct	Chea2022-encode
399	Tbx20	Zbtb16	Group4	Direct	Chea2022-encode
400	Pparg	Npas2	Group4	Direct	Chea2022-encode
401	Pparg	Tgif1	Group4	Direct	Chea2022-encode
402	Pparg	Pparg	Group4	Direct	Chea2022-encode
403	Ets2	Klf5	Group4	Direct	Chea2022-encode
404	Ets1	Mynn	Group4	Direct	Chea2022-encode
405	Ets1	Nr1d2	Group4	Direct	Chea2022-encode
406	Ets1	Nr1d1	Group4	Direct	Chea2022-encode
407	Ets1	Dbp	Group4	Direct	Chea2022-encode
408	Ets1	Tgif1	Group4	Direct	Chea2022-encode
409	Jun	Mynn	Group4	Direct	Chea2022-encode
410	Jun	Nr1d1	Group4	Direct	Chea2022-encode
411	Jun	Plscr1	Group4	Direct	Chea2022-encode
412	Jun	Tgif1	Group4	Direct	Chea2022-encode
413	Jund	Nr1d1	Group4	Direct	Chea2022-encode
414	Jund	Plscr1	Group4	Direct	Chea2022-encode
415	Jund	Tgif1	Group4	Direct	Chea2022-encode
416	Irf8	Litaf	Group5	Direct	Chea2022-encode
417	Irf8	Trerf1	Group5	Direct	Chea2022-encode
418	Irf8	Purg	Group5	Direct	Chea2022-encode
419	Irf8	Hlx	Group5	Direct	Chea2022-encode
420	Spi1	Preb	Group5	Direct	Chea2022-encode
421	Spi1	Zbtb3	Group5	Direct	Chea2022-encode
422	Tcf7	Zbtb3	Group5	Direct	Chea2022-encode
423	Tcf7	Litaf	Group5	Direct	Chea2022-encode
424	Jun	Litaf	Group5	Direct	Chea2022-encode
425	Jund	Litaf	Group5	Direct	Chea2022-encode
426	Stat4	Runx3	Group7	Direct	Chea2022-encode
427	Stat4	Fosl2	Group7	Direct	Chea2022-encode
428	Stat4	Maf	Group7	Direct	Chea2022-encode
429	Stat4	Nfil3	Group7	Direct	Chea2022-encode
430	Stat4	Stat4	Group7	Direct	Chea2022-encode
431	Foxo1	Ikzf3	Group8	Direct	Chea2022-encode
432	Foxo1	Ets1	Group8	Direct	Chea2022-encode
433	Foxo1	Fos	Group8	Direct	Chea2022-encode
434	Foxo1	Irf4	Group8	Direct	Chea2022-encode
435	Foxo1	Rara	Group8	Direct	Chea2022-encode
436	Foxo1	Akna	Group8	Direct	Chea2022-encode
437	Foxo1	Baz2a	Group8	Direct	Chea2022-encode
438	Foxo1	Foxo1	Group8	Direct	Chea2022-encode
439	Foxo1	Zfp36l1	Group8	Direct	Chea2022-encode
440	Foxo1	Zmat3	Group8	Direct	Chea2022-encode
441	Foxo1	Snai3	Group8	Direct	Chea2022-encode
442	Foxo1	Mbd2	Group8	Direct	Chea2022-encode
443	Foxo1	Klf3	Group8	Direct	Chea2022-encode
444	Foxo1	Klf2	Group8	Direct	Chea2022-encode
445	Foxo1	Nr4a1	Group8	Direct	Chea2022-encode
446	Foxo1	Klf6	Group8	Direct	Chea2022-encode
447	Foxo1	Nr4a3	Group8	Direct	Chea2022-encode
448	Foxo1	Bcl6	Group8	Direct	Chea2022-encode
449	Foxo1	Id2	Group8	Direct	Chea2022-encode
450	Ets1	Junb	Group8	Direct	Chea2022-encode
451	Ets1	Fos	Group8	Direct	Chea2022-encode
452	Ets1	Rara	Group8	Direct	Chea2022-encode
453	Ets1	Akna	Group8	Direct	Chea2022-encode
454	Ets1	Relb	Group8	Direct	Chea2022-encode
455	Ets1	Zfp36l1	Group8	Direct	Chea2022-encode
456	Ets1	Egr2	Group8	Direct	Chea2022-encode
457	Ets1	Jund	Group8	Direct	Chea2022-encode
458	Ets1	Egr3	Group8	Direct	Chea2022-encode
459	Ets1	Mbd2	Group8	Direct	Chea2022-encode
460	Ets1	Klf3	Group8	Direct	Chea2022-encode
461	Ets1	Klf6	Group8	Direct	Chea2022-encode
462	Jund	Ikzf3	Group8	Direct	Chea2022-encode
463	Jund	Zfp36l1	Group8	Direct	Chea2022-encode
464	Jund	Zmat3	Group8	Direct	Chea2022-encode
465	Jund	Jund	Group8	Direct	Chea2022-encode
466	Jund	Arid3b	Group8	Direct	Chea2022-encode
467	Jund	Irf4	Group8	Direct	Chea2022-encode

## Sheet: S6. TFs in DC subgroups
Cell group	Gene symbol	Exoression in DC4s (Log2 CPM)	Exoression in DC8s (Log2 CPM)	Exoression in pDCs (Log2 CPM)
DCs(4)	Zfp263	9.42796	8.38915	8.01214
DCs(4)	E2f2	5.88201	2.8243	0.0880146
DCs(4)	Trps1	8.37823	6.63821	5.01104
DCs(8)	Atf3	6.17931	5.63669	0.353313
DCs(8)	Fosb	5.4522	5.27516	1.01414
DCs(8)	Ehf	6.54728	4.94653	0.253617
DCs(p)	Zfp658	3.17627	1.19798	7.04406
DCs(p)	Zfp810	6.06161	5.96742	7.857
DCs(p)	Gcm2	0	0.0829076	3.68991
DCs(p)	Bhlha15	0.166029	0.888244	5.4089
DCs(p)	Cdip1	6.00191	6.0058	9.00396
DCs(p)	Hivep3	3.76069	3.70654	7.41319
DCs(p)	Sp100	7.233	6.81373	8.35299

## Sheet: S7. List of DEGs
Differentially expressed genes with FDR<0.05 and Log2 Fold change < -0.585 Log2 Fold change > 0.585
B cells vs stem cells							T cells vs stem cells							IL cells vs stem cells							NK cells vs stem cells							Dendritic cells vs stem cells
Gene_symbol	logFC	logCPM	PValue	FDR			Gene_symbol	logFC	logCPM	PValue	FDR			Gene_symbol	logFC	logCPM	PValue	FDR			Gene_symbol	logFC	logCPM	PValue	FDR			Gene_symbol	logFC	logCPM	PValue	FDR
Gm19590	-11.7384	5.77094	1.00382e-44	3.94815e-42			Adgrl4	-13.6525	6.75891	3.06576e-24	2.46641e-22			Prtn3	-12.9076	5.54678	0.000286494	0.00118032			Adgrg1	-13.1007	8.01321	4.48544e-23	2.99577e-21			Prtn3	-12.946	5.54678	8.36633e-05	0.000357584
Nkx2-3	-11.0658	2.71409	2.74139e-53	2.42599e-50			Prtn3	-13.0479	5.54678	1.73428e-07	1.0658e-06			Adgrg1	-12.3958	8.01321	9.91779e-15	4.23998e-13			Dntt	-12.5995	9.06046	3.2989e-10	3.13405e-09			Muc13	-11.4751	5.02912	1.52656e-12	3.50436e-11
Mpl	-10.881	5.95891	5.32126e-60	8.5619e-57			Ifitm1	-12.7805	5.26655	5.16342e-16	1.37012e-14			9030619P08Rik	-11.8459	4.32247	2.16074e-08	2.68559e-07			Cavin1	-12.2377	4.81495	4.21458e-12	5.59594e-11			C030034L19Rik	-11.2081	4.21156	1.32275e-11	2.56142e-10
Gm20467	-10.3599	2.06696	2.44533e-58	3.09142e-55			Mpo	-12.4411	7.66823	2.24095e-06	1.10143e-05			F630028O10Rik	-11.4967	5.34072	6.91204e-07	5.80343e-06			Ifitm2	-12.2288	4.78884	3.77571e-16	9.56028e-15			Mc5r	-11.0103	5.08595	2.79127e-07	2.15262e-06
Gm5111	-9.94657	3.49432	2.39727e-39	6.2396e-37			9030619P08Rik	-11.9861	4.32247	4.40761e-15	1.0251e-13			Trim47	-11.4231	3.22435	4.53912e-10	8.23979e-09			Igfbp4	-11.6763	7.32565	5.42951e-12	7.03491e-11			Gata2	-10.8438	4.16284	1.23831e-07	1.03284e-06
Il17re	-9.69431	4.80393	1.25134e-27	8.61768e-26			Gm19590	-11.8752	5.77094	3.14464e-26	3.35283e-24			Sdsl	-11.2516	3.01414	2.31227e-05	0.000129141			Prtn3	-11.5759	5.54678	1.01421e-05	4.13608e-05			Afap1l1	-10.7664	4.97613	2.62849e-13	6.96432e-12
Mycn	-9.69212	5.22173	9.58537e-28	6.7322e-26			Rab38	-11.8656	4.94621	4.11142e-16	1.11096e-14			Rab38	-11.1753	4.94621	1.02357e-08	1.37452e-07			Muc13	-11.4554	5.02912	1.04685e-16	2.92704e-15			Mpo	-10.6255	7.66823	0.0010051	0.00318974
Adgrl4	-9.66638	6.75891	5.76925e-30	5.20969e-28			Muc13	-11.3502	5.02912	1.73734e-19	7.59238e-18			Nkx2-3	-10.9994	2.71409	5.07396e-16	2.70494e-14			Rab38	-11.4426	4.94621	3.61835e-13	5.74876e-12			Tfr2	-10.4753	4.44274	7.04076e-09	7.68751e-08
9030619P08Rik	-9.39771	4.32247	1.04657e-20	3.2554e-19			Mpl	-11.2251	5.95891	5.95991e-35	1.75808e-32			Pcp4l1	-10.9983	2.8648	6.36738e-09	8.97509e-08			Mpo	-11.4015	7.66823	4.2069e-05	0.000150847			Mmrn1	-10.3502	4.28651	4.49354e-15	1.70302e-13
Myct1	-9.388	4.06083	1.66268e-27	1.14061e-25			4930519L02Rik	-10.9732	2.97042	2.03918e-14	4.33271e-13			Gfi1b	-10.7552	3.05547	3.3679e-07	3.05841e-06			Cd81	-11.1681	8.78644	8.24666e-52	1.21631e-48			Gm20467	-10.3318	2.06696	3.34314e-20	2.57262e-18
Afap1l1	-9.34511	4.97613	5.25449e-33	6.54924e-31			Spi1	-10.9258	6.51857	7.52536e-35	2.14825e-32			Gm50462	-10.6956	2.68383	2.06839e-07	1.99284e-06			9030619P08Rik	-11.0276	4.32247	4.58711e-12	6.0228e-11			Nynrin	-10.0098	2.38532	2.49102e-17	1.28165e-15
Tie1	-9.15856	3.93565	4.64694e-26	2.79749e-24			F630028O10Rik	-10.8583	5.34072	1.33108e-11	1.76603e-10			Gm5111	-10.6806	3.49432	1.12571e-12	3.28237e-11			Nkx2-3	-11.0157	2.71409	5.58973e-26	5.40616e-24			Ppic	-10.0093	3.39303	2.8082e-18	1.6847e-16
Gcnt2	-9.06268	6.13293	1.63802e-37	3.45134e-35			Gm5111	-10.8209	3.49432	1.84094e-24	1.55898e-22			Mpo	-10.6627	7.66823	0.00244376	0.0075208			Ifitm3	-10.9139	6.27652	5.70442e-20	2.56902e-18			Adgrg1	-9.97236	8.01321	3.0411e-13	7.95042e-12
Rbp1	-8.9777	2.58305	2.82033e-88	1.6639e-84			Gata2	-10.5997	4.16284	2.13123e-11	2.70012e-10			Gm10384	-10.6467	3.45185	1.56511e-08	2.01607e-07			Lmo2	-10.8916	6.43145	1.0668e-26	1.12389e-24			Pcp4l1	-9.92323	2.8648	1.98608e-09	2.43264e-08
Hlf	-8.95669	5.20271	3.22292e-36	5.48485e-34			Flt3	-10.5365	7.5919	5.37999e-18	1.91977e-16			Lmo2	-10.5006	6.43145	5.10284e-17	3.15787e-15			Ifitm1	-10.6949	5.26655	1.11661e-11	1.36957e-10			Adgrl4	-9.82336	6.75891	2.07481e-11	3.85735e-10
Cd34	-8.92833	7.421	4.4186e-16	7.47655e-15			Cd34	-10.4915	7.421	3.52727e-11	4.32452e-10			Ctsg	-10.4667	4.56217	0.00357198	0.0104323			Eng	-10.6781	6.11418	8.64209e-23	5.66505e-21			Erg	-9.79461	3.39737	2.97326e-15	1.16682e-13
Gng11	-8.88587	2.65805	2.54362e-35	3.91475e-33			Gm20467	-10.4337	2.06696	4.63898e-34	1.22545e-31			Gm20467	-10.2934	2.06696	9.88585e-18	6.83475e-16			Cd34	-10.6165	7.421	8.11039e-10	7.17012e-09			Mpl	-9.74417	5.95891	4.32961e-19	2.87003e-17
Phlda2	-8.77411	0.767994	6.79019e-38	1.46561e-35			Nkx2-3	-10.4169	2.71409	1.28115e-29	2.09954e-27			Padi4	-10.2542	4.4015	8.46715e-18	5.97052e-16			Ctsg	-10.4829	4.56217	0.000112619	0.000371111			Ttpa	-9.74269	2.146	2.06346e-15	8.28143e-14
Gm38197	-8.74517	0.752722	8.47224e-52	6.81592e-49			Pcp4l1	-10.3712	2.8648	3.34921e-15	7.91424e-14			Flt3	-10.0798	7.5919	5.96158e-10	1.05094e-08			Tal1	-10.4785	2.43936	6.9271e-11	7.35316e-10			Bex1	-9.72881	1.80806	2.93679e-13	7.71191e-12
Armcx1	-8.70555	3.63373	5.12406e-48	2.83408e-45			Il12a	-10.3102	5.03311	3.76651e-24	2.97605e-22			Mpl	-10.0717	5.95891	2.65797e-17	1.71692e-15			Cavin3	-10.3875	2.15674	2.80026e-16	7.26711e-15			Hlf	-9.68352	5.20271	2.86074e-14	9.37634e-13
Ifitm1	-8.67854	5.26655	2.17931e-18	5.01581e-17			Lmo2	-10.2748	6.43145	1.18992e-29	1.96827e-27			Shisa8	-9.79468	2.52386	8.28864e-15	3.60444e-13			Gata2	-10.3429	4.16284	1.46594e-09	1.23964e-08			Eya2	-9.66615	5.03344	1.5371e-36	1.13355e-33
Angpt1	-8.66959	6.73429	1.37009e-29	1.18289e-27			Meis1	-10.1351	6.3028	3.25231e-29	5.04936e-27			Myct1	-9.62088	4.06083	1.28252e-09	2.09211e-08			Gm20467	-10.3097	2.06696	1.03496e-28	1.52648e-26			Myct1	-9.41102	4.06083	1.67778e-10	2.5777e-09
Cavin1	-8.62927	4.81495	1.41979e-16	2.54599e-15			Ndn	-10.0153	2.37357	3.37273e-22	2.07271e-20			Acot1	-9.61182	1.90512	2.01849e-09	3.16714e-08			Slc35d3	-10.2368	2.79533	1.10679e-10	1.13758e-09			Islr	-9.32961	1.8195	5.19489e-12	1.08939e-10
Ndn	-8.61171	2.37357	2.51154e-34	3.44587e-32			Napsa	-9.92417	8.15197	1.38674e-38	5.84379e-36			Cd34	-9.60555	7.421	4.78684e-06	3.20069e-05			Dnph1	-10.2143	4.22164	1.44082e-16	3.93536e-15			Dio2	-9.17848	1.78431	1.01003e-09	1.32125e-08
1500009L16Rik	-8.60091	4.12639	3.21606e-68	7.11512e-65			Tfr2	-9.80057	4.44274	9.46627e-13	1.52868e-11			4930519L02Rik	-9.59503	2.97042	1.9039e-07	1.85455e-06			Hoxa9	-10.1844	4.59354	3.82594e-11	4.22166e-10			Lhcgr	-9.02808	2.32437	4.98607e-09	5.64249e-08
Mn1	-8.57667	4.5593	2.8022e-20	8.30757e-19			Sdsl	-9.72219	3.01414	6.0649e-08	4.0522e-07			Alox5ap	-9.48661	6.4549	8.73568e-09	1.19208e-07			Gprasp2	-9.96343	2.54447	1.64904e-23	1.17214e-21			Dcaf12l1	-8.81017	2.1398	2.58242e-09	3.09035e-08
2900052L18Rik	-8.548	1.08975	1.67222e-31	1.79373e-29			Rgs18	-9.68443	5.9784	1.53358e-25	1.51636e-23			Fgf3	-9.42582	2.35262	8.97667e-06	5.60021e-05			Spns2	-9.95702	4.08744	1.76689e-16	4.7454e-15			4930519L02Rik	-8.78981	2.97042	1.03618e-07	8.80849e-07
Robo4	-8.50412	2.56697	1.25271e-26	7.97543e-25			Cd63	-9.61778	4.79461	7.76638e-12	1.06721e-10			Ndn	-9.31963	2.37357	1.84472e-11	4.4361e-10			Lyl1	-9.83189	6.56432	1.92739e-24	1.53661e-22			Gstm7	-8.78697	1.75836	1.73243e-10	2.64558e-09
Ctla2a	-8.50398	7.08017	5.33754e-18	1.15771e-16			Hlf	-9.5956	5.20271	2.9362e-22	1.81073e-20			Myb	-9.30439	7.36884	8.29357e-17	4.95905e-15			Mpl	-9.75533	5.95891	8.57301e-26	8.07094e-24			Igfbp4	-8.74022	7.32565	7.30817e-07	5.17597e-06
Ppic	-8.49584	3.39303	9.63181e-45	3.8744e-42			Mmrn1	-9.57425	4.28651	2.1333e-22	1.33418e-20			Dntt	-9.23267	9.06046	3.39346e-05	0.00018268			Ttpa	-9.72058	2.146	4.45345e-22	2.68101e-20			Vipr2	-8.72341	4.24543	1.16563e-14	4.10967e-13
Mmrn1	-8.44519	4.28651	8.43757e-34	1.11445e-31			Kcnk12	-9.53662	1.70689	1.55586e-14	3.35819e-13			Lhcgr	-9.23075	2.32437	2.30704e-08	2.85142e-07			Tfr2	-9.48492	4.44274	1.69376e-10	1.68985e-09			Gm16758	-8.66079	0.847358	2.13139e-08	2.08647e-07
Hoxa9	-8.40924	4.59354	9.30015e-18	1.93879e-16			Pf4	-9.48686	2.65871	9.66443e-12	1.31469e-10			C1ra	-9.17311	1.30638	8.3325e-10	1.41668e-08			Tmem98	-9.46951	2.5973	4.79325e-17	1.39303e-15			Slc2a10	-8.64358	1.54538	3.40432e-12	7.4112e-11
Adgrg1	-8.40092	8.01321	7.45385e-29	5.96949e-27			Cavin3	-9.44961	2.15674	2.74204e-18	1.02387e-16			Adgrl4	-9.16082	6.75891	2.07349e-09	3.24481e-08			Pcp4l1	-9.46434	2.8648	7.98096e-12	1.00537e-10			Angpt1	-8.55863	6.73429	5.1842e-11	8.89963e-10
Muc13	-8.38264	5.02912	4.74573e-24	2.25792e-22			Ccl9	-9.44683	3.78378	1.4085e-08	1.06444e-07			Cavin3	-9.07825	2.15674	1.99435e-09	3.13204e-08			Flt3	-9.44515	7.5919	9.31964e-14	1.63964e-12			Sgsm1	-8.50267	2.79464	3.0467e-08	2.879e-07
Hoxa10	-8.36065	2.10199	5.75928e-36	9.5265e-34			Kcng1	-9.40086	3.67285	1.02053e-11	1.38355e-10			Sgsm1	-9.02442	2.79464	1.50749e-07	1.50819e-06			Fgf3	-9.44208	2.35262	1.09465e-08	7.89496e-08			Csgalnact1	-8.47405	4.04284	1.39339e-09	1.77643e-08
Gm37024	-8.34884	2.44186	1.19889e-22	4.65334e-21			Mc5r	-9.27931	5.08595	3.33939e-09	2.84564e-08			Mmrn1	-9.02282	4.28651	6.33135e-12	1.66754e-10			Rbp1	-9.41539	2.58305	6.88082e-45	6.40966e-42			D630039A03Rik	-8.43267	2.28162	1.82468e-06	1.17394e-05
Ldhb	-8.34876	5.56047	1.21e-41	4.19919e-39			Fut4	-9.24588	4.15927	1.47918e-12	2.31886e-11			Sh2d5	-9.02072	4.81518	7.16644e-09	9.97161e-08			Kcnk12	-9.41277	1.70689	2.66203e-12	3.64106e-11			Gfi1b	-8.38727	3.05547	1.26107e-06	8.41936e-06
Hnf4a	-8.31443	2.87327	4.23299e-25	2.29815e-23			Aqp1	-9.23045	1.63496	8.93478e-07	4.77322e-06			Hnmt	-8.9738	2.08873	1.91293e-07	1.86129e-06			Gm15657	-9.32804	1.66394	3.53858e-20	1.64814e-18			Nkx2-3	-8.36491	2.71409	4.78511e-16	2.10676e-14
Slc35d3	-8.31015	2.79533	8.7471e-18	1.82996e-16			Tmem98	-9.22059	2.5973	9.90991e-20	4.45166e-18			Fads2	-8.95296	5.24261	1.8736e-07	1.82805e-06			Hmgn3	-9.31754	5.27048	1.15398e-25	1.05825e-23			Fam110c	-8.36178	1.40418	5.93468e-07	4.29252e-06
Mecom	-8.2589	4.03959	1.64409e-34	2.32789e-32			Procr	-9.1965	3.82709	1.14919e-10	1.29268e-09			Msantd3	-8.93728	1.71471	4.23066e-08	4.88125e-07			Gm5111	-9.30132	3.49432	6.48103e-19	2.45102e-17			Myl10	-8.34626	3.03178	1.70226e-11	3.22918e-10
Layn	-8.17517	1.71936	3.61232e-28	2.66393e-26			Ttpa	-9.15279	2.146	5.2874e-25	4.72451e-23			Ifitm1	-8.88288	5.26655	1.40914e-06	1.09628e-05			Gm2629	-9.22134	4.7284	2.53346e-13	4.16726e-12			Mycn	-8.32606	5.22173	8.43505e-09	9.08655e-08
Efcc1	-8.17263	2.74819	1.73057e-15	2.65419e-14			Tie1	-9.11847	3.93565	2.2883e-15	5.57092e-14			C130023A14Rik	-8.87662	1.17325	2.22227e-09	3.46232e-08			Dcaf12l1	-9.21338	2.1398	6.21167e-14	1.11728e-12			Rbp1	-8.30364	2.58305	8.76499e-29	2.3154e-26
Ttpa	-8.16086	2.146	1.76575e-38	4.11211e-36			Gstm5	-9.09024	3.4869	9.89544e-10	9.29614e-09			Tcam1	-8.85004	1.80398	6.55938e-15	2.89623e-13			Gm10384	-9.18714	3.45185	3.21196e-11	3.59573e-10			Ctsg	-8.27691	4.56217	0.00897223	0.0216289
Col4a2	-8.14877	2.68162	2.32174e-52	1.95678e-49			Pcbd1	-9.01913	1.84754	4.48805e-13	7.60134e-12			Egfl7	-8.84851	5.45649	3.33822e-14	1.26788e-12			Mycn	-9.16963	5.22173	6.42609e-13	9.84721e-12			Gm38066	-8.27307	0.489359	1.34649e-08	1.37596e-07
Upp1	-8.13831	3.89029	3.80248e-22	1.41684e-20			Gp9	-8.98212	2.09427	3.09265e-15	7.37692e-14			Gmpr	-8.81435	4.02247	4.6689e-14	1.72156e-12			Erg	-9.16547	3.39737	2.80878e-20	1.33278e-18			Gm15657	-8.23478	1.66394	2.49091e-13	6.63956e-12
Pf4	-8.12678	2.65871	1.17461e-16	2.13662e-15			Gatm	-8.94642	4.65618	1.37148e-11	1.81419e-10			Tmem40	-8.71064	3.36338	5.88667e-09	8.40228e-08			Mc5r	-9.03222	5.08595	8.6298e-08	5.24876e-07			Bex4	-8.14515	0.442428	1.03583e-08	1.09845e-07
C030034L19Rik	-8.08115	4.21156	4.26017e-23	1.77832e-21			Myct1	-8.94437	4.06083	2.76835e-15	6.65711e-14			Gm38197	-8.67886	0.752722	2.80754e-16	1.53366e-14			Hlf	-8.98432	5.20271	1.19878e-17	3.81604e-16			Cd34	-8.10167	7.421	1.12047e-05	6.03324e-05
Mc5r	-8.07777	5.08595	2.56542e-13	3.00897e-12			D130058E05Rik	-8.92826	1.7433	5.5053e-20	2.57773e-18			Ptk7	-8.67721	3.683	7.994e-15	3.48487e-13			Myct1	-8.93694	4.06083	4.27706e-13	6.75287e-12			Mlph	-8.0926	0.422874	1.57485e-08	1.58642e-07
Cavin3	-8.07437	2.15674	1.09715e-25	6.2439e-24			Ctsg	-8.92518	4.56217	0.000136905	0.000463305			Dmwd	-8.64306	2.04704	8.9121e-09	1.21335e-07			Cd24a	-8.89622	8.90754	1.20753e-19	5.12518e-18			F2rl3	-8.06803	4.07085	8.25967e-25	1.26024e-22
Klhdc7b	-8.06913	0.536306	1.2978e-28	1.00305e-26			Bcl11a	-8.88855	7.51921	2.04043e-28	2.86615e-26			Selp	-8.63882	1.41267	3.52589e-11	8.06262e-10			Htr2a	-8.87294	0.938113	2.22477e-12	3.09805e-11			Slc27a6	-8.05545	2.1608	1.02961e-09	1.34289e-08
Npdc1	-8.06772	2.2087	2.82435e-28	2.1092e-26			Phlda2	-8.84779	0.767994	6.89099e-23	4.6374e-21			Rtkn	-8.58063	1.23736	6.82613e-09	9.5431e-08			Mmrn1	-8.85753	4.28651	9.28158e-18	2.98139e-16			Slc22a3	-8.04919	3.68734	2.8065e-08	2.67775e-07
Gprc5b	-7.97512	1.60189	9.66195e-30	8.5078e-28			Fkbp9	-8.83163	3.10341	8.43262e-14	1.59795e-12			Nme4	-8.57379	4.67969	1.11845e-17	7.61361e-16			Bex1	-8.8543	1.80806	4.93318e-18	1.63201e-16			Foxa3	-8.02938	0.318979	4.52551e-08	4.13511e-07
9430053O09Rik	-7.96135	0.474622	1.87894e-24	9.39416e-23			Csf3r	-8.73154	4.2353	6.57355e-10	6.3681e-09			Adam11	-8.55851	4.61863	9.03146e-09	1.22771e-07			Csf3r	-8.81413	4.2353	1.27924e-08	9.0929e-08			Aqp1	-7.99262	1.63496	0.000591519	0.00200254
F2rl3	-7.95959	4.07085	9.69867e-66	1.9073e-62			9130008F23Rik	-8.72505	1.24297	7.0017e-13	1.1517e-11			Tie1	-8.55762	3.93565	4.33514e-08	4.97908e-07			Smo	-8.79905	3.70494	3.77177e-18	1.26913e-16			Slc43a1	-7.9742	5.10709	3.44299e-18	2.03125e-16
Cyp2j9	-7.95033	3.30246	7.08431e-35	1.02775e-32			Egfl7	-8.71747	5.45649	3.87733e-25	3.61183e-23			Fam171a1	-8.54499	1.77506	4.55355e-15	2.06649e-13			Slc22a3	-8.74881	3.68734	1.0935e-11	1.34589e-10			Lancl3	-7.92824	0.784288	2.73413e-07	2.11132e-06
Col16a1	-7.94776	2.37387	7.32647e-34	9.74971e-32			Gm50462	-8.69473	2.68383	1.28467e-10	1.43182e-09			Hoxa9	-8.53366	4.59354	2.15901e-06	1.58887e-05			Ldhb	-8.74359	5.56047	1.07688e-21	6.08937e-20			Hnf4a	-7.91018	2.87327	7.6693e-09	8.32244e-08
Pcp4l1	-7.93204	2.8648	2.78638e-19	7.19943e-18			Mgst1	-8.69236	3.44259	1.59053e-16	4.50412e-15			Pf4	-8.48791	2.65871	4.19782e-06	2.85319e-05			Phlda2	-8.72404	0.767994	2.69971e-19	1.07618e-17			Wfdc2	-7.8894	0.252723	4.83249e-06	2.82465e-05
Rab38	-7.92794	4.94621	1.80092e-17	3.6221e-16			Hhex	-8.66694	6.71777	3.88536e-17	1.21069e-15			Bgn	-8.48726	2.20111	4.99076e-07	4.37285e-06			Procr	-8.67334	3.82709	9.90428e-09	7.19901e-08			Fstl1	-7.86222	2.79579	1.73379e-14	5.91259e-13
Islr	-7.90969	1.8195	2.33268e-30	2.15032e-28			Gm16141	-8.65071	1.31032	3.21227e-24	2.57258e-22			Gp5	-8.48441	1.70785	6.32261e-08	7.03257e-07			Lyz2	-8.66425	6.91282	2.00991e-07	1.13842e-06			Syde1	-7.85895	2.62026	1.62005e-13	4.50837e-12
Odf3b	-7.89033	2.83738	1.76207e-51	1.35595e-48			Gspt2	-8.64328	1.48992	1.1642e-11	1.55864e-10			Gjb3	-8.47985	0.927788	5.18709e-09	7.4944e-08			Bcl11a	-8.64612	7.51921	2.89478e-23	1.99357e-21			Kbtbd13	-7.83618	0.621028	1.10213e-07	9.29771e-07
Tek	-7.88253	2.37958	5.27375e-27	3.47038e-25			Tpm2	-8.6288	2.03191	1.32465e-14	2.89802e-13			Gata2	-8.44445	4.16284	2.59711e-05	0.000143599			Krt18	-8.61904	3.70859	9.55351e-16	2.26423e-14			Fbp1	-7.82774	1.77515	1.23249e-09	1.58531e-08
Ak1	-7.80214	1.60239	6.48696e-25	3.48975e-23			Wfdc17	-8.61307	2.96336	2.46322e-12	3.71351e-11			Ccdc149	-8.43906	0.707097	1.3193e-11	3.27035e-10			Fam110c	-8.61046	1.40418	2.10612e-09	1.73297e-08			Pear1	-7.80625	6.83715	9.09948e-17	4.3062e-15
Meis1	-7.76004	6.3028	3.23645e-37	6.22629e-35			Hnmt	-8.57181	2.08873	1.50947e-12	2.36425e-11			Spi1	-8.43134	6.51857	1.91858e-15	9.30328e-14			Fbp1	-8.58931	1.77515	7.5586e-14	1.34859e-12			Tmem40	-7.80404	3.36338	4.42148e-09	5.03815e-08
Eya2	-7.74278	5.03344	3.8398e-96	3.39803e-92			Nfe2	-8.55012	5.96608	4.76257e-19	1.94671e-17			Procr	-8.39978	3.82709	1.44057e-05	8.4791e-05			Il1r1	-8.57586	4.94592	5.3991e-10	4.94354e-09			Gm37024	-7.77754	2.44186	1.49845e-07	1.23469e-06
Gm4841	-7.74114	0.492862	1.00875e-28	7.9705e-27			Tal1	-8.53499	2.43936	9.20191e-11	1.05278e-09			Prss57	-8.38484	4.19682	1.03916e-05	6.36183e-05			Fgf11	-8.56318	1.62768	2.24807e-10	2.19584e-09			Il12a	-7.76725	5.03311	2.99406e-12	6.5584e-11
Gm37818	-7.68628	0.518491	8.69631e-26	5.02993e-24			Ifitm2	-8.50956	4.78884	1.6687e-13	3.01679e-12			Lbp	-8.38461	3.06248	4.25671e-07	3.78021e-06			Sdsl	-8.56118	3.01414	3.23079e-06	1.45095e-05			Evc2	-7.73415	1.51048	4.24871e-05	0.000197008
F2r	-7.68082	6.54109	5.48679e-28	3.94759e-26			Upp1	-8.49753	3.89029	2.20427e-13	3.90525e-12			Dnph1	-8.37808	4.22164	1.38946e-09	2.25823e-08			Pdzk1ip1	-8.55947	3.13502	8.7068e-09	6.39957e-08			Tie1	-7.70004	3.93565	2.03913e-08	2.0017e-07
Dcaf12l1	-7.6688	2.1398	4.11477e-23	1.72169e-21			Casp12	-8.46847	2.72009	3.12323e-19	1.30681e-17			Cbfa2t3	-8.25632	6.1715	8.62937e-18	6.06076e-16			Gfi1b	-8.55687	3.05547	8.07697e-09	5.96182e-08			Gbx2	-7.67712	0.229138	9.35222e-08	8.00411e-07
Kcnk12	-7.65746	1.70689	1.94681e-19	5.14278e-18			Afap1l1	-8.4606	4.97613	5.32309e-17	1.61048e-15			Slc35d3	-8.23338	2.79533	7.60209e-06	4.81738e-05			Cd300a	-8.52058	5.48352	2.70696e-07	1.49767e-06			Odf3b	-7.67206	2.83738	6.03768e-18	3.37101e-16
Gm44680	-7.64533	0.558935	3.04246e-16	5.25865e-15			5033406O09Rik	-8.45339	3.18777	1.03039e-36	3.44093e-34			Gm15201	-8.2171	0.561263	3.95213e-07	3.53813e-06			Alox5ap	-8.4852	6.4549	8.61541e-12	1.07992e-10			Gm44681	-7.65658	0.0250927	2.36828e-08	2.29715e-07
D130058E05Rik	-7.62478	1.7433	3.01126e-29	2.51397e-27			Hoxa10	-8.43799	2.10199	1.28244e-20	6.46662e-19			D130058E05Rik	-8.195	1.7433	3.02446e-10	5.69467e-09			Islr	-8.44795	1.8195	2.51003e-16	6.58148e-15			Trim58	-7.63088	0.226635	1.40452e-07	1.15999e-06
Ptk7	-7.6078	3.683	1.26634e-39	3.50202e-37			Fam171a1	-8.42925	1.77506	1.95395e-27	2.5243e-25			Nfe2	-8.16543	5.96608	1.24681e-10	2.53064e-09			F630028O10Rik	-8.42211	5.34072	9.5622e-08	5.76435e-07			Pomgnt2	-7.62803	4.1027	9.91497e-09	1.05587e-07
Gp9	-7.5935	2.09427	7.75058e-22	2.79954e-20			Erg	-8.38348	3.39737	7.00008e-22	4.08498e-20			Csgalnact1	-8.15566	4.04284	3.10635e-08	3.71694e-07			F11r	-8.40155	2.95523	8.86823e-11	9.22202e-10			Ptk7	-7.62752	3.683	3.11832e-15	1.22104e-13
Bgn	-7.59014	2.20111	3.90651e-17	7.53173e-16			Fgf3	-8.35614	2.35262	5.1585e-09	4.25719e-08			Them7	-8.12776	0.99415	1.03377e-08	1.38402e-07			Shisa8	-8.3993	2.52386	2.34785e-21	1.28652e-19			Mecom	-7.62163	4.03959	4.9116e-12	1.03243e-10
Slc22a18	-7.58638	1.76562	1.9102e-20	5.74976e-19			Gm37297	-8.3298	2.25075	4.96584e-11	5.93052e-10			Nr0b2	-8.11913	0.65758	6.79907e-07	5.73032e-06			Mmp2	-8.36192	2.27935	7.17211e-10	6.39814e-09			P2rx1	-7.61874	3.85889	1.40928e-08	1.43433e-07
Smo	-7.57224	3.70494	2.01011e-31	2.13036e-29			Mycn	-8.31575	5.22173	2.49119e-13	4.3655e-12			Bex4	-8.10687	0.442428	1.02969e-07	1.08673e-06			Tie1	-8.35725	3.93565	5.59291e-12	7.23074e-11			Egfl7	-7.61125	5.45649	5.34744e-14	1.64313e-12
Plxdc2	-7.49689	5.1978	1.63199e-29	1.39311e-27			C130023A14Rik	-8.29893	1.17325	8.01962e-16	2.07817e-14			Ak4	-8.05419	2.17353	9.51238e-10	1.6019e-08			Tmem40	-8.35688	3.36338	4.88524e-13	7.65167e-12			Col16a1	-7.60185	2.37387	2.2574e-12	5.03195e-11
Krt18	-7.48604	3.70859	1.73245e-26	1.0912e-24			Efcc1	-8.27791	2.74819	1.83116e-09	1.64516e-08			Sell	-8.04671	9.24355	2.261e-10	4.37349e-09			Tbxas1	-8.35651	5.05375	6.93062e-11	7.35316e-10			Itih5	-7.59634	5.67198	4.44669e-18	2.55526e-16
Trpc6	-7.47563	3.22473	1.09339e-28	8.56277e-27			Gm44752	-8.27303	3.90035	5.71193e-27	6.69506e-25			Robo4	-8.04041	2.56697	1.66797e-08	2.13923e-07			Ecscr	-8.32673	0.623385	1.42302e-16	3.89275e-15			Ighv1-77	-7.57937	3.15483	9.24086e-05	0.00039109
Cyp2j6	-7.47049	3.54508	3.31532e-20	9.65097e-19			Vegfc	-8.25836	2.84476	1.68773e-18	6.45166e-17			Hmga2	-7.99666	1.77311	8.77332e-07	7.16231e-06			Myl10	-8.32419	3.03178	1.12954e-16	3.14831e-15			Gm5111	-7.56394	3.49432	6.68704e-12	1.36984e-10
Crispld1	-7.46904	2.5723	7.54498e-28	5.32027e-26			Hoxa9	-8.22849	4.59354	3.64968e-10	3.70176e-09			Adcy6	-7.99457	4.17573	2.93083e-10	5.53604e-09			Maged1	-8.30151	5.06329	2.45827e-16	6.47453e-15			Sdsl	-7.53647	3.01414	0.00029276	0.00108197
Ptger3	-7.4611	3.57238	2.41662e-17	4.79505e-16			Gfi1b	-8.21152	3.05547	7.06743e-10	6.82787e-09			Foxa3	-7.99112	0.318979	7.34884e-08	8.04871e-07			Pf4	-8.27732	2.65871	7.56991e-09	5.62232e-08			Trpc6	-7.50055	3.22473	5.16561e-11	8.87633e-10
Erg	-7.45352	3.39737	7.52635e-33	9.25062e-31			Gm37818	-8.20549	0.518491	1.68658e-16	4.75332e-15			Lyl1	-7.9758	6.56432	6.53169e-13	1.9862e-11			Afap1l1	-8.26748	4.97613	2.33001e-14	4.47762e-13			Lbp	-7.4971	3.06248	2.89283e-07	2.22223e-06
Sgsm1	-7.43438	2.79464	1.15232e-17	2.36874e-16			Lyl1	-8.1468	6.56432	4.6145e-23	3.24095e-21			Sv2a	-7.96867	2.27983	1.29397e-12	3.72997e-11			Odf3b	-8.26715	2.83738	1.31687e-26	1.37913e-24			Inha	-7.4869	0.0631511	3.87086e-07	2.89195e-06
Them7	-7.43325	0.99415	1.62027e-23	7.08116e-22			Acot1	-8.14522	1.90512	3.05861e-14	6.28009e-13			Sox18	-7.94239	0.371468	3.51949e-05	0.000188363			Spi1	-8.2569	6.51857	2.43006e-23	1.70673e-21			Prx	-7.48287	1.1698	1.29201e-12	3.0049e-11
Kit	-7.42048	8.24827	4.05007e-21	1.33486e-19			Foxa3	-8.13091	0.318979	5.14585e-14	1.01421e-12			Csf3r	-7.94124	4.2353	2.40189e-05	0.000133641			Npdc1	-8.17734	2.2087	5.42406e-14	9.82605e-13			Vldlr	-7.4807	2.91817	5.34343e-09	5.99164e-08
C130023A14Rik	-7.40455	1.17325	9.26826e-25	4.85322e-23			Triqk	-8.11979	1.63129	1.22313e-14	2.68587e-13			Uchl1	-7.8381	2.71533	3.22418e-08	3.83758e-07			Ctsf	-8.17362	3.41952	3.67233e-08	2.40283e-07			Gm26512	-7.46188	0.375763	2.62763e-07	2.03886e-06
Gulp1	-7.39544	1.15921	2.38246e-36	4.17496e-34			Mef2c	-8.11616	8.38333	7.70723e-29	1.11812e-26			Epor	-7.83511	1.62344	0.000974575	0.00340957			Fads2	-8.14405	5.24261	6.75984e-10	6.06091e-09			Fam181b	-7.43151	-0.0799536	1.53972e-09	1.94099e-08
Tmem40	-7.37704	3.36338	6.54162e-22	2.39215e-20			Lyz2	-8.09138	6.91282	7.06722e-08	4.67599e-07			Kbtbd13	-7.79794	0.621028	8.08586e-07	6.65636e-06			Them7	-8.14399	0.99415	3.71741e-13	5.90085e-12			Mamdc2	-7.41188	3.11912	6.77063e-10	9.18263e-09
Fgd5	-7.37173	1.99832	7.83259e-31	7.78815e-29			F11r	-8.07004	2.95523	1.10425e-11	1.48399e-10			Smim10l2a	-7.76289	1.6402	6.20996e-09	8.78577e-08			Gm4841	-8.13187	0.492862	1.95611e-15	4.42727e-14			Ccdc8	-7.37083	1.82573	8.46311e-07	5.89719e-06
Gprasp2	-7.34402	2.54447	1.92023e-37	3.81868e-35			Mecom	-8.03567	4.03959	2.25986e-19	9.59169e-18			Slc22a3	-7.75187	3.68734	7.54016e-07	6.23322e-06			Tnfaip2	-8.10723	2.30233	1.65514e-06	7.839e-06			Nfe2	-7.36844	5.96608	1.76939e-10	2.69504e-09
Klhl4	-7.33893	3.2449	6.09364e-42	2.15703e-39			9430053O09Rik	-8.03491	0.474622	2.40075e-14	5.04642e-13			P2ry2	-7.74549	1.84147	6.8525e-07	5.76437e-06			D130058E05Rik	-8.10266	1.7433	5.03584e-16	1.24136e-14			Fkbp14	-7.34187	0.527699	4.98565e-05	0.000226549
Eng	-7.33558	6.11418	7.21199e-30	6.47945e-28			Robo4	-8.0254	2.56697	3.31353e-15	7.85089e-14			Il12a	-7.70237	5.03311	8.50059e-11	1.78684e-09			Ndn	-8.08935	2.37357	5.02725e-16	1.24097e-14			Cavin1	-7.33815	4.81495	1.5711e-05	8.13067e-05
Gata3	-7.29489	7.77813	4.22114e-47	2.07527e-44			Gm37024	-8.01857	2.44186	1.29241e-12	2.04783e-11			Gm35551	-7.69361	1.88629	1.58848e-05	9.27869e-05			Zfp57	-8.05798	1.57014	4.34081e-10	4.04145e-09			Nwd1	-7.33751	4.44044	2.96958e-07	2.27292e-06
Obsl1	-7.28719	2.03511	7.47658e-32	8.32252e-30			Alox5ap	-8.01568	6.4549	8.64805e-13	1.40682e-11			Fgd2	-7.68413	7.30703	3.68611e-11	8.41814e-10			BC028528	-7.9745	5.34618	2.80289e-30	4.86357e-28			Sema3d	-7.32446	1.89548	4.58546e-05	0.000210363
P2ry2	-7.27632	1.84147	1.29036e-17	2.62809e-16			Hnf4a	-8.00448	2.87327	1.1937e-13	2.20306e-12			Pabpc4l	-7.68234	1.67445	7.53691e-08	8.21908e-07			Arxes2	-7.94469	1.57367	2.67165e-15	5.94787e-14			Hspa12b	-7.26209	1.44077	4.29566e-14	1.34803e-12
Gm44210	-7.27373	1.66345	1.75225e-13	2.10543e-12			Cyp2j9	-8.00418	3.30246	1.93776e-20	9.47414e-19			Dach1	-7.67592	2.38888	7.78057e-06	4.91815e-05			4930519L02Rik	-7.9086	2.97042	4.12437e-09	3.21008e-08			Krt18	-7.26006	3.70859	3.43542e-10	4.97574e-09
Sstr2	-7.27156	4.12707	2.35122e-18	5.34888e-17			Arhgap6	-8.00005	4.39513	4.93461e-25	4.43338e-23			Nwd1	-7.63896	4.44044	9.3718e-07	7.60529e-06			Tmem176b	-7.89948	8.39336	9.93917e-15	2.02432e-13			Tek	-7.25637	2.37958	1.76805e-09	2.19688e-08
Gm12828	-7.22789	1.53789	9.24604e-25	4.85322e-23			Gm44210	-7.99292	1.66345	2.83313e-09	2.44603e-08			Tfr2	-7.61741	4.44274	8.66688e-06	5.42224e-05			1810073O08Rik	-7.87537	4.68192	5.46382e-09	4.17008e-08			Zfp982	-7.25182	0.103814	2.52919e-11	4.60063e-10
Lhcgr	-7.20491	2.32437	5.40883e-19	1.32591e-17			Fgd2	-7.97428	7.30703	3.50084e-20	1.67917e-18			Wfdc17	-7.60962	2.96336	1.49818e-06	1.15943e-05			Serpinb1a	-7.87273	7.20189	1.54227e-12	2.20669e-11			Slc35d3	-7.23806	2.79533	9.87888e-06	5.38154e-05
Pkia	-7.19624	1.56216	5.15088e-20	1.46568e-18			Zfp768	-7.9724	2.46868	9.93924e-26	9.99515e-24			Trim58	-7.59266	0.226635	1.00461e-06	8.08209e-06			Ak1	-7.86483	1.60239	1.00804e-12	1.49424e-11			Vnn1	-7.2326	0.723337	1.05911e-08	1.11979e-07
Rab17	-7.18172	1.51314	1.51001e-19	4.05549e-18			Elane	-7.96465	5.4293	0.000738798	0.00211414			Tal1	-7.56691	2.43936	2.01688e-05	0.000114413			Col16a1	-7.85647	2.37387	1.66616e-16	4.51349e-15			Ighv1-79	-7.20467	0.987276	0.00056304	0.00191861
Slc22a3	-7.18108	3.68734	3.54765e-18	7.94807e-17			Esam	-7.94746	4.35444	1.37129e-10	1.52071e-09			Erg	-7.55763	3.39737	2.93568e-11	6.87283e-10			Dmwd	-7.85358	2.04704	2.33287e-12	3.23332e-11			Sytl4	-7.19602	3.03387	4.54953e-09	5.17827e-08
Tinagl1	-7.17646	2.27823	1.62036e-23	7.08116e-22			Sgsm1	-7.93696	2.79464	1.0635e-11	1.4314e-10			Sytl4	-7.51711	3.03387	3.45827e-08	4.07239e-07			Ebi3	-7.85343	4.95858	1.38277e-15	3.21177e-14			Cyp2j6	-7.19252	3.54508	1.34677e-07	1.11542e-06
Ak4	-7.16431	2.17353	1.82479e-24	9.14927e-23			Ppp1r9a	-7.92266	3.88265	3.22563e-15	7.67345e-14			BC028528	-7.46936	5.34618	4.27915e-18	3.10396e-16			Elane	-7.84114	5.4293	0.00252343	0.00605999			Hemgn	-7.17349	3.44397	3.11562e-08	2.93628e-07
4930519L02Rik	-7.15642	2.97042	2.16957e-15	3.27359e-14			Pkia	-7.91765	1.56216	4.27214e-13	7.27044e-12			Cd163	-7.46704	3.58441	4.46829e-05	0.000231956			Vipr2	-7.83006	4.24543	2.1518e-17	6.55503e-16			Slc16a12	-7.16436	0.490722	1.15373e-10	1.83467e-09
Cx3cl1	-7.126	2.8075	3.90501e-19	9.78962e-18			Peg12	-7.9155	1.9968	4.65013e-17	1.42146e-15			Pdzk1ip1	-7.45946	3.13502	3.8249e-05	0.000202322			2810410L24Rik	-7.82698	0.982388	1.19826e-20	5.95731e-19			Gm14317	-7.14276	-0.0729116	4.72716e-07	3.48609e-06
Cavin2	-7.11869	2.30641	2.08544e-12	2.13972e-11			Fhl1	-7.88143	2.21135	3.01945e-09	2.58921e-08			Phlda2	-7.45789	0.767994	4.48556e-11	1.00493e-09			Gas6	-7.82346	1.88175	1.14901e-11	1.40541e-10			Ctla2a	-7.10652	7.08017	8.38663e-06	4.65183e-05
Nwd1	-7.11741	4.44044	1.23563e-17	2.52826e-16			Tnfsf13	-7.85086	0.4755	3.42353e-10	3.49894e-09			Inha	-7.44871	0.0631511	2.46332e-06	1.78316e-05			Irak3	-7.82292	4.70904	3.21649e-17	9.5518e-16			Tspan32	-7.08372	8.03824	1.32251e-21	1.25172e-19
Emcn	-7.11364	2.55443	7.51651e-24	3.45545e-22			Krt18	-7.84289	3.70859	7.03805e-17	2.10416e-15			Gm20491	-7.43525	0.0947828	7.53944e-07	6.23322e-06			Gm44210	-7.82258	1.66345	8.76409e-08	5.32312e-07			Tuba8	-7.07543	3.16818	3.68446e-10	5.30173e-09
Gm16141	-7.11148	1.31032	2.28844e-34	3.16431e-32			Ltbr	-7.83641	3.24204	1.38639e-11	1.8298e-10			Steap3	-7.4274	3.68605	3.74758e-14	1.40526e-12			Fgd2	-7.80267	7.30703	8.19668e-17	2.31746e-15			Gm44677	-7.05448	-0.152486	0.000160475	0.000636968
D630039A03Rik	-7.10612	2.28162	4.56998e-14	5.86117e-13			Spns2	-7.83554	4.08744	1.72752e-15	4.28828e-14			Gm16140	-7.38905	-0.0836113	6.1154e-16	3.22132e-14			Pomgnt2	-7.78666	4.1027	1.59445e-11	1.89563e-10			Mdfi	-7.00193	0.175185	2.41914e-07	1.89035e-06
Gjb3	-7.08314	0.927788	9.65531e-23	3.78074e-21			Eya1	-7.83533	4.85131	1.00618e-28	1.44784e-26			Ptgds	-7.37858	0.220781	3.01159e-07	2.77326e-06			Vill	-7.7685	3.96076	2.29206e-19	9.26192e-18			Lrrn4	-7.0009	2.18051	9.41791e-09	1.00839e-07
Vdr	-7.08246	2.52129	1.20917e-26	7.72602e-25			Cd300a	-7.83522	5.48352	1.24018e-07	7.80301e-07			Lrch2	-7.37578	0.0123807	1.93538e-07	1.88107e-06			Nlgn2	-7.76426	2.86233	8.66311e-22	4.91437e-20			Gm10384	-6.9929	3.45185	1.36891e-06	9.04423e-06
2900092N22Rik	-7.06601	1.07077	4.69713e-24	2.24279e-22			Gm37194	-7.82927	0.600014	8.41403e-19	3.33901e-17			Bcl11a	-7.37332	7.51921	5.78809e-13	1.77545e-11			Cd63	-7.7443	4.79461	3.76566e-08	2.45663e-07			Cfap300	-6.97762	0.721466	1.50367e-07	1.23783e-06
Gm16140	-7.04551	-0.0836113	1.67531e-46	7.6029e-44			Grk3	-7.79817	6.21895	4.58527e-14	9.07771e-13			Ndrg1	-7.36642	5.37661	1.05126e-28	2.83304e-26			Obsl1	-7.73618	2.03511	1.23852e-16	3.41975e-15			Cavin3	-6.90489	2.15674	9.4544e-09	1.01099e-07
Ptgds	-7.04285	0.220781	2.02412e-20	6.07203e-19			Cdk18	-7.79408	1.53475	4.83745e-11	5.80461e-10			Tbxas1	-7.35577	5.05375	1.55954e-06	1.20167e-05			Ltbr	-7.73169	3.24204	2.08037e-09	1.71417e-08			Hmga2	-6.88861	1.77311	1.36165e-06	9.00594e-06
4930480K15Rik	-7.03318	0.722042	4.42586e-14	5.68044e-13			Gbx2	-7.77853	0.229138	3.23286e-12	4.7377e-11			Ccl9	-7.35291	3.78378	0.000585723	0.00219031			Ly6a	-7.70753	7.44383	8.29966e-14	1.47043e-12			Clstn3	-6.88474	2.14091	5.16395e-09	5.81034e-08
Myl10	-7.02522	3.03178	1.81774e-29	1.53201e-27			Serpinf1	-7.76725	3.9325	4.64717e-15	1.07517e-13			C1rl	-7.34542	1.42761	1.58817e-05	9.27869e-05			Tpm2	-7.70175	2.03191	1.89138e-11	2.21107e-10			Gm37818	-6.86988	0.518491	2.08111e-08	2.03951e-07
Pdzk1ip1	-7.02329	3.13502	3.00316e-13	3.4992e-12			Plcg2	-7.75952	8.15988	2.7184e-57	9.6226e-54			Hacd1	-7.27244	2.44575	2.92801e-08	3.5158e-07			Mdga1	-7.68489	2.66496	3.31319e-14	6.23168e-13			AC174780.1	-6.85545	1.03669	0.000464552	0.00161916
Unc45b	-7.00968	1.13072	6.57e-27	4.29087e-25			Gm44681	-7.75799	0.0250927	1.54589e-14	3.34074e-13			Smo	-7.26198	3.70494	4.49491e-10	8.18472e-09			Gm49499	-7.68463	1.80223	2.67228e-10	2.5817e-09			Col4a2	-6.80798	2.68162	2.93835e-16	1.3233e-14
Tmem98	-7.00731	2.5973	1.88172e-26	1.17648e-24			Slc9a3r2	-7.74376	2.14008	6.4501e-20	2.98849e-18			Ifi44	-7.24909	4.23588	1.16058e-08	1.5352e-07			Tmem176a	-7.66626	7.68182	6.10004e-12	7.82352e-11			Cyp2j9	-6.79843	3.30246	1.87645e-11	3.52188e-10
Adamtsl5	-7.003	1.06539	2.586e-21	8.66848e-20			Ccl3	-7.72991	4.15615	1.16261e-09	1.07733e-08			Sirpa	-7.23112	6.61833	1.45527e-06	1.1287e-05			1810055G02Rik	-7.65217	2.67777	6.04862e-29	9.22884e-27			Nxnl2	-6.77998	0.391216	6.6912e-07	4.77916e-06
Triqk	-6.98836	1.63129	2.83408e-19	7.28018e-18			Arhgap23	-7.72766	1.61367	1.23143e-21	6.98559e-20			Tnni2	-7.22794	2.68339	7.76442e-09	1.07027e-07			Hnmt	-7.64883	2.08873	1.41882e-09	1.20382e-08			Armcx1	-6.76508	3.63373	1.89205e-14	6.42753e-13
Gm38066	-6.98023	0.489359	8.09987e-20	2.23999e-18			Fam110c	-7.72686	1.40418	8.25165e-10	7.8435e-09			Gm15928	-7.19276	1.48185	1.78938e-06	1.34997e-05			Sytl4	-7.64672	3.03387	1.45103e-12	2.08456e-11			Trib2	-6.75747	6.58877	6.99941e-16	3.00686e-14
Gata2	-6.94457	4.16284	6.77139e-12	6.46423e-11			Tmem205	-7.7061	3.32951	1.71295e-23	1.26323e-21			Tinagl1	-7.18485	2.27823	3.49744e-08	4.10758e-07			Csgalnact1	-7.63758	4.04284	2.48741e-11	2.83847e-10			Art4	-6.75319	3.75513	4.55221e-13	1.15402e-11
E430002N23Rik	-6.94083	2.13015	4.03106e-16	6.86677e-15			Adgrg1	-7.6622	8.01321	8.14697e-15	1.8392e-13			Gng11	-7.18098	2.65805	1.07387e-09	1.79306e-08			Tacstd2	-7.62673	2.89	6.53307e-18	2.14525e-16			Tspan6	-6.75299	4.14687	2.67718e-18	1.61168e-16
Gm16758	-6.93152	0.847358	6.54875e-17	1.22782e-15			Il18	-7.63324	3.70439	5.80703e-19	2.34654e-17			Cldn5	-7.1705	0.0114139	0.000373447	0.00147866			Adgrg3	-7.60504	6.91971	2.0003e-07	1.13436e-06			Myo1d	-6.74609	2.14435	1.24756e-11	2.42643e-10
Peg12	-6.92955	1.9968	1.09452e-24	5.6976e-23			Ptgs1	-7.61091	4.18466	2.85627e-07	1.67839e-06			Kcnh2	-7.17049	2.302	7.46454e-13	2.25452e-11			4930555A03Rik	-7.60051	2.84778	5.84151e-12	7.51373e-11			Cyp11a1	-6.7305	0.410192	0.000435021	0.00152949
Pnck	-6.91602	2.77951	5.38519e-20	1.52744e-18			Wdfy4	-7.59366	7.80724	3.35729e-45	3.96138e-42			Ighv1-79	-7.16652	0.987276	0.00149338	0.00491259			Cyp27a1	-7.58795	6.22932	5.08865e-24	3.86541e-22			Ica1	-6.71927	3.54118	3.09557e-08	2.9195e-07
2810410L24Rik	-6.90044	0.982388	5.71306e-37	1.0757e-34			Bex4	-7.58035	0.442428	8.53309e-13	1.38939e-11			Hes5	-7.15443	2.20736	1.66862e-10	3.29608e-09			Dusp4	-7.52071	3.26154	4.39365e-16	1.09835e-14			Car2	-6.70123	7.84605	1.62106e-07	1.32461e-06
Tmem246	-6.89699	1.66854	1.05947e-17	2.19059e-16			P2ry2	-7.56148	1.84147	1.59227e-11	2.07218e-10			Fam110c	-7.13899	1.40418	1.8336e-05	0.000105366			Epor	-7.48318	1.62344	2.77552e-05	0.000103435			Gm26652	-6.69674	-0.0707107	3.18771e-08	2.99307e-07
Nlgn2	-6.89694	2.86233	1.1123e-39	3.12486e-37			C1rl	-7.55139	1.42761	4.27792e-09	3.59691e-08			Sox12	-7.12293	1.41196	1.30484e-14	5.42122e-13			Gm44680	-7.4713	0.558935	3.44598e-08	2.26899e-07			Gm15609	-6.68523	0.196464	4.60196e-05	0.000211011
Pomgnt2	-6.89474	4.1027	5.33094e-19	1.31278e-17			Angpt1	-7.54915	6.73429	2.47807e-14	5.19047e-13			Obsl1	-7.11733	2.03511	1.26979e-10	2.57038e-09			Inha	-7.4649	0.0631511	1.70037e-09	1.42562e-08			Ak4	-6.67462	2.17353	2.18645e-09	2.65601e-08
Ccdc60	-6.88931	-0.0103709	8.95391e-22	3.208e-20			Fam181b	-7.53285	-0.0799536	1.3627e-16	3.89007e-15			Slc16a9	-7.11394	1.19008	0.000918193	0.00323663			Nwd1	-7.46184	4.44044	1.0955e-09	9.48596e-09			Otos	-6.6647	2.03233	7.90338e-11	1.30263e-09
Fam171a1	-6.8823	1.77506	1.46323e-38	3.49968e-36			Gm16140	-7.52857	-0.0836113	7.65863e-31	1.44202e-28			Cd33	-7.11367	4.31984	9.15152e-05	0.000435411			Esam	-7.44378	4.35444	1.4413e-08	1.0147e-07			Gm38197	-6.60957	0.752722	3.06769e-16	1.37456e-14
Gm43568	-6.84265	1.91296	3.82233e-29	3.17612e-27			Gm10384	-7.52382	3.45185	6.48487e-11	7.58597e-10			Gm14317	-7.10462	-0.0729116	2.89016e-06	2.05001e-05			Gcnt2	-7.44344	6.13293	9.60891e-15	1.96611e-13			Gulp1	-6.58531	1.15921	4.8559e-12	1.02193e-10
Vldlr	-6.8365	2.91817	3.3889e-21	1.12322e-19			Fads2	-7.51946	5.24261	9.86827e-11	1.122e-09			Fkbp10	-7.08046	1.05158	2.43176e-06	1.76392e-05			Hnf4a	-7.43126	2.87327	4.18596e-11	4.57612e-10			Ighv1-74	-6.57568	2.89176	2.19088e-05	0.000109476
Slc27a6	-6.82483	2.1608	7.22754e-24	3.3487e-22			Rbp1	-7.5173	2.58305	9.40971e-45	9.25236e-42			Gm11451	-7.07431	0.497816	2.00288e-08	2.50701e-07			Mecom	-7.42871	4.03959	2.92329e-15	6.4755e-14			Npdc1	-6.53757	2.2087	2.05598e-08	2.01711e-07
Pdgfrb	-6.81788	4.32181	2.42084e-23	1.04759e-21			Plek	-7.51295	8.28729	6.9556e-28	9.39749e-26			Fut7	-7.05879	3.73243	2.48647e-05	0.00013787			Gmpr	-7.42594	4.02247	1.09981e-18	4.0218e-17			Ctdspl	-6.52676	2.71505	1.249e-08	1.28823e-07
Gm35551	-6.80903	1.88629	4.79363e-14	6.13024e-13			Slc35d3	-7.50252	2.79533	3.78178e-09	3.19645e-08			Rab44	-7.05729	2.9411	1.42462e-05	8.39659e-05			Robo4	-7.42055	2.56697	4.01972e-12	5.35328e-11			8430430B14Rik	-6.52262	0.366763	1.61987e-08	1.62683e-07
Klk8	-6.80863	5.05402	4.61632e-36	7.78136e-34			Sox6	-7.47758	2.7618	1.42612e-17	4.81698e-16			Gp9	-7.04594	2.09427	4.7195e-07	4.14749e-06			Fam181b	-7.40951	-0.0799536	5.38969e-14	9.78381e-13			Gm42460	-6.49691	-0.216973	2.95894e-05	0.000143402
Col4a1	-6.80737	2.58678	5.43501e-35	8.08355e-33			Ccdc8	-7.47346	1.82573	2.66956e-11	3.33441e-10			Ephb4	-7.03489	0.647137	4.88516e-08	5.56386e-07			Bex6	-7.3972	4.49089	3.70743e-08	2.424e-07			Gpx7	-6.49535	2.02574	1.2704e-12	2.95858e-11
Zfp521	-6.80189	3.04832	3.62464e-20	1.04824e-18			Csf2rb	-7.47287	6.3975	2.70663e-20	1.30887e-18			Rab34	-7.0289	0.706039	0.000197751	0.000853033			Ffar2	-7.39595	6.05541	1.31816e-08	9.34697e-08			Gm19331	-6.44733	0.587176	3.79641e-05	0.000178799
Gm15657	-6.79833	1.66394	1.77224e-29	1.50081e-27			Gng11	-7.43766	2.65805	2.97418e-17	9.45063e-16			Ptger3	-7.02854	3.57238	1.12423e-05	6.80965e-05			Sgms1	-7.37084	6.81889	1.2628e-40	7.84474e-38			Ndn	-6.44667	2.37357	2.63001e-09	3.14304e-08
Cdcp1	-6.77766	2.82553	2.82148e-20	8.35072e-19			Zfp521	-7.43007	3.04832	2.74492e-13	4.77233e-12			Ctnnal1	-7.02561	3.499	4.21768e-14	1.56825e-12			Hoxa10	-7.37017	2.10199	9.87587e-16	2.3368e-14			Amigo2	-6.44387	2.81415	4.82741e-08	4.3838e-07
Gm22956	-6.77745	-0.191359	5.56394e-20	1.57059e-18			Pbx1	-7.42303	4.62227	6.45305e-26	6.6791e-24			Tfec	-7.00161	2.89241	0.000288712	0.00118807			Mn1	-7.36612	4.5593	1.15226e-08	8.27669e-08			Morc4	-6.43656	0.931558	9.62205e-07	6.59569e-06
Gm14317	-6.77398	-0.0729116	2.02187e-17	4.04351e-16			Nap1l3	-7.40689	1.40033	1.03986e-14	2.31212e-13			Gm37024	-6.98429	2.44186	3.32913e-06	2.32527e-05			Cyp2j9	-7.35236	3.30246	2.18295e-16	5.78384e-15			Gm4841	-6.42276	0.492862	2.14769e-09	2.6161e-08
Sytl4	-6.77395	3.03387	3.42276e-22	1.28346e-20			Ak1	-7.4063	1.60239	5.73334e-14	1.11756e-12			Gm44675	-6.98032	-0.130033	0.000380606	0.00150298			Gm15201	-7.33557	0.561263	2.73254e-09	2.19833e-08			Gng11	-6.42111	2.65805	1.93508e-09	2.37675e-08
Clec4e	-6.76195	3.66686	6.39582e-14	8.07415e-13			Nlrp10	-7.40214	2.69071	3.64894e-17	1.14305e-15			Mtfr2	-6.95999	3.07317	7.35465e-16	3.85118e-14			Gm12522	-7.32757	0.768847	3.33358e-16	8.52615e-15			Gm49499	-6.41919	1.80223	1.79525e-06	1.15711e-05
Vnn1	-6.7558	0.723337	1.93179e-21	6.56252e-20			Tnni2	-7.36736	2.68339	1.92663e-17	6.26826e-16			Zfp532	-6.91193	2.09286	1.08654e-06	8.6586e-06			Serpinf1	-7.32567	3.9325	2.86021e-12	3.90308e-11			Fzd9	-6.41897	0.00521928	9.18884e-06	5.04289e-05
Gm19708	-6.74862	0.420342	6.60408e-23	2.68086e-21			2610001A08Rik	-7.35259	1.22289	9.03925e-16	2.33556e-14			Apoe	-6.86889	8.09118	6.02255e-17	3.68835e-15			Slc43a1	-7.3116	5.10709	2.94235e-23	2.01847e-21			Gm13881	-6.39204	0.466079	6.87251e-05	0.000300634
Als2cl	-6.74126	5.29622	1.08192e-42	4.07422e-40			Clec4e	-7.35188	3.66686	2.31627e-09	2.03755e-08			Klhl23	-6.8668	3.70467	1.4184e-07	1.43453e-06			Matk	-7.31021	5.70784	1.89501e-44	1.59713e-41			Spns2	-6.38893	4.08744	2.78691e-08	2.66049e-07
Nfe2	-6.7108	5.96608	7.49962e-24	3.45545e-22			Ankrd63	-7.33754	0.343872	1.87146e-09	1.67846e-08			Gm11837	-6.83886	0.154279	0.000183991	0.000801295			Wfdc17	-7.29914	2.96336	2.89274e-09	2.31563e-08			Them7	-6.38427	0.99415	1.57037e-07	1.28616e-06
Fkbp9	-6.70952	3.10341	1.13038e-16	2.05829e-15			Sdc2	-7.32867	1.71353	1.63583e-10	1.79051e-09			Nat8l	-6.8378	0.799532	1.51371e-06	1.17043e-05			Gm16758	-7.29699	0.847358	8.60949e-10	7.58019e-09			Prkcq	-6.36828	7.08854	3.45574e-24	4.74133e-22
Fgf3	-6.69831	2.35262	7.38811e-12	7.00761e-11			Gm49499	-7.3257	1.80223	6.4473e-12	8.9851e-11			Crispld1	-6.82767	2.5723	1.19058e-08	1.57137e-07			Irak1bp1	-7.2887	1.95484	4.47101e-16	1.11454e-14			Tacstd2	-6.35822	2.89	1.39532e-11	2.68433e-10
Foxa3	-6.69087	0.318979	4.21041e-18	9.25715e-17			Tinagl1	-7.30056	2.27823	2.24076e-14	4.72696e-13			Ppp1r9a	-6.82334	3.88265	1.36775e-07	1.38886e-06			Gp9	-7.27325	2.09427	1.08961e-10	1.12252e-09			Plscr4	-6.35753	4.699	2.01498e-12	4.52005e-11
Igfbp4	-6.68771	7.32565	2.02038e-12	2.07538e-11			Gulp1	-7.29369	1.15921	7.88961e-23	5.24956e-21			Tsix	-6.80917	-0.115023	1.1132e-06	8.84709e-06			Armcx1	-7.26681	3.63373	5.42289e-20	2.45472e-18			Gm17473	-6.34566	1.84292	5.34538e-09	5.99164e-08
Ccl4	-6.66642	4.4487	1.5145e-20	4.63758e-19			Cebpa	-7.28318	0.620549	9.54067e-07	5.06024e-06			Dio2	-6.80645	1.78431	1.25143e-07	1.28251e-06			Scamp1	-7.23547	4.28056	2.95922e-14	5.60162e-13			Obsl1	-6.33999	2.03511	6.5139e-11	1.10009e-09
Bdh2	-6.66146	0.978476	7.43301e-24	3.4349e-22			Il15	-7.28299	4.04253	3.09703e-14	6.3516e-13			Ccdc120	-6.80308	1.22034	1.272e-08	1.66517e-07			Cd5l	-7.22197	3.60387	1.63589e-07	9.43113e-07			Rnf125	-6.33271	4.25471	2.63986e-12	5.83306e-11
Fbp1	-6.65681	1.77515	3.51834e-20	1.01917e-18			Gm44680	-7.27977	0.558935	2.54166e-09	2.21563e-08			Il22ra2	-6.79031	-0.211325	1.35791e-07	1.38124e-06			Tfec	-7.19978	2.89241	2.9098e-06	1.31681e-05			9030619P08Rik	-6.32727	4.32247	2.59755e-05	0.000127629
Bahcc1	-6.64507	2.51034	1.10252e-46	5.13515e-44			Hk3	-7.2784	5.14116	2.34268e-09	2.05671e-08			Snx31	-6.78179	0.91373	5.51665e-06	3.63783e-05			Npl	-7.19812	3.59919	6.07836e-17	1.74361e-15			Gjb3	-6.32171	0.927788	6.4598e-08	5.67968e-07
Samd12	-6.6399	2.00488	6.57861e-25	3.52833e-23			Bex6	-7.27489	4.49089	2.12448e-09	1.881e-08			1700097N02Rik	-6.7705	1.6698	4.09922e-09	6.06623e-08			Gm14230	-7.19648	1.74424	9.52672e-20	4.14284e-18			F2r	-6.32064	6.54109	6.61934e-09	7.25872e-08
Klhl3	-6.58066	4.46328	2.69616e-41	8.83692e-39			Exoc3l2	-7.26707	0.537313	1.27949e-16	3.67623e-15			Arhgap28	-6.7674	2.56976	2.39526e-08	2.9481e-07			Efcc1	-7.17324	2.74819	4.42502e-07	2.34697e-06			Klhdc7b	-6.29264	0.536306	5.0585e-09	5.70257e-08
Bpifb5	-6.57891	0.737319	1.27978e-22	4.94558e-21			Paqr5	-7.26067	4.20172	2.91593e-18	1.08422e-16			C1qa	-6.76222	3.92206	0.00862665	0.0222279			Gm26814	-7.16541	0.64477	5.88489e-09	4.4645e-08			Kcnh2	-6.27259	2.302	2.04506e-13	5.55999e-12
Egfl7	-6.56854	5.45649	7.54936e-30	6.71438e-28			Cavin2	-7.25098	2.30641	1.1177e-07	7.11331e-07			Cd276	-6.75648	1.54772	2.45325e-07	2.32069e-06			Gdf3	-7.16463	1.40645	2.20973e-06	1.02396e-05			Gm36949	-6.26093	1.7631	3.7366e-07	2.79992e-06
Ccdc149	-6.54866	0.707097	6.12804e-29	4.97524e-27			Slc16a12	-7.2488	0.490722	1.48328e-17	4.99099e-16			Cd300a	-6.74512	5.48352	0.000508098	0.00193602			Btk	-7.16165	7.14471	6.91397e-24	5.18518e-22			Hoxa10	-6.25506	2.10199	1.39962e-10	2.18833e-09
Slc2a10	-6.54215	1.54538	6.12298e-26	3.62443e-24			Gm43568	-7.2421	1.91296	9.75417e-20	4.39285e-18			Gm9937	-6.74407	1.36639	5.32215e-10	9.467e-09			Cebpa	-7.15998	0.620549	9.43618e-06	3.87496e-05			Casp12	-6.25343	2.72009	6.99637e-09	7.65204e-08
Adgrg3	-6.53583	6.91971	1.08051e-11	1.00283e-10			Tmem40	-7.23319	3.36338	9.94422e-13	1.60002e-11			Gm50035	-6.72035	0.851629	5.6799e-05	0.000285268			Prdm16	-7.13702	3.61667	3.51817e-23	2.37664e-21			Epdr1	-6.25332	0.707953	9.55496e-05	0.000402843
Kcnh2	-6.52816	2.302	8.37482e-37	1.56027e-34			Sh2d5	-7.22876	4.81518	1.34103e-12	2.1173e-11			Klhdc7b	-6.71871	0.536306	2.32124e-08	2.86696e-07			Cttn	-7.12052	3.33855	3.79425e-10	3.56584e-09			E430002N23Rik	-6.25089	2.13015	1.13342e-05	6.09554e-05
Boc	-6.49275	0.236757	1.20125e-15	1.8966e-14			Bpifb5	-7.22326	0.737319	1.41097e-14	3.06792e-13			Gm22956	-6.71161	-0.191359	7.42505e-07	6.16687e-06			Adamtsl5	-7.11996	1.06539	1.85811e-11	2.17649e-10			Zfp92	-6.2479	1.65232	1.37533e-05	7.21032e-05
Arhgap28	-6.49002	2.56976	5.12461e-23	2.11917e-21			Tgfbi	-7.22325	5.57248	1.1712e-07	7.41254e-07			Kctd14	-6.692	3.22239	3.80971e-09	5.68533e-08			Rtkn	-7.11292	1.23736	2.71002e-11	3.06484e-10			Il20ra	-6.24685	0.890166	7.45367e-07	5.26847e-06
B4galnt4	-6.47747	0.914265	7.29334e-18	1.54223e-16			Slc2a10	-7.20335	1.54538	3.62293e-18	1.32484e-16			Slc43a1	-6.6716	5.10709	2.74583e-14	1.06576e-12			Kcnd1	-7.11266	1.10574	1.31591e-10	1.33545e-09			Phlda2	-6.22044	0.767994	4.15192e-11	7.23989e-10
Gm19331	-6.47506	0.587176	3.12571e-13	3.63243e-12			Kbtbd13	-7.19502	0.621028	3.52822e-11	4.32452e-10			Rbp1	-6.67032	2.58305	1.23624e-22	1.5971e-20			2700046G09Rik	-7.11083	0.472099	2.06882e-14	4.01492e-13			Car3	-6.20899	1.55551	4.1243e-07	3.06577e-06
Gm37194	-6.47501	0.600014	1.1061e-25	6.27461e-24			Mmp2	-7.18885	2.27935	1.80261e-09	1.62116e-08			Islr	-6.65708	1.8195	4.26201e-09	6.26003e-08			Edar	-7.06865	0.658948	1.23086e-10	1.25562e-09			Rab4a	-6.20693	3.31139	1.18544e-08	1.23418e-07
Cldn5	-6.45635	0.0114139	1.28449e-10	1.02406e-09			Crispld1	-7.18534	2.5723	2.82505e-16	7.77614e-15			Mindy4	-6.65515	2.30898	3.01039e-11	7.01065e-10			Zfp385a	-7.05894	2.38705	1.24506e-13	2.14396e-12			Gm16141	-6.20581	1.31032	3.20913e-12	7.01214e-11
Hgfac	-6.45587	2.35921	2.42887e-19	6.34049e-18			Tek	-7.17616	2.37958	2.68379e-14	5.57517e-13			Cavin2	-6.63862	2.30641	0.000291166	0.00119678			Rab34	-7.04506	0.706039	1.43646e-06	6.87876e-06			Ypel4	-6.20295	-0.0202033	4.03225e-06	2.40292e-05
Prkcq	-6.4518	7.08854	5.13962e-62	9.09661e-59			Hdx	-7.1699	0.53878	8.83393e-12	1.20549e-10			Gm15657	-6.63088	1.66394	1.08388e-10	2.23518e-09			Gatm	-7.03977	4.65618	8.85752e-08	5.37249e-07			Ighv1-23	-6.19505	1.35151	0.000726825	0.00239867
Mdga1	-6.41294	2.66496	4.82984e-22	1.79587e-20			Ifitm3	-7.16663	6.27652	1.89971e-14	4.04609e-13			Cpne2	-6.62874	4.04975	2.58221e-09	3.95008e-08			Cd93	-7.03965	6.21102	6.56128e-13	1.00457e-11			Tro	-6.16564	0.0176938	4.09776e-05	0.000190941
Gm28112	-6.40471	4.88201	3.15681e-31	3.28661e-29			Wdfy3	-7.16071	4.62583	8.30538e-12	1.13687e-10			Ttpa	-6.60812	2.146	4.07887e-11	9.25538e-10			C030013G03Rik	-7.03507	1.85289	3.50407e-07	1.89833e-06			Gm5303	-6.15842	-0.159689	2.18986e-06	1.38769e-05
Sh2d5	-6.39595	4.81518	5.17469e-18	1.12792e-16			Cavin1	-7.15789	4.81495	6.99956e-08	4.63469e-07			Ak1	-6.60277	1.60239	3.0286e-07	2.78562e-06			Tinagl1	-7.03103	2.27823	5.24282e-12	6.81678e-11			Spin4	-6.14672	-0.203927	0.000170747	0.000673062
Arhgef5	-6.37877	3.35461	1.04751e-40	3.25261e-38			Gm16758	-7.14735	0.847358	9.30081e-11	1.06203e-09			Efna4	-6.56254	1.31584	2.5972e-06	1.86634e-05			Smim10l2a	-7.01678	1.6402	1.56142e-12	2.22868e-11			Gm20491	-6.1462	0.0947828	1.21777e-05	6.48611e-05
Tfr2	-6.37225	4.44274	1.03047e-12	1.10602e-11			Gm15657	-7.14652	1.66394	5.56338e-19	2.2584e-17			Ifitm3	-6.55992	6.27652	8.39619e-08	9.06675e-07			Uchl1	-7.00192	2.71533	1.17517e-12	1.72038e-11			Klhl3	-6.14461	4.46328	4.32841e-15	1.65105e-13
Lrch2	-6.3695	0.0123807	7.13851e-18	1.51856e-16			Siglecf	-7.14632	1.97897	2.52246e-07	1.50219e-06			Cd63	-6.54451	4.79461	9.57006e-05	0.00045301			Gm50462	-6.99277	2.68383	1.88388e-07	1.07557e-06			Unc45b	-6.13574	1.13072	4.15043e-08	3.82796e-07
Fut7	-6.34796	3.73243	2.40512e-12	2.44783e-11			Pabpc4l	-7.14038	1.67445	6.61691e-13	1.09145e-11			Mir763	-6.54329	-0.139381	7.19357e-06	4.58281e-05			Gm16070	-6.99268	1.76959	6.2161e-10	5.64015e-09			Gm26771	-6.12676	2.15728	4.69293e-05	0.000214626
Gucy1a1	-6.34647	3.68708	4.57635e-26	2.7644e-24			Lhcgr	-7.13942	2.32437	4.39941e-11	5.30056e-10			Gm9785	-6.52443	0.146088	9.14063e-06	5.68847e-05			Bgn	-6.98121	2.20111	1.66649e-08	1.15986e-07			Rab17	-6.11769	1.51314	9.60863e-07	6.58904e-06
Arhgef40	-6.3334	4.25919	7.21534e-28	5.10817e-26			Grb10	-7.13896	3.53665	6.54214e-13	1.08113e-11			Odf3b	-6.52398	2.83738	1.05054e-14	4.48037e-13			Nynrin	-6.96792	2.38532	4.58597e-19	1.77998e-17			Pkia	-6.11566	1.56216	6.86494e-07	4.89338e-06
Pdgfd	-6.32894	1.11218	2.09711e-17	4.18452e-16			Thbd	-7.13682	3.74266	3.1218e-10	3.23305e-09			Gm12527	-6.51956	0.719788	6.91377e-08	7.61936e-07			Smad6	-6.94807	0.288884	4.66466e-09	3.59895e-08			Dnajc6	-6.10791	4.54534	2.99976e-08	2.83767e-07
2610001A08Rik	-6.32612	1.22289	5.38875e-23	2.21804e-21			Pygl	-7.11126	5.17335	3.27355e-15	7.76656e-14			Bex6	-6.50821	4.49089	4.68058e-05	0.000241309			Csf2rb	-6.93541	6.3975	3.23218e-16	8.29077e-15			Adgrg3	-6.10397	6.91971	0.000137395	0.000553553
Bok	-6.32407	2.00773	2.44649e-21	8.24771e-20			Lrmda	-7.1002	2.37002	8.17438e-17	2.41713e-15			Mdga1	-6.49846	2.66496	2.46521e-08	3.0195e-07			Apoe	-6.9146	8.09118	1.66961e-25	1.50768e-23			Tmem121	-6.09843	3.80364	8.58229e-07	5.96614e-06
Dipk1b	-6.30587	3.84724	1.51859e-70	4.47958e-67			Plscr4	-7.09917	4.699	3.12387e-21	1.71175e-19			Tmem121	-6.48134	3.80364	3.07163e-06	2.1642e-05			Spry1	-6.91184	2.28314	4.10221e-11	4.50235e-10			Btc	-6.08879	1.07844	1.88081e-07	1.50694e-06
Mmp2	-6.30291	2.27935	1.94741e-13	2.31946e-12			Pdgfrb	-7.09903	4.32181	3.0216e-15	7.21718e-14			Fhl1	-6.46414	2.21135	0.00011087	0.00051639			Trim47	-6.90929	3.22435	1.48152e-09	1.25102e-08			Tal1	-6.08685	2.43936	5.39009e-05	0.000242499
Gm10258	-6.30051	-0.0881158	1.8425e-21	6.28331e-20			Kif17	-7.09405	3.57582	7.01975e-18	2.47989e-16			Il21r	-6.43491	7.26225	3.2832e-34	1.16219e-31			4930556M19Rik	-6.90678	1.5771	2.12017e-11	2.46064e-10			Trim47	-6.07165	3.22435	2.35833e-06	1.48436e-05
Wfdc2	-6.29644	0.252723	5.26627e-12	5.1213e-11			Btk	-7.08877	7.14471	2.6328e-27	3.32843e-25			Clec4e	-6.41159	3.66686	6.45013e-05	0.000319063			Gstm5	-6.90466	3.4869	2.60743e-06	1.19239e-05			Gm16070	-6.06599	1.76959	8.10977e-07	5.6778e-06
Ccdc8	-6.29466	1.82573	1.12477e-15	1.78062e-14			Gm42962	-7.08748	0.022489	1.28582e-09	1.18345e-08			Gab1	-6.39632	2.19812	3.7616e-06	2.59101e-05			Ccdc8	-6.9007	1.82573	7.36964e-09	5.48048e-08			Tinagl1	-6.0644	2.27823	1.01121e-07	8.60866e-07
Grb10	-6.29394	3.53665	2.19576e-18	5.03994e-17			Tlr4	-7.07718	4.29197	4.05658e-30	7.03897e-28			Gm19590	-6.39349	5.77094	8.75371e-08	9.39551e-07			Car3	-6.88707	1.55551	7.49666e-10	6.65854e-09			Sox6	-6.06407	2.7618	5.6849e-09	6.3294e-08
Gm26652	-6.28771	-0.0707107	4.24557e-21	1.39153e-19			Morn4	-7.07304	1.28727	8.98798e-10	8.50231e-09			Cerox1	-6.38865	1.57941	2.51158e-07	2.36449e-06			Gm11837	-6.855	0.154279	1.30432e-06	6.30398e-06			Gm37652	-6.05949	-0.0947218	0.000888701	0.00286401
Hnmt	-6.27594	2.08873	3.78682e-14	4.90651e-13			BC016579	-7.06472	1.45863	1.24728e-10	1.39454e-09			BC035044	-6.38777	7.06413	5.75671e-14	2.09646e-12			Gm37024	-6.85255	2.44186	4.3663e-09	3.38498e-08			Klhl4	-6.05742	3.2449	2.96817e-12	6.50974e-11
Bex1	-6.26983	1.80806	6.6944e-25	3.5688e-23			Gcnt2	-7.05759	6.13293	6.56037e-16	1.71257e-14			Hoxa10	-6.38737	2.10199	1.07548e-09	1.79406e-08			Kif17	-6.8486	3.57582	6.98129e-15	1.46054e-13			Pcsk4	-6.05645	3.27004	3.43697e-22	3.47605e-20
8430419K02Rik	-6.25795	1.43209	1.68965e-16	3.01159e-15			Layn	-7.05513	1.71936	1.53935e-14	3.33069e-13			Pomgnt2	-6.3844	4.1027	2.27679e-06	1.66448e-05			Nxpe5	-6.84167	2.73196	1.83767e-08	1.26951e-07			Gm35189	-6.05503	0.264332	1.48545e-05	7.73038e-05
Pabpc4l	-6.24546	1.67445	5.26149e-18	1.14402e-16			Rab44	-7.04502	2.9411	5.69335e-09	4.65952e-08			Fzd9	-6.38101	0.00521928	3.87862e-05	0.00020498			Scarf1	-6.84033	3.60562	9.69523e-28	1.2345e-25			Trib3	-6.05197	2.13031	5.81848e-09	6.45651e-08
Hoxa7	-6.23158	3.72594	1.27435e-23	5.69563e-22			Bgn	-6.9964	2.20111	1.05733e-09	9.87011e-09			Klhl3	-6.36904	4.46328	1.15449e-13	4.00652e-12			Tle6	-6.82594	2.64973	4.53674e-12	5.96994e-11			Epb41l4b	-6.02408	4.20812	2.39814e-08	2.32192e-07
Dach1	-6.22979	2.38888	1.71008e-12	1.77102e-11			Gm11837	-6.97801	0.154279	8.71901e-08	5.65888e-07			Rgs7bp	-6.35951	2.00494	7.91267e-06	4.99452e-05			Crispld1	-6.82411	2.5723	3.42053e-13	5.4639e-12			Pf4	-6.01053	2.65871	6.62778e-05	0.000291152
Htr2a	-6.22918	0.938113	1.05439e-16	1.93184e-15			Cyp2j6	-6.96414	3.54508	3.70492e-11	4.52543e-10			Apln	-6.35931	0.631537	1.98949e-05	0.000113113			Trpc6	-6.82143	3.22473	3.17039e-13	5.09653e-12			Fgf3	-5.96989	2.35262	0.00022005	0.000843367
Ikzf2	-6.2216	7.03918	2.69557e-27	1.82095e-25			Col16a1	-6.96348	2.37387	1.76693e-17	5.80202e-16			4930555A03Rik	-6.35841	2.84778	7.77219e-07	6.41306e-06			Klhl23	-6.80022	3.70467	2.28068e-11	2.63274e-10			D130058E05Rik	-5.96148	1.7433	4.60541e-09	5.23514e-08
Rai14	-6.21232	2.78314	2.80569e-19	7.22823e-18			Aph1c	-6.96161	3.00475	1.74526e-22	1.10319e-20			Gbx2	-6.35777	0.229138	3.63342e-06	2.51203e-05			Trim58	-6.79198	0.226635	3.15276e-09	2.50115e-08			Gm19590	-5.96003	5.77094	5.31704e-08	4.77939e-07
Casp12	-6.20497	2.72009	1.24666e-22	4.82814e-21			Gab2	-6.94454	3.9392	2.2385e-19	9.52383e-18			Itga2b	-6.35534	4.1021	3.01951e-07	2.77911e-06			Gm44681	-6.786	0.0250927	2.70832e-11	3.06484e-10			1810073O08Rik	-5.95005	4.68192	5.09026e-05	0.000230533
Bex4	-6.20374	0.442428	4.78013e-17	9.12659e-16			Tacstd2	-6.93579	2.89	1.83701e-19	7.97223e-18			Shank3	-6.34863	0.580375	3.85628e-08	4.49028e-07			Cdcp1	-6.78008	2.82553	9.51208e-11	9.86259e-10			Tox	-5.94917	6.47803	4.99686e-09	5.64747e-08
Gas6	-6.19866	1.88175	3.56982e-17	6.94311e-16			2810025M15Rik	-6.93057	3.36219	4.50147e-38	1.73199e-35			Hspa12b	-6.34158	1.44077	8.72764e-12	2.24195e-10			Gbx2	-6.77687	0.229138	1.86748e-09	1.55249e-08			Ighv1-36	-5.94792	1.22943	0.000386754	0.00137785
[truncated: 8,547 more rows]

## Sheet: list of all TFs_DELETE LATER
			PMID
Group1	Bach2	i	27327995
Group1	Ebf1	i	23812095
Group1	Pax5	i	16546096
[truncated: 109 more rows]

## Sheet: DELETE LATER
Cell group	Gene symbol	Exoression in corresponding cell (Log2 CPM)	Log2FC (vs Stem cells)	Specificty	Degree	Network types	OCR activity of interactors	PMID			Cell type
[truncated: 58 more rows]

[truncated: 1 more sheets: New identiedTFs_DELETE]
